# Supplementary material for: Optimization of a Protocol for Protein Extraction from Calcified Aortic Valves for Proteomics Applications: Development of a Standard Operating Procedure
Source: Proteomes. 2022 Sep 1;10(3):30. doi: 10.3390/proteomes10030030 (PMC9505568; doi:10.3390/proteomes10030030)
Supplement: Supplementary file 1 [file proteomes-10-00030-s001.zip]

Archive with 4 entries (4 files):
- Figure S1.pdf
- Figure S2.pdf
- Supplementary File S1.pdf
- Supplementary File S2.xlsx
