# Supplementary material for: Optimization of a Protocol for Protein Extraction from Calcified Aortic Valves for Proteomics Applications: Development of a Standard Operating Procedure
Source: Proteomes. 2022 Sep 1;10(3):30. doi: 10.3390/proteomes10030030 (PMC9505568; doi:10.3390/proteomes10030030)
Supplement: Supplementary file 1 [file proteomes-10-00030-s001.zip › Supplementary File S2.xlsx]

## Sheet: DDA_Proteins
N	Unused	Total	%Cov	%Cov(50)	%Cov(95)	Accession	Name	Species	Peptides(95%)
2	320.34	320.3	94.91	94.42	93.27	sp|P02768|ALBU_HUMAN	Albumin OS=Homo sapiens OX=9606 GN=ALB PE=1 SV=2	HUMAN	232
3	281.57	281.56	52.91	51.62	51.15	sp|P12111|CO6A3_HUMAN	Collagen alpha-3(VI) chain OS=Homo sapiens OX=9606 GN=COL6A3 PE=1 SV=5	HUMAN	180
1	349.45	349.45	47.14	45.69	43.3	sp|P04114|APOB_HUMAN	Apolipoprotein B-100 OS=Homo sapiens OX=9606 GN=APOB PE=1 SV=2	HUMAN	179
4	235.3	235.3	75.05	74.2	72.94	sp|P01024|CO3_HUMAN	Complement C3 OS=Homo sapiens OX=9606 GN=C3 PE=1 SV=2	HUMAN	146
5	202.86	202.86	39.28	37.49	33.86	sp|P22105|TENX_HUMAN	Tenascin-X OS=Homo sapiens OX=9606 GN=TNXB PE=1 SV=5	HUMAN	101
6	191.96	191.96	52.31	46.55	37.76	sp|Q09666|AHNK_HUMAN	Neuroblast differentiation-associated protein AHNAK OS=Homo sapiens OX=9606 GN=AHNAK PE=1 SV=2	HUMAN	96
7	184.95	185.02	34.27	29.18	23.87	sp|Q15149|PLEC_HUMAN	Plectin OS=Homo sapiens OX=9606 GN=PLEC PE=1 SV=3	HUMAN	89
8	153.01	153.01	59.46	54.7	54.7	sp|P0C0L5|CO4B_HUMAN	Complement C4-B OS=Homo sapiens OX=9606 GN=C4B PE=1 SV=2	HUMAN	88
9	130.76	130.85	82.19	80.47	77.47	sp|P08670|VIME_HUMAN	Vimentin OS=Homo sapiens OX=9606 GN=VIM PE=1 SV=4	HUMAN	78
13	125.08	125.08	73.93	73.93	72.49	sp|P02787|TRFE_HUMAN	Serotransferrin OS=Homo sapiens OX=9606 GN=TF PE=1 SV=3	HUMAN	77
12	127.33	127.35	37.55	35.49	34.19	sp|P02751|FINC_HUMAN	Fibronectin OS=Homo sapiens OX=9606 GN=FN1 PE=1 SV=5	HUMAN	74
11	127.62	127.62	60.76	59.22	59.22	sp|P08603|CFAH_HUMAN	Complement factor H OS=Homo sapiens OX=9606 GN=CFH PE=1 SV=4	HUMAN	73
15	120.13	120.13	35.84	33.33	31.63	sp|P35555|FBN1_HUMAN	Fibrillin-1 OS=Homo sapiens OX=9606 GN=FBN1 PE=1 SV=4	HUMAN	70
10	129.67	129.79	38.3	37.62	36.62	sp|P24821|TENA_HUMAN	Tenascin OS=Homo sapiens OX=9606 GN=TNC PE=1 SV=3	HUMAN	68
16	116.49	115.26	61.94	61.06	56.78	sp|P01023|A2MG_HUMAN	Alpha-2-macroglobulin OS=Homo sapiens OX=9606 GN=A2M PE=1 SV=3	HUMAN	67
14	123.24	123.24	35.36	34	31.28	sp|P21333|FLNA_HUMAN	Filamin-A OS=Homo sapiens OX=9606 GN=FLNA PE=1 SV=4	HUMAN	63
19	97.06	97.06	62.26	55.45	54.96	sp|P12109|CO6A1_HUMAN	Collagen alpha-1(VI) chain OS=Homo sapiens OX=9606 GN=COL6A1 PE=1 SV=3	HUMAN	57
39	67.81	68.05	100	99.32	96.6	sp|P68871|HBB_HUMAN	Hemoglobin subunit beta OS=Homo sapiens OX=9606 GN=HBB PE=1 SV=2	HUMAN	57
36	70.03	70.04	78.84	73.94	71.27	sp|P0DOX5|IGG1_HUMAN	Immunoglobulin gamma-1 heavy chain OS=Homo sapiens OX=9606 PE=1 SV=2	HUMAN	57
18	106.6	106.6	19.88	18.2	17.08	sp|P98160|PGBM_HUMAN	Basement membrane-specific heparan sulfate proteoglycan core protein OS=Homo sapiens OX=9606 GN=HSPG2 PE=1 SV=4	HUMAN	54
17	107.54	107.54	37.26	33.33	28.16	sp|Q13813|SPTN1_HUMAN	Spectrin alpha chain, non-erythrocytic 1 OS=Homo sapiens OX=9606 GN=SPTAN1 PE=1 SV=3	HUMAN	54
38	68.13	68.19	96.48	96.48	96.48	sp|P69905|HBA_HUMAN	Hemoglobin subunit alpha OS=Homo sapiens OX=9606 GN=HBA1 PE=1 SV=2	HUMAN	51
20	89.84	89.84	54.65	53.15	50.8	sp|P00450|CERU_HUMAN	Ceruloplasmin OS=Homo sapiens OX=9606 GN=CP PE=1 SV=1	HUMAN	49
25	79.97	80	74.13	73.73	72.3	sp|P02675|FIBB_HUMAN	Fibrinogen beta chain OS=Homo sapiens OX=9606 GN=FGB PE=1 SV=2	HUMAN	46
21	87.49	87.76	19.88	19.56	17.07	sp|Q99715|COCA1_HUMAN	Collagen alpha-1(XII) chain OS=Homo sapiens OX=9606 GN=COL12A1 PE=1 SV=2	HUMAN	45
37	68.82	68.87	89.87	88.27	85.87	sp|P60709|ACTB_HUMAN	Actin, cytoplasmic 1 OS=Homo sapiens OX=9606 GN=ACTB PE=1 SV=1	HUMAN	44
32	74.57	74.63	70.1	69.14	69.14	sp|P01009|A1AT_HUMAN	Alpha-1-antitrypsin OS=Homo sapiens OX=9606 GN=SERPINA1 PE=1 SV=3	HUMAN	44
22	84.94	84.98	40.99	36.34	30.97	sp|P01031|CO5_HUMAN	Complement C5 OS=Homo sapiens OX=9606 GN=C5 PE=1 SV=4	HUMAN	44
23	84.79	84.8	66.93	63	61.43	sp|P12814|ACTN1_HUMAN	Alpha-actinin-1 OS=Homo sapiens OX=9606 GN=ACTN1 PE=1 SV=2	HUMAN	43
43	60.56	60.59	64.95	61.14	60.87	sp|P21810|PGS1_HUMAN	Biglycan OS=Homo sapiens OX=9606 GN=BGN PE=1 SV=2	HUMAN	42
28	78.01	78.03	31.63	30.46	28.29	sp|Q05707|COEA1_HUMAN	Collagen alpha-1(XIV) chain OS=Homo sapiens OX=9606 GN=COL14A1 PE=1 SV=3	HUMAN	42
30	75.19	75.19	61.36	60.49	60.49	sp|P00747|PLMN_HUMAN	Plasminogen OS=Homo sapiens OX=9606 GN=PLG PE=1 SV=2	HUMAN	42
31	74.96	74.96	78.28	70.41	67.79	sp|P02647|APOA1_HUMAN	Apolipoprotein A-I OS=Homo sapiens OX=9606 GN=APOA1 PE=1 SV=1	HUMAN	41
24	80.42	80.42	51.44	50.96	50.96	sp|Q15063|POSTN_HUMAN	Periostin OS=Homo sapiens OX=9606 GN=POSTN PE=1 SV=2	HUMAN	41
26	79.02	79.03	72.69	72.5	72.32	sp|P14618|KPYM_HUMAN	Pyruvate kinase PKM OS=Homo sapiens OX=9606 GN=PKM PE=1 SV=4	HUMAN	41
41	64.33	64.35	48.18	44.36	42.89	sp|P12110|CO6A2_HUMAN	Collagen alpha-2(VI) chain OS=Homo sapiens OX=9606 GN=COL6A2 PE=1 SV=4	HUMAN	39
40	64.68	64.68	70.15	64.46	64.46	sp|P49747|COMP_HUMAN	Cartilage oligomeric matrix protein OS=Homo sapiens OX=9606 GN=COMP PE=1 SV=2	HUMAN	38
45	60.24	60.29	77.92	73.81	73.81	sp|P02790|HEMO_HUMAN	Hemopexin OS=Homo sapiens OX=9606 GN=HPX PE=1 SV=2	HUMAN	38
29	76.35	76.36	17.03	14.11	11.42	sp|Q07954|LRP1_HUMAN	Prolow-density lipoprotein receptor-related protein 1 OS=Homo sapiens OX=9606 GN=LRP1 PE=1 SV=2	HUMAN	38
35	70.54	70.57	26.45	23.22	21.33	sp|Q9Y490|TLN1_HUMAN	Talin-1 OS=Homo sapiens OX=9606 GN=TLN1 PE=1 SV=3	HUMAN	37
78	42.98	43	51.64	49.59	49.18	sp|P02452|CO1A1_HUMAN	Collagen alpha-1(I) chain OS=Homo sapiens OX=9606 GN=COL1A1 PE=1 SV=5	HUMAN	36
56	52.77	52.81	54.38	53.13	51.7	sp|P02748|CO9_HUMAN	Complement component C9 OS=Homo sapiens OX=9606 GN=C9 PE=1 SV=2	HUMAN	36
33	72.18	72.18	29.23	25.87	23.37	sp|P35579|MYH9_HUMAN	Myosin-9 OS=Homo sapiens OX=9606 GN=MYH9 PE=1 SV=4	HUMAN	36
27	78.59	79.02	29.78	26.86	19.25	sp|Q01082|SPTB2_HUMAN	Spectrin beta chain, non-erythrocytic 1 OS=Homo sapiens OX=9606 GN=SPTBN1 PE=1 SV=2	HUMAN	36
50	57.58	57.6	13.52	12.07	11.25	sp|P13611|CSPG2_HUMAN	Versican core protein OS=Homo sapiens OX=9606 GN=VCAN PE=1 SV=3	HUMAN	36
83	41.2	41.26	78.5	70.09	69.63	sp|P0DOX7|IGK_HUMAN	Immunoglobulin kappa light chain OS=Homo sapiens OX=9606 PE=1 SV=1	HUMAN	35
57	51.63	51.64	49.4	47.09	42.15	sp|P19827|ITIH1_HUMAN	Inter-alpha-trypsin inhibitor heavy chain H1 OS=Homo sapiens OX=9606 GN=ITIH1 PE=1 SV=3	HUMAN	35
34	71.42	71.42	40.75	40.65	37.31	sp|Q14624|ITIH4_HUMAN	Inter-alpha-trypsin inhibitor heavy chain H4 OS=Homo sapiens OX=9606 GN=ITIH4 PE=1 SV=4	HUMAN	35
52	55.75	55.76	48.59	48.59	47.57	sp|P06396|GELS_HUMAN	Gelsolin OS=Homo sapiens OX=9606 GN=GSN PE=1 SV=1	HUMAN	34
44	60.4	60.45	67.14	67.14	61.7	sp|P01011|AACT_HUMAN	Alpha-1-antichymotrypsin OS=Homo sapiens OX=9606 GN=SERPINA3 PE=1 SV=2	HUMAN	32
42	61.11	61.11	69.91	69.91	69.91	sp|P07355|ANXA2_HUMAN	Annexin A2 OS=Homo sapiens OX=9606 GN=ANXA2 PE=1 SV=2	HUMAN	32
48	58.77	58.79	48.27	46.77	43.3	sp|P02671|FIBA_HUMAN	Fibrinogen alpha chain OS=Homo sapiens OX=9606 GN=FGA PE=1 SV=2	HUMAN	32
49	58.41	58.43	27.7	23.46	21.19	sp|Q00610|CLH1_HUMAN	Clathrin heavy chain 1 OS=Homo sapiens OX=9606 GN=CLTC PE=1 SV=5	HUMAN	31
46	59.81	59.86	66.67	66.49	66.49	sp|Q14195|DPYL3_HUMAN	Dihydropyrimidinase-related protein 3 OS=Homo sapiens OX=9606 GN=DPYSL3 PE=1 SV=1	HUMAN	31
63	48.58	48.59	77.09	71.43	69.7	sp|P00738|HPT_HUMAN	Haptoglobin OS=Homo sapiens OX=9606 GN=HP PE=1 SV=1	HUMAN	31
60	49.78	49.79	43.46	38.87	38.87	sp|P00751|CFAB_HUMAN	Complement factor B OS=Homo sapiens OX=9606 GN=CFB PE=1 SV=2	HUMAN	30
65	47.9	47.92	63.09	61.26	59.16	sp|P51888|PRELP_HUMAN	Prolargin OS=Homo sapiens OX=9606 GN=PRELP PE=1 SV=1	HUMAN	30
53	55.04	55.04	61.62	60.86	60.1	sp|P06727|APOA4_HUMAN	Apolipoprotein A-IV OS=Homo sapiens OX=9606 GN=APOA4 PE=1 SV=4	HUMAN	29
47	59.25	59.31	41.18	38.62	35.45	sp|P18206|VINC_HUMAN	Vinculin OS=Homo sapiens OX=9606 GN=VCL PE=1 SV=4	HUMAN	29
55	53.89	53.89	63.13	56.73	56.29	sp|P02679|FIBG_HUMAN	Fibrinogen gamma chain OS=Homo sapiens OX=9606 GN=FGG PE=1 SV=3	HUMAN	28
51	56.4	56.41	52.26	50.45	47.14	sp|P02545|LMNA_HUMAN	Prelamin-A/C OS=Homo sapiens OX=9606 GN=LMNA PE=1 SV=1	HUMAN	28
54	54.28	56.39	33.16	32.56	31.97	sp|P07996|TSP1_HUMAN	Thrombospondin-1 OS=Homo sapiens OX=9606 GN=THBS1 PE=1 SV=2	HUMAN	28
59	49.92	49.93	68.54	68.54	66.07	sp|P68371|TBB4B_HUMAN	Tubulin beta-4B chain OS=Homo sapiens OX=9606 GN=TUBB4B PE=1 SV=1	HUMAN	28
68	46.59	48.67	63.23	55.43	55.43	sp|P07585|PGS2_HUMAN	Decorin OS=Homo sapiens OX=9606 GN=DCN PE=1 SV=1	HUMAN	27
58	50.85	77.9	60.59	55.87	54.23	sp|O43707|ACTN4_HUMAN	Alpha-actinin-4 OS=Homo sapiens OX=9606 GN=ACTN4 PE=1 SV=2	HUMAN	26
64	48.02	48.06	71.2	67.74	66.13	sp|P06733|ENOA_HUMAN	Alpha-enolase OS=Homo sapiens OX=9606 GN=ENO1 PE=1 SV=2	HUMAN	26
119	33.15	33.2	42.09	40.12	39.9	sp|P08123|CO1A2_HUMAN	Collagen alpha-2(I) chain OS=Homo sapiens OX=9606 GN=COL1A2 PE=1 SV=7	HUMAN	26
72	44.42	44.44	51.35	50.07	50.07	sp|P23142|FBLN1_HUMAN	Fibulin-1 OS=Homo sapiens OX=9606 GN=FBLN1 PE=1 SV=4	HUMAN	26
70	45.22	45.22	77.31	70.75	65.07	sp|P04406|G3P_HUMAN	Glyceraldehyde-3-phosphate dehydrogenase OS=Homo sapiens OX=9606 GN=GAPDH PE=1 SV=3	HUMAN	26
81	41.67	41.72	17.59	14.74	14.25	sp|Q92954|PRG4_HUMAN	Proteoglycan 4 OS=Homo sapiens OX=9606 GN=PRG4 PE=1 SV=3	HUMAN	26
61	49.21	49.41	54.98	52.3	45.47	sp|P08133|ANXA6_HUMAN	Annexin A6 OS=Homo sapiens OX=9606 GN=ANXA6 PE=1 SV=3	HUMAN	25
71	44.86	44.86	44.77	44.54	43.43	sp|P10909|CLUS_HUMAN	Clusterin OS=Homo sapiens OX=9606 GN=CLU PE=1 SV=1	HUMAN	25
75	43.62	43.7	58.65	58.44	56.75	sp|P02774|VTDB_HUMAN	Vitamin D-binding protein OS=Homo sapiens OX=9606 GN=GC PE=1 SV=2	HUMAN	25
76	43.09	43.18	46.29	45.93	45.93	sp|P25705|ATPA_HUMAN	ATP synthase subunit alpha, mitochondrial OS=Homo sapiens OX=9606 GN=ATP5F1A PE=1 SV=1	HUMAN	24
117	33.51	33.53	37.65	35.54	31.38	sp|P02461|CO3A1_HUMAN	Collagen alpha-1(III) chain OS=Homo sapiens OX=9606 GN=COL3A1 PE=1 SV=4	HUMAN	24
74	44.09	44.14	23.01	23.01	23.01	sp|Q14767|LTBP2_HUMAN	Latent-transforming growth factor beta-binding protein 2 OS=Homo sapiens OX=9606 GN=LTBP2 PE=1 SV=3	HUMAN	24
89	38.49	38.5	58.28	55.33	50	sp|P51884|LUM_HUMAN	Lumican OS=Homo sapiens OX=9606 GN=LUM PE=1 SV=2	HUMAN	24
66	47.4	47.42	31.29	29.21	29.21	sp|P22314|UBA1_HUMAN	Ubiquitin-like modifier-activating enzyme 1 OS=Homo sapiens OX=9606 GN=UBA1 PE=1 SV=3	HUMAN	24
105	35.75	37.85	49.79	47.07	46.86	sp|P04004|VTNC_HUMAN	Vitronectin OS=Homo sapiens OX=9606 GN=VTN PE=1 SV=1	HUMAN	24
87	39.04	39.08	45.47	44.61	44.61	sp|P01008|ANT3_HUMAN	Antithrombin-III OS=Homo sapiens OX=9606 GN=SERPINC1 PE=1 SV=1	HUMAN	23
95	37.32	37.4	46.36	46.19	45.85	sp|P07358|CO8B_HUMAN	Complement component C8 beta chain OS=Homo sapiens OX=9606 GN=C8B PE=1 SV=3	HUMAN	23
77	43.08	43.1	38.7	37	33.59	sp|P11142|HSP7C_HUMAN	Heat shock cognate 71 kDa protein OS=Homo sapiens OX=9606 GN=HSPA8 PE=1 SV=1	HUMAN	23
80	41.99	42.01	27.7	27.7	27.7	sp|P19823|ITIH2_HUMAN	Inter-alpha-trypsin inhibitor heavy chain H2 OS=Homo sapiens OX=9606 GN=ITIH2 PE=1 SV=2	HUMAN	23
148	29.51	29.61	70.85	63.23	50.22	sp|P02743|SAMP_HUMAN	Serum amyloid P-component OS=Homo sapiens OX=9606 GN=APCS PE=1 SV=2	HUMAN	23
67	46.73	46.82	45.39	44.36	42.31	sp|Q15582|BGH3_HUMAN	Transforming growth factor-beta-induced protein ig-h3 OS=Homo sapiens OX=9606 GN=TGFBI PE=1 SV=1	HUMAN	23
79	42.62	42.64	55.43	55.43	54.99	sp|Q71U36|TBA1A_HUMAN	Tubulin alpha-1A chain OS=Homo sapiens OX=9606 GN=TUBA1A PE=1 SV=1	HUMAN	23
85	40.23	40.25	56.15	54.57	54.57	sp|P02649|APOE_HUMAN	Apolipoprotein E OS=Homo sapiens OX=9606 GN=APOE PE=1 SV=1	HUMAN	22
69	45.32	45.32	40.57	40.33	39.03	sp|P10643|CO7_HUMAN	Complement component C7 OS=Homo sapiens OX=9606 GN=C7 PE=1 SV=2	HUMAN	22
73	44.17	50.22	63.46	63.29	62.94	sp|Q16555|DPYL2_HUMAN	Dihydropyrimidinase-related protein 2 OS=Homo sapiens OX=9606 GN=DPYSL2 PE=1 SV=1	HUMAN	22
97	37.08	37.12	77.61	76.62	76.62	sp|Q01995|TAGL_HUMAN	Transgelin OS=Homo sapiens OX=9606 GN=TAGLN PE=1 SV=4	HUMAN	22
93	37.71	37.74	76.19	72.11	69.39	sp|P02766|TTHY_HUMAN	Transthyretin OS=Homo sapiens OX=9606 GN=TTR PE=1 SV=1	HUMAN	22
84	40.64	40.68	33.39	31.37	31.37	sp|P01042|KNG1_HUMAN	Kininogen-1 OS=Homo sapiens OX=9606 GN=KNG1 PE=1 SV=2	HUMAN	21
82	41.29	41.34	49.05	42.29	40.73	sp|P26038|MOES_HUMAN	Moesin OS=Homo sapiens OX=9606 GN=MSN PE=1 SV=3	HUMAN	21
90	38.45	38.47	42.2	42.2	42.2	sp|P05155|IC1_HUMAN	Plasma protease C1 inhibitor OS=Homo sapiens OX=9606 GN=SERPING1 PE=1 SV=2	HUMAN	21
121	32.91	32.99	61.3	60.99	60.99	sp|Q04828|AK1C1_HUMAN	Aldo-keto reductase family 1 member C1 OS=Homo sapiens OX=9606 GN=AKR1C1 PE=1 SV=1	HUMAN	20
98	37	37.04	61.44	61.44	59.74	sp|P06576|ATPB_HUMAN	ATP synthase subunit beta, mitochondrial OS=Homo sapiens OX=9606 GN=ATP5F1B PE=1 SV=3	HUMAN	20
103	35.96	36.03	45.15	45.15	44.17	sp|P07339|CATD_HUMAN	Cathepsin D OS=Homo sapiens OX=9606 GN=CTSD PE=1 SV=1	HUMAN	20
104	35.87	35.9	32.1	30.87	28.42	sp|P00488|F13A_HUMAN	Coagulation factor XIII A chain OS=Homo sapiens OX=9606 GN=F13A1 PE=1 SV=4	HUMAN	20
106	35.72	35.76	73.86	67.87	62.83	sp|P00558|PGK1_HUMAN	Phosphoglycerate kinase 1 OS=Homo sapiens OX=9606 GN=PGK1 PE=1 SV=3	HUMAN	20
94	37.64	37.64	20.97	20.97	20.88	sp|Q7Z7G0|TARSH_HUMAN	Target of Nesh-SH3 OS=Homo sapiens OX=9606 GN=ABI3BP PE=1 SV=2	HUMAN	20
133	30.81	30.9	17.41	14.76	12.77	sp|A6NMZ7|CO6A6_HUMAN	Collagen alpha-6(VI) chain OS=Homo sapiens OX=9606 GN=COL6A6 PE=1 SV=2	HUMAN	19
108	35.57	35.7	40.82	36.57	30.85	sp|P06681|CO2_HUMAN	Complement C2 OS=Homo sapiens OX=9606 GN=C2 PE=1 SV=2	HUMAN	19
153	28.94	28.99	56.94	56.94	56.94	sp|P01876|IGHA1_HUMAN	Immunoglobulin heavy constant alpha 1 OS=Homo sapiens OX=9606 GN=IGHA1 PE=1 SV=2	HUMAN	19
88	38.82	38.82	73.49	64.16	62.35	sp|P00338|LDHA_HUMAN	L-lactate dehydrogenase A chain OS=Homo sapiens OX=9606 GN=LDHA PE=1 SV=2	HUMAN	19
96	37.15	37.17	67.84	67.84	67.84	sp|Q06830|PRDX1_HUMAN	Peroxiredoxin-1 OS=Homo sapiens OX=9606 GN=PRDX1 PE=1 SV=1	HUMAN	19
101	36.2	36.22	78.57	77.68	74.55	sp|P30041|PRDX6_HUMAN	Peroxiredoxin-6 OS=Homo sapiens OX=9606 GN=PRDX6 PE=1 SV=3	HUMAN	19
92	38	38	55.98	48.8	48.8	sp|P36955|PEDF_HUMAN	Pigment epithelium-derived factor OS=Homo sapiens OX=9606 GN=SERPINF1 PE=1 SV=4	HUMAN	19
100	36.43	36.46	44.05	40.51	36.5	sp|P00734|THRB_HUMAN	Prothrombin OS=Homo sapiens OX=9606 GN=F2 PE=1 SV=2	HUMAN	19
135	30.43	30.44	51.52	50.1	50.1	sp|P04217|A1BG_HUMAN	Alpha-1B-glycoprotein OS=Homo sapiens OX=9606 GN=A1BG PE=1 SV=4	HUMAN	18
123	31.94	31.95	35.47	30.09	30.09	sp|P09871|C1S_HUMAN	Complement C1s subcomponent OS=Homo sapiens OX=9606 GN=C1S PE=1 SV=1	HUMAN	18
86	39.5	39.67	12.61	8.115	4.542	sp|Q14204|DYHC1_HUMAN	Cytoplasmic dynein 1 heavy chain 1 OS=Homo sapiens OX=9606 GN=DYNC1H1 PE=1 SV=5	HUMAN	18
112	34.28	38.39	41.13	39.14	37.31	sp|P11021|BIP_HUMAN	Endoplasmic reticulum chaperone BiP OS=Homo sapiens OX=9606 GN=HSPA5 PE=1 SV=2	HUMAN	18
118	33.22	33.31	34.74	26.03	24.91	sp|P14625|ENPL_HUMAN	Endoplasmin OS=Homo sapiens OX=9606 GN=HSP90B1 PE=1 SV=1	HUMAN	18
116	33.58	33.59	60.99	60.99	60.99	sp|P04075|ALDOA_HUMAN	Fructose-bisphosphate aldolase A OS=Homo sapiens OX=9606 GN=ALDOA PE=1 SV=2	HUMAN	18
129	31.38	31.54	29.33	26.72	21.48	sp|P19367|HXK1_HUMAN	Hexokinase-1 OS=Homo sapiens OX=9606 GN=HK1 PE=1 SV=3	HUMAN	18
141	29.99	51.09	86.5	81.6	78.83	sp|P01859|IGHG2_HUMAN	Immunoglobulin heavy constant gamma 2 OS=Homo sapiens OX=9606 GN=IGHG2 PE=1 SV=2	HUMAN	18
124	31.87	31.89	47.46	46.58	44.81	sp|P01871|IGHM_HUMAN	Immunoglobulin heavy constant mu OS=Homo sapiens OX=9606 GN=IGHM PE=1 SV=4	HUMAN	18
111	34.8	34.81	72.87	66.93	56.59	sp|Q08431|MFGM_HUMAN	Lactadherin OS=Homo sapiens OX=9606 GN=MFGE8 PE=1 SV=3	HUMAN	18
107	35.62	35.64	55.3	50.85	50.85	sp|Q13228|SBP1_HUMAN	Methanethiol oxidase OS=Homo sapiens OX=9606 GN=SELENBP1 PE=1 SV=2	HUMAN	18
109	35.12	35.27	41.53	36.65	30.3	sp|Q14697|GANAB_HUMAN	Neutral alpha-glucosidase AB OS=Homo sapiens OX=9606 GN=GANAB PE=1 SV=3	HUMAN	18
110	34.98	35.31	42.74	37.32	34.45	sp|P13796|PLSL_HUMAN	Plastin-2 OS=Homo sapiens OX=9606 GN=LCP1 PE=1 SV=6	HUMAN	18
137	30.32	30.38	49.22	44.1	44.1	sp|Q15113|PCOC1_HUMAN	Procollagen C-endopeptidase enhancer 1 OS=Homo sapiens OX=9606 GN=PCOLCE PE=1 SV=2	HUMAN	18
99	36.49	36.53	60.45	52.81	48.54	sp|P50395|GDIB_HUMAN	Rab GDP dissociation inhibitor beta OS=Homo sapiens OX=9606 GN=GDI2 PE=1 SV=2	HUMAN	18
91	38.12	38.17	23.9	16.78	14	sp|P46940|IQGA1_HUMAN	Ras GTPase-activating-like protein IQGAP1 OS=Homo sapiens OX=9606 GN=IQGAP1 PE=1 SV=1	HUMAN	18
102	36.08	36.12	67.74	67.74	65.73	sp|P67936|TPM4_HUMAN	Tropomyosin alpha-4 chain OS=Homo sapiens OX=9606 GN=TPM4 PE=1 SV=3	HUMAN	18
140	30.13	57.62	88.06	81.43	79.05	sp|P62736|ACTA_HUMAN	Actin, aortic smooth muscle OS=Homo sapiens OX=9606 GN=ACTA2 PE=1 SV=1	HUMAN	17
147	29.53	29.7	9.209	8.696	7.747	sp|P16112|PGCA_HUMAN	Aggrecan core protein OS=Homo sapiens OX=9606 GN=ACAN PE=1 SV=3	HUMAN	17
115	33.68	33.69	63.58	62.14	56.07	sp|P04083|ANXA1_HUMAN	Annexin A1 OS=Homo sapiens OX=9606 GN=ANXA1 PE=1 SV=2	HUMAN	17
136	30.37	30.39	45	44.69	44.69	sp|P08758|ANXA5_HUMAN	Annexin A5 OS=Homo sapiens OX=9606 GN=ANXA5 PE=1 SV=2	HUMAN	17
128	31.48	31.49	51.88	50.72	50.14	sp|P02749|APOH_HUMAN	Beta-2-glycoprotein 1 OS=Homo sapiens OX=9606 GN=APOH PE=1 SV=3	HUMAN	17
146	29.56	29.68	41.37	41.37	36.05	sp|P04040|CATA_HUMAN	Catalase OS=Homo sapiens OX=9606 GN=CAT PE=1 SV=3	HUMAN	17
139	30.24	30.28	43.22	43.22	41.46	sp|P07093|GDN_HUMAN	Glia-derived nexin OS=Homo sapiens OX=9606 GN=SERPINE2 PE=1 SV=1	HUMAN	17
113	33.93	37.28	54.4	51.16	48.38	sp|P14136|GFAP_HUMAN	Glial fibrillary acidic protein OS=Homo sapiens OX=9606 GN=GFAP PE=1 SV=1	HUMAN	17
114	33.91	38.05	36.66	36.66	30.73	sp|P0DMV9|HS71B_HUMAN	Heat shock 70 kDa protein 1B OS=Homo sapiens OX=9606 GN=HSPA1B PE=1 SV=1	HUMAN	17
182	24.59	24.6	54.82	54.82	54.82	sp|P00387|NB5R3_HUMAN	NADH-cytochrome b5 reductase 3 OS=Homo sapiens OX=9606 GN=CYB5R3 PE=1 SV=3	HUMAN	17
131	30.99	31.02	44.49	42.72	40.75	sp|P07237|PDIA1_HUMAN	Protein disulfide-isomerase OS=Homo sapiens OX=9606 GN=P4HB PE=1 SV=3	HUMAN	17
126	31.85	31.85	71.12	70.76	70.76	sp|P16152|CBR1_HUMAN	Carbonyl reductase [NADPH] 1 OS=Homo sapiens OX=9606 GN=CBR1 PE=1 SV=3	HUMAN	16
152	29.03	29.18	18.16	17.44	14.12	sp|P39059|COFA1_HUMAN	Collagen alpha-1(XV) chain OS=Homo sapiens OX=9606 GN=COL15A1 PE=1 SV=2	HUMAN	16
120	33.03	33.05	48.51	42.41	36.74	sp|P00736|C1R_HUMAN	Complement C1r subcomponent OS=Homo sapiens OX=9606 GN=C1R PE=1 SV=2	HUMAN	16
125	31.86	31.88	45.7	38.35	36.92	sp|P06744|G6PI_HUMAN	Glucose-6-phosphate isomerase OS=Homo sapiens OX=9606 GN=GPI PE=1 SV=4	HUMAN	16
157	28.33	28.37	70	70	70	sp|P09211|GSTP1_HUMAN	Glutathione S-transferase P OS=Homo sapiens OX=9606 GN=GSTP1 PE=1 SV=2	HUMAN	16
138	30.31	30.36	29.23	25.41	23.5	sp|P07900|HS90A_HUMAN	Heat shock protein HSP 90-alpha OS=Homo sapiens OX=9606 GN=HSP90AA1 PE=1 SV=5	HUMAN	16
280	16.54	16.64	62.07	62.07	62.07	sp|P01619|KV320_HUMAN	Immunoglobulin kappa variable 3-20 OS=Homo sapiens OX=9606 GN=IGKV3-20 PE=1 SV=2	HUMAN	16
162	26.94	26.97	74.55	74.55	74.55	sp|P62937|PPIA_HUMAN	Peptidyl-prolyl cis-trans isomerase A OS=Homo sapiens OX=9606 GN=PPIA PE=1 SV=2	HUMAN	16
159	28.22	28.29	60.65	60.65	60.65	sp|P23284|PPIB_HUMAN	Peptidyl-prolyl cis-trans isomerase B OS=Homo sapiens OX=9606 GN=PPIB PE=1 SV=2	HUMAN	16
142	29.98	32.02	66.67	66.67	66.67	sp|P32119|PRDX2_HUMAN	Peroxiredoxin-2 OS=Homo sapiens OX=9606 GN=PRDX2 PE=1 SV=5	HUMAN	16
171	26.26	26.27	82.35	78.07	73.8	sp|P30086|PEBP1_HUMAN	Phosphatidylethanolamine-binding protein 1 OS=Homo sapiens OX=9606 GN=PEBP1 PE=1 SV=3	HUMAN	16
143	29.96	30.05	53.66	44.16	43.37	sp|P30101|PDIA3_HUMAN	Protein disulfide-isomerase A3 OS=Homo sapiens OX=9606 GN=PDIA3 PE=1 SV=4	HUMAN	16
130	31.25	31.27	30.52	27.92	27.92	sp|P55072|TERA_HUMAN	Transitional endoplasmic reticulum ATPase OS=Homo sapiens OX=9606 GN=VCP PE=1 SV=4	HUMAN	16
122	32.69	32.7	75.5	75.5	75.5	sp|P60174|TPIS_HUMAN	Triosephosphate isomerase OS=Homo sapiens OX=9606 GN=TPI1 PE=1 SV=4	HUMAN	16
149	29.27	29.33	61.57	51.76	51.76	sp|P62258|1433E_HUMAN	14-3-3 protein epsilon OS=Homo sapiens OX=9606 GN=YWHAE PE=1 SV=1	HUMAN	15
151	29.12	29.27	50.67	48.67	45	sp|O15144|ARPC2_HUMAN	Actin-related protein 2/3 complex subunit 2 OS=Homo sapiens OX=9606 GN=ARPC2 PE=1 SV=1	HUMAN	15
165	26.7	26.71	23.32	19.17	18.31	sp|Q8IUX7|AEBP1_HUMAN	Adipocyte enhancer-binding protein 1 OS=Homo sapiens OX=9606 GN=AEBP1 PE=1 SV=1	HUMAN	15
169	26.31	26.36	42.67	38.4	36	sp|P00325|ADH1B_HUMAN	All-trans-retinol dehydrogenase [NAD(+)] ADH1B OS=Homo sapiens OX=9606 GN=ADH1B PE=1 SV=2	HUMAN	15
173	26.04	26.05	76.63	76.63	76.63	sp|P00915|CAH1_HUMAN	Carbonic anhydrase 1 OS=Homo sapiens OX=9606 GN=CA1 PE=1 SV=2	HUMAN	15
145	29.67	29.75	22.48	21.63	19.7	sp|P13671|CO6_HUMAN	Complement component C6 OS=Homo sapiens OX=9606 GN=C6 PE=1 SV=3	HUMAN	15
127	31.5	31.53	46.45	46.25	39.35	sp|Q12805|FBLN3_HUMAN	EGF-containing fibulin-like extracellular matrix protein 1 OS=Homo sapiens OX=9606 GN=EFEMP1 PE=1 SV=2	HUMAN	15
192	23.03	23.5	41.34	41.34	39.61	sp|P68104|EF1A1_HUMAN	Elongation factor 1-alpha 1 OS=Homo sapiens OX=9606 GN=EEF1A1 PE=1 SV=1	HUMAN	15
150	29.19	29.44	48.79	46.81	39.78	sp|P07099|HYEP_HUMAN	Epoxide hydrolase 1 OS=Homo sapiens OX=9606 GN=EPHX1 PE=1 SV=1	HUMAN	15
155	28.68	28.89	49.58	49.58	46.74	sp|P22626|ROA2_HUMAN	Heterogeneous nuclear ribonucleoproteins A2/B1 OS=Homo sapiens OX=9606 GN=HNRNPA2B1 PE=1 SV=2	HUMAN	15
154	28.91	29	68.5	64.17	61.81	sp|P18669|PGAM1_HUMAN	Phosphoglycerate mutase 1 OS=Homo sapiens OX=9606 GN=PGAM1 PE=1 SV=2	HUMAN	15
156	28.33	28.41	52.15	47.61	44.5	sp|P50454|SERPH_HUMAN	Serpin H1 OS=Homo sapiens OX=9606 GN=SERPINH1 PE=1 SV=2	HUMAN	15
144	29.96	29.96	63.86	62.38	62.38	sp|P05452|TETN_HUMAN	Tetranectin OS=Homo sapiens OX=9606 GN=CLEC3B PE=1 SV=3	HUMAN	15
134	30.44	34.47	21.5	20.05	19.8	sp|P35442|TSP2_HUMAN	Thrombospondin-2 OS=Homo sapiens OX=9606 GN=THBS2 PE=1 SV=2	HUMAN	15
161	27.37	27.37	54.15	53.85	50.15	sp|P14550|AK1A1_HUMAN	Aldo-keto reductase family 1 member A1 OS=Homo sapiens OX=9606 GN=AKR1A1 PE=1 SV=3	HUMAN	14
174	26.01	26.01	51.34	51.34	51.34	sp|P01019|ANGT_HUMAN	Angiotensinogen OS=Homo sapiens OX=9606 GN=AGT PE=1 SV=1	HUMAN	14
172	26.15	27.21	47.96	45.77	45.77	sp|P09525|ANXA4_HUMAN	Annexin A4 OS=Homo sapiens OX=9606 GN=ANXA4 PE=1 SV=4	HUMAN	14
160	27.5	27.52	65.22	61.26	61.26	sp|Q9Y696|CLIC4_HUMAN	Chloride intracellular channel protein 4 OS=Homo sapiens OX=9606 GN=CLIC4 PE=1 SV=4	HUMAN	14
168	26.52	26.56	73.49	69.88	69.88	sp|P23528|COF1_HUMAN	Cofilin-1 OS=Homo sapiens OX=9606 GN=CFL1 PE=1 SV=3	HUMAN	14
194	22.99	23.01	15.56	14.54	12.14	sp|P39060|COIA1_HUMAN	Collagen alpha-1(XVIII) chain OS=Homo sapiens OX=9606 GN=COL18A1 PE=1 SV=5	HUMAN	14
132	30.91	30.95	26.92	26.81	20.98	sp|P13639|EF2_HUMAN	Elongation factor 2 OS=Homo sapiens OX=9606 GN=EEF2 PE=1 SV=4	HUMAN	14
203	22.21	22.27	78.05	77.07	77.07	sp|P04792|HSPB1_HUMAN	Heat shock protein beta-1 OS=Homo sapiens OX=9606 GN=HSPB1 PE=1 SV=2	HUMAN	14
158	28.26	28.3	34.27	32.46	31.06	sp|P05546|HEP2_HUMAN	Heparin cofactor 2 OS=Homo sapiens OX=9606 GN=SERPIND1 PE=1 SV=3	HUMAN	14
166	26.66	26.68	43.81	36.19	34.67	sp|P04196|HRG_HUMAN	Histidine-rich glycoprotein OS=Homo sapiens OX=9606 GN=HRG PE=1 SV=1	HUMAN	14
167	26.65	26.66	26.44	26.19	26.19	sp|P05556|ITB1_HUMAN	Integrin beta-1 OS=Homo sapiens OX=9606 GN=ITGB1 PE=1 SV=2	HUMAN	14
183	24.4	24.43	23.48	21.01	20.22	sp|Q06033|ITIH3_HUMAN	Inter-alpha-trypsin inhibitor heavy chain H3 OS=Homo sapiens OX=9606 GN=ITIH3 PE=1 SV=2	HUMAN	14
177	25.43	39.45	21.76	14.83	12.04	sp|P35580|MYH10_HUMAN	Myosin-10 OS=Homo sapiens OX=9606 GN=MYH10 PE=1 SV=3	HUMAN	14
176	25.52	34.47	43.81	40.16	38.1	sp|P13797|PLST_HUMAN	Plastin-3 OS=Homo sapiens OX=9606 GN=PLS3 PE=1 SV=4	HUMAN	14
185	24.04	24.04	73.63	73.63	73.63	sp|P02753|RET4_HUMAN	Retinol-binding protein 4 OS=Homo sapiens OX=9606 GN=RBP4 PE=1 SV=3	HUMAN	14
199	22.62	22.66	77.39	77.39	71.86	sp|P37802|TAGL2_HUMAN	Transgelin-2 OS=Homo sapiens OX=9606 GN=TAGLN2 PE=1 SV=3	HUMAN	14
163	26.86	26.88	50.34	50.34	50.34	sp|P25311|ZA2G_HUMAN	Zinc-alpha-2-glycoprotein OS=Homo sapiens OX=9606 GN=AZGP1 PE=1 SV=2	HUMAN	14
195	22.98	23.02	49.76	48.56	42.11	sp|P61158|ARP3_HUMAN	Actin-related protein 3 OS=Homo sapiens OX=9606 GN=ACTR3 PE=1 SV=3	HUMAN	13
284	16.2	16.24	46.05	46.05	35.97	sp|P02765|FETUA_HUMAN	Alpha-2-HS-glycoprotein OS=Homo sapiens OX=9606 GN=AHSG PE=1 SV=2	HUMAN	13
230	19.73	19.86	69.8	69.8	69.31	sp|P07360|CO8G_HUMAN	Complement component C8 gamma chain OS=Homo sapiens OX=9606 GN=C8G PE=1 SV=3	HUMAN	13
164	26.72	26.77	42	41.81	32.56	sp|P28838|AMPL_HUMAN	Cytosol aminopeptidase OS=Homo sapiens OX=9606 GN=LAP3 PE=1 SV=3	HUMAN	13
178	24.97	25.02	19.09	16.98	16.13	sp|P98095|FBLN2_HUMAN	Fibulin-2 OS=Homo sapiens OX=9606 GN=FBLN2 PE=1 SV=2	HUMAN	13
180	24.7	24.72	37.1	32.62	30.29	sp|P00367|DHE3_HUMAN	Glutamate dehydrogenase 1, mitochondrial OS=Homo sapiens OX=9606 GN=GLUD1 PE=1 SV=2	HUMAN	13
175	25.7	25.72	68.47	67.98	67.98	sp|P07203|GPX1_HUMAN	Glutathione peroxidase 1 OS=Homo sapiens OX=9606 GN=GPX1 PE=1 SV=4	HUMAN	13
188	23.9	23.92	50.14	44.23	40.56	sp|P04899|GNAI2_HUMAN	Guanine nucleotide-binding protein G(i) subunit alpha-2 OS=Homo sapiens OX=9606 GN=GNAI2 PE=1 SV=3	HUMAN	13
201	22.47	22.5	34.72	33.16	32.99	sp|Q96PD5|PGRP2_HUMAN	N-acetylmuramoyl-L-alanine amidase OS=Homo sapiens OX=9606 GN=PGLYRP2 PE=1 SV=1	HUMAN	13
231	19.68	19.77	34.98	34.98	34.98	sp|Q9NRN5|OLFL3_HUMAN	Olfactomedin-like protein 3 OS=Homo sapiens OX=9606 GN=OLFML3 PE=2 SV=1	HUMAN	13
196	22.9	22.92	81.53	81.53	68.92	sp|P04179|SODM_HUMAN	Superoxide dismutase [Mn], mitochondrial OS=Homo sapiens OX=9606 GN=SOD2 PE=1 SV=3	HUMAN	13
198	22.63	22.65	59.01	59.01	59.01	sp|P21796|VDAC1_HUMAN	Voltage-dependent anion-selective channel protein 1 OS=Homo sapiens OX=9606 GN=VDAC1 PE=1 SV=2	HUMAN	13
232	19.68	19.74	27.05	23.87	22.04	sp|P43652|AFAM_HUMAN	Afamin OS=Homo sapiens OX=9606 GN=AFM PE=1 SV=1	HUMAN	12
187	23.9	23.94	33.85	31.33	28.05	sp|P05091|ALDH2_HUMAN	Aldehyde dehydrogenase, mitochondrial OS=Homo sapiens OX=9606 GN=ALDH2 PE=1 SV=2	HUMAN	12
208	21.55	21.57	66.86	66.29	66.29	sp|P02511|CRYAB_HUMAN	Alpha-crystallin B chain OS=Homo sapiens OX=9606 GN=CRYAB PE=1 SV=2	HUMAN	12
191	23.08	23.1	20.17	18.72	15.51	sp|P15144|AMPN_HUMAN	Aminopeptidase N OS=Homo sapiens OX=9606 GN=ANPEP PE=1 SV=4	HUMAN	12
189	23.73	23.77	40.26	38.16	32.63	sp|Q9BXN1|ASPN_HUMAN	Asporin OS=Homo sapiens OX=9606 GN=ASPN PE=1 SV=2	HUMAN	12
207	21.59	21.62	58.85	58.85	58.85	sp|P00918|CAH2_HUMAN	Carbonic anhydrase 2 OS=Homo sapiens OX=9606 GN=CA2 PE=1 SV=2	HUMAN	12
235	19.19	19.21	34.81	31.86	31.86	sp|P07858|CATB_HUMAN	Cathepsin B OS=Homo sapiens OX=9606 GN=CTSB PE=1 SV=3	HUMAN	12
184	24.35	24.35	39.04	38.18	37.16	sp|P07357|CO8A_HUMAN	Complement component C8 alpha chain OS=Homo sapiens OX=9606 GN=C8A PE=1 SV=2	HUMAN	12
209	21.53	21.57	30.36	28.64	26.59	sp|P05156|CFAI_HUMAN	Complement factor I OS=Homo sapiens OX=9606 GN=CFI PE=1 SV=2	HUMAN	12
257	17.67	17.69	55.72	52.74	52.74	sp|Q07507|DERM_HUMAN	Dermatopontin OS=Homo sapiens OX=9606 GN=DPT PE=1 SV=2	HUMAN	12
186	24.04	24.04	48.87	46.61	44.35	sp|P10915|HPLN1_HUMAN	Hyaluronan and proteoglycan link protein 1 OS=Homo sapiens OX=9606 GN=HAPLN1 PE=2 SV=2	HUMAN	12
193	23.01	23.04	41.45	41.22	37.94	sp|P29622|KAIN_HUMAN	Kallistatin OS=Homo sapiens OX=9606 GN=SERPINA4 PE=1 SV=3	HUMAN	12
197	22.88	22.9	41.16	41.16	41.16	sp|P30740|ILEU_HUMAN	Leukocyte elastase inhibitor OS=Homo sapiens OX=9606 GN=SERPINB1 PE=1 SV=1	HUMAN	12
216	21.08	21.13	74.07	69.84	69.31	sp|Q99497|PARK7_HUMAN	Parkinson disease protein 7 OS=Homo sapiens OX=9606 GN=PARK7 PE=1 SV=2	HUMAN	12
213	21.18	21.2	67.14	67.14	67.14	sp|P07737|PROF1_HUMAN	Profilin-1 OS=Homo sapiens OX=9606 GN=PFN1 PE=1 SV=2	HUMAN	12
179	24.79	24.84	59.86	55.02	55.02	sp|P00491|PNPH_HUMAN	Purine nucleoside phosphorylase OS=Homo sapiens OX=9606 GN=PNP PE=1 SV=2	HUMAN	12
190	23.71	23.73	72.09	72.09	71.63	sp|P61106|RAB14_HUMAN	Ras-related protein Rab-14 OS=Homo sapiens OX=9606 GN=RAB14 PE=1 SV=4	HUMAN	12
181	24.7	24.71	68.6	68.6	68.12	sp|P51149|RAB7A_HUMAN	Ras-related protein Rab-7a OS=Homo sapiens OX=9606 GN=RAB7A PE=1 SV=1	HUMAN	12
206	21.68	21.7	37.82	37.82	37.82	sp|P61160|ARP2_HUMAN	Actin-related protein 2 OS=Homo sapiens OX=9606 GN=ACTR2 PE=1 SV=1	HUMAN	11
236	19.15	19.22	31.79	31.79	26.74	sp|Q01518|CAP1_HUMAN	Adenylyl cyclase-associated protein 1 OS=Homo sapiens OX=9606 GN=CAP1 PE=1 SV=5	HUMAN	11
200	22.47	22.52	62.98	62.98	58.56	sp|P84077|ARF1_HUMAN	ADP-ribosylation factor 1 OS=Homo sapiens OX=9606 GN=ARF1 PE=1 SV=2	HUMAN	11
210	21.4	21.44	36.86	34.01	34.01	sp|P08697|A2AP_HUMAN	Alpha-2-antiplasmin OS=Homo sapiens OX=9606 GN=SERPINF2 PE=1 SV=3	HUMAN	11
214	21.15	21.24	45.96	31.92	30	sp|P27338|AOFB_HUMAN	Amine oxidase [flavin-containing] B OS=Homo sapiens OX=9606 GN=MAOB PE=1 SV=3	HUMAN	11
299	15.79	15.86	34.99	33.33	33.33	sp|Q96IY4|CBPB2_HUMAN	Carboxypeptidase B2 OS=Homo sapiens OX=9606 GN=CPB2 PE=1 SV=2	HUMAN	11
253	18	18.07	61.21	60.61	60	sp|P60981|DEST_HUMAN	Destrin OS=Homo sapiens OX=9606 GN=DSTN PE=1 SV=3	HUMAN	11
242	18.74	18.82	51.56	51.56	44	sp|P21266|GSTM3_HUMAN	Glutathione S-transferase Mu 3 OS=Homo sapiens OX=9606 GN=GSTM3 PE=1 SV=3	HUMAN	11
225	20.07	20.12	49.79	40.25	40.25	sp|P78417|GSTO1_HUMAN	Glutathione S-transferase omega-1 OS=Homo sapiens OX=9606 GN=GSTO1 PE=1 SV=2	HUMAN	11
254	17.91	18	45.63	45.63	45.63	sp|P62805|H4_HUMAN	Histone H4 OS=Homo sapiens OX=9606 GN=H4C1 PE=1 SV=2	HUMAN	11
237	19.14	19.17	46.3	46.3	46.3	sp|P0DOX8|IGL1_HUMAN	Immunoglobulin lambda-1 light chain OS=Homo sapiens OX=9606 PE=1 SV=1	HUMAN	11
218	20.95	21.02	35.54	28.43	25.45	sp|P35858|ALS_HUMAN	Insulin-like growth factor-binding protein complex acid labile subunit OS=Homo sapiens OX=9606 GN=IGFALS PE=1 SV=1	HUMAN	11
222	20.45	21.85	39.13	39.13	39.13	sp|O75874|IDHC_HUMAN	Isocitrate dehydrogenase [NADP] cytoplasmic OS=Homo sapiens OX=9606 GN=IDH1 PE=1 SV=2	HUMAN	11
229	19.82	19.85	47.34	43.49	43.49	sp|P40926|MDHM_HUMAN	Malate dehydrogenase, mitochondrial OS=Homo sapiens OX=9606 GN=MDH2 PE=1 SV=3	HUMAN	11
205	21.72	21.79	23.32	20.12	17.49	sp|Q7Z304|MAMC2_HUMAN	MAM domain-containing protein 2 OS=Homo sapiens OX=9606 GN=MAMDC2 PE=1 SV=3	HUMAN	11
266	17.4	17.42	53.08	43.6	43.6	sp|P35625|TIMP3_HUMAN	Metalloproteinase inhibitor 3 OS=Homo sapiens OX=9606 GN=TIMP3 PE=1 SV=2	HUMAN	11
239	19.03	19.09	39.55	37.06	34.58	sp|Q6UWY5|OLFL1_HUMAN	Olfactomedin-like protein 1 OS=Homo sapiens OX=9606 GN=OLFML1 PE=1 SV=2	HUMAN	11
238	19.07	19.14	25.27	25.27	23.84	sp|P36871|PGM1_HUMAN	Phosphoglucomutase-1 OS=Homo sapiens OX=9606 GN=PGM1 PE=1 SV=3	HUMAN	11
215	21.14	21.18	48.91	48.91	48.91	sp|P61224|RAP1B_HUMAN	Ras-related protein Rap-1b OS=Homo sapiens OX=9606 GN=RAP1B PE=1 SV=1	HUMAN	11
219	20.73	20.77	56.42	56.42	56.42	sp|P10301|RRAS_HUMAN	Ras-related protein R-Ras OS=Homo sapiens OX=9606 GN=RRAS PE=1 SV=1	HUMAN	11
221	20.49	20.52	31.89	29.93	29.93	sp|P13489|RINI_HUMAN	Ribonuclease inhibitor OS=Homo sapiens OX=9606 GN=RNH1 PE=1 SV=2	HUMAN	11
224	20.1	20.15	68.52	66.67	66.67	sp|O60493|SNX3_HUMAN	Sorting nexin-3 OS=Homo sapiens OX=9606 GN=SNX3 PE=1 SV=3	HUMAN	11
204	21.86	21.9	44.53	44.53	44.27	sp|Q99536|VAT1_HUMAN	Synaptic vesicle membrane protein VAT-1 homolog OS=Homo sapiens OX=9606 GN=VAT1 PE=1 SV=2	HUMAN	11
241	18.91	19.09	37.98	37.69	34.72	sp|P37837|TALDO_HUMAN	Transaldolase OS=Homo sapiens OX=9606 GN=TALDO1 PE=1 SV=2	HUMAN	11
353	13.04	13.11	53.89	53.89	53.89	sp|P61586|RHOA_HUMAN	Transforming protein RhoA OS=Homo sapiens OX=9606 GN=RHOA PE=1 SV=1	HUMAN	11
202	22.32	22.38	30.18	30.18	26.48	sp|P29401|TKT_HUMAN	Transketolase OS=Homo sapiens OX=9606 GN=TKT PE=1 SV=3	HUMAN	11
227	19.94	24	55.1	51.84	40.82	sp|P63104|1433Z_HUMAN	14-3-3 protein zeta/delta OS=Homo sapiens OX=9606 GN=YWHAZ PE=1 SV=1	HUMAN	10
287	16.03	16.04	42.29	42.29	41.79	sp|P02763|A1AG1_HUMAN	Alpha-1-acid glycoprotein 1 OS=Homo sapiens OX=9606 GN=ORM1 PE=1 SV=1	HUMAN	10
212	21.21	21.24	18.88	17.56	14.82	sp|P02730|B3AT_HUMAN	Band 3 anion transport protein OS=Homo sapiens OX=9606 GN=SLC4A1 PE=1 SV=3	HUMAN	10
247	18.29	18.4	28.64	22.78	18.76	sp|P04003|C4BPA_HUMAN	C4b-binding protein alpha chain OS=Homo sapiens OX=9606 GN=C4BPA PE=1 SV=2	HUMAN	10
289	16.01	16.04	63.75	63.33	63.33	sp|P08294|SODE_HUMAN	Extracellular superoxide dismutase [Cu-Zn] OS=Homo sapiens OX=9606 GN=SOD3 PE=1 SV=2	HUMAN	10
259	17.66	17.72	38.63	38.63	38.63	sp|P47756|CAPZB_HUMAN	F-actin-capping protein subunit beta OS=Homo sapiens OX=9606 GN=CAPZB PE=1 SV=4	HUMAN	10
226	20	20	62.62	62.62	62.62	sp|P30043|BLVRB_HUMAN	Flavin reductase (NADPH) OS=Homo sapiens OX=9606 GN=BLVRB PE=1 SV=3	HUMAN	10
245	18.39	18.5	52.21	47.79	46.46	sp|P22352|GPX3_HUMAN	Glutathione peroxidase 3 OS=Homo sapiens OX=9606 GN=GPX3 PE=1 SV=2	HUMAN	10
217	21.04	21.06	49.33	37.58	37.58	sp|P20774|MIME_HUMAN	Mimecan OS=Homo sapiens OX=9606 GN=OGN PE=1 SV=1	HUMAN	10
228	19.85	19.89	47.37	47.37	47.37	sp|O95865|DDAH2_HUMAN	N(G),N(G)-dimethylarginine dimethylaminohydrolase 2 OS=Homo sapiens OX=9606 GN=DDAH2 PE=1 SV=1	HUMAN	10
233	19.22	19.24	60.53	60.53	60.53	sp|P22392|NDKB_HUMAN	Nucleoside diphosphate kinase B OS=Homo sapiens OX=9606 GN=NME2 PE=1 SV=1	HUMAN	10
263	17.57	17.62	33.99	27.34	27.34	sp|P05154|IPSP_HUMAN	Plasma serine protease inhibitor OS=Homo sapiens OX=9606 GN=SERPINA5 PE=1 SV=3	HUMAN	10
223	20.17	20.17	45.41	45.41	45.41	sp|Q15907|RB11B_HUMAN	Ras-related protein Rab-11B OS=Homo sapiens OX=9606 GN=RAB11B PE=1 SV=4	HUMAN	10
211	21.34	21.37	47.95	47.95	41.96	sp|P63244|RACK1_HUMAN	Receptor of activated protein C kinase 1 OS=Homo sapiens OX=9606 GN=RACK1 PE=1 SV=3	HUMAN	10
250	18.15	18.19	72.14	72.14	68.66	sp|P52566|GDIR2_HUMAN	Rho GDP-dissociation inhibitor 2 OS=Homo sapiens OX=9606 GN=ARHGDIB PE=1 SV=3	HUMAN	10
249	18.19	18.19	41.41	41.41	41.41	sp|P27169|PON1_HUMAN	Serum paraoxonase/arylesterase 1 OS=Homo sapiens OX=9606 GN=PON1 PE=1 SV=3	HUMAN	10
275	16.72	16.86	18.18	15.64	13.49	sp|P05023|AT1A1_HUMAN	Sodium/potassium-transporting ATPase subunit alpha-1 OS=Homo sapiens OX=9606 GN=ATP1A1 PE=1 SV=1	HUMAN	10
240	18.97	19.03	36.31	32.57	25.73	sp|P19971|TYPH_HUMAN	Thymidine phosphorylase OS=Homo sapiens OX=9606 GN=TYMP PE=1 SV=2	HUMAN	10
220	20.5	20.52	70.85	60.99	59.19	sp|P09936|UCHL1_HUMAN	Ubiquitin carboxyl-terminal hydrolase isozyme L1 OS=Homo sapiens OX=9606 GN=UCHL1 PE=1 SV=2	HUMAN	10
283	16.38	20.82	51.84	48.57	48.57	sp|P27348|1433T_HUMAN	14-3-3 protein theta OS=Homo sapiens OX=9606 GN=YWHAQ PE=1 SV=1	HUMAN	9
302	15.59	15.65	56.32	50.96	50.96	sp|Q99714|HCD2_HUMAN	3-hydroxyacyl-CoA dehydrogenase type-2 OS=Homo sapiens OX=9606 GN=HSD17B10 PE=1 SV=3	HUMAN	9
244	18.43	18.44	57.61	57.61	48.56	sp|P23396|RS3_HUMAN	40S ribosomal protein S3 OS=Homo sapiens OX=9606 GN=RPS3 PE=1 SV=2	HUMAN	9
255	17.81	17.84	34.58	34.24	34.24	sp|P08865|RSSA_HUMAN	40S ribosomal protein SA OS=Homo sapiens OX=9606 GN=RPSA PE=1 SV=4	HUMAN	9
281	16.49	16.53	29.19	25.47	23.19	sp|P52209|6PGD_HUMAN	6-phosphogluconate dehydrogenase, decarboxylating OS=Homo sapiens OX=9606 GN=PGD PE=1 SV=3	HUMAN	9
261	17.6	17.64	53.61	53.61	53.61	sp|P00568|KAD1_HUMAN	Adenylate kinase isoenzyme 1 OS=Homo sapiens OX=9606 GN=AK1 PE=1 SV=3	HUMAN	9
251	18.1	20.34	41.52	39.92	33.13	sp|P00352|AL1A1_HUMAN	Aldehyde dehydrogenase 1A1 OS=Homo sapiens OX=9606 GN=ALDH1A1 PE=1 SV=2	HUMAN	9
268	17.36	17.55	26.26	21.76	19.06	sp|P07686|HEXB_HUMAN	Beta-hexosaminidase subunit beta OS=Homo sapiens OX=9606 GN=HEXB PE=1 SV=3	HUMAN	9
279	16.62	16.69	36	36	33.54	sp|Q96CX2|KCD12_HUMAN	BTB/POZ domain-containing protein KCTD12 OS=Homo sapiens OX=9606 GN=KCTD12 PE=1 SV=1	HUMAN	9
360	12.62	12.71	19.21	17.67	17.67	sp|P55290|CAD13_HUMAN	Cadherin-13 OS=Homo sapiens OX=9606 GN=CDH13 PE=1 SV=1	HUMAN	9
312	14.99	15.12	38.43	38.43	38.43	sp|P04632|CPNS1_HUMAN	Calpain small subunit 1 OS=Homo sapiens OX=9606 GN=CAPNS1 PE=1 SV=1	HUMAN	9
295	15.9	16.03	11.56	9.135	7.82	sp|Q6YHK3|CD109_HUMAN	CD109 antigen OS=Homo sapiens OX=9606 GN=CD109 PE=1 SV=2	HUMAN	9
309	15.19	15.23	23.74	20.98	19.67	sp|P00748|FA12_HUMAN	Coagulation factor XII OS=Homo sapiens OX=9606 GN=F12 PE=1 SV=3	HUMAN	9
272	16.98	17.2	34.89	34.89	28.26	sp|Q14240|IF4A2_HUMAN	Eukaryotic initiation factor 4A-II OS=Homo sapiens OX=9606 GN=EIF4A2 PE=1 SV=2	HUMAN	9
274	16.75	16.82	60.84	55.94	55.94	sp|P47755|CAZA2_HUMAN	F-actin-capping protein subunit alpha-2 OS=Homo sapiens OX=9606 GN=CAPZA2 PE=1 SV=3	HUMAN	9
256	17.7	17.74	68.89	68.89	61.48	sp|P09382|LEG1_HUMAN	Galectin-1 OS=Homo sapiens OX=9606 GN=LGALS1 PE=1 SV=2	HUMAN	9
248	18.24	45.25	97.96	95.24	95.24	sp|P02042|HBD_HUMAN	Hemoglobin subunit delta OS=Homo sapiens OX=9606 GN=HBD PE=1 SV=2	HUMAN	9
269	17.35	19.44	89.8	80.95	80.95	sp|P69892|HBG2_HUMAN	Hemoglobin subunit gamma-2 OS=Homo sapiens OX=9606 GN=HBG2 PE=1 SV=2	HUMAN	9
342	13.62	15.53	41.67	37.9	31.72	sp|P09651|ROA1_HUMAN	Heterogeneous nuclear ribonucleoprotein A1 OS=Homo sapiens OX=9606 GN=HNRNPA1 PE=1 SV=5	HUMAN	9
277	16.64	16.75	28.94	24.62	24.62	sp|P61978|HNRPK_HUMAN	Heterogeneous nuclear ribonucleoprotein K OS=Homo sapiens OX=9606 GN=HNRNPK PE=1 SV=1	HUMAN	9
285	16.09	16.15	13.24	10.5	8.95	sp|P11047|LAMC1_HUMAN	Laminin subunit gamma-1 OS=Homo sapiens OX=9606 GN=LAMC1 PE=1 SV=3	HUMAN	9
286	16.04	16.1	26.84	23.4	21.28	sp|P09960|LKHA4_HUMAN	Leukotriene A-4 hydrolase OS=Homo sapiens OX=9606 GN=LTA4H PE=1 SV=2	HUMAN	9
262	17.58	17.6	39.82	37.13	37.13	sp|P40925|MDHC_HUMAN	Malate dehydrogenase, cytoplasmic OS=Homo sapiens OX=9606 GN=MDH1 PE=1 SV=4	HUMAN	9
258	17.66	17.8	8.946	6.683	3.96	sp|Q9NR99|MXRA5_HUMAN	Matrix-remodeling-associated protein 5 OS=Homo sapiens OX=9606 GN=MXRA5 PE=1 SV=3	HUMAN	9
252	18.09	22.1	56.09	48.71	48.71	sp|Q13162|PRDX4_HUMAN	Peroxiredoxin-4 OS=Homo sapiens OX=9606 GN=PRDX4 PE=1 SV=1	HUMAN	9
294	15.96	16.13	23.82	19.44	17.08	sp|P03952|KLKB1_HUMAN	Plasma kallikrein OS=Homo sapiens OX=9606 GN=KLKB1 PE=1 SV=1	HUMAN	9
310	15.03	15.26	27.72	26.34	23.96	sp|Q9UHG3|PCYOX_HUMAN	Prenylcysteine oxidase 1 OS=Homo sapiens OX=9606 GN=PCYOX1 PE=1 SV=3	HUMAN	9
243	18.45	18.68	29.2	28.4	25.6	sp|Q16647|PTGIS_HUMAN	Prostacyclin synthase OS=Homo sapiens OX=9606 GN=PTGIS PE=1 SV=1	HUMAN	9
271	17.16	17.19	38.35	38.35	33.24	sp|P02760|AMBP_HUMAN	Protein AMBP OS=Homo sapiens OX=9606 GN=AMBP PE=1 SV=1	HUMAN	9
267	17.39	17.44	54.69	48.44	48.44	sp|P63000|RAC1_HUMAN	Ras-related C3 botulinum toxin substrate 1 OS=Homo sapiens OX=9606 GN=RAC1 PE=1 SV=1	HUMAN	9
264	17.5	17.53	66.04	56.6	56.6	sp|P61019|RAB2A_HUMAN	Ras-related protein Rab-2A OS=Homo sapiens OX=9606 GN=RAB2A PE=1 SV=1	HUMAN	9
246	18.35	18.36	54.41	54.41	50.98	sp|P52565|GDIR1_HUMAN	Rho GDP-dissociation inhibitor 1 OS=Homo sapiens OX=9606 GN=ARHGDIA PE=1 SV=3	HUMAN	9
260	17.61	17.7	30.63	28.33	23.54	sp|Q92743|HTRA1_HUMAN	Serine protease HTRA1 OS=Homo sapiens OX=9606 GN=HTRA1 PE=1 SV=1	HUMAN	9
306	15.42	15.52	48.44	48.44	44.92	sp|P30048|PRDX3_HUMAN	Thioredoxin-dependent peroxide reductase, mitochondrial OS=Homo sapiens OX=9606 GN=PRDX3 PE=1 SV=3	HUMAN	9
270	17.34	19.4	32.29	32.29	32.29	sp|P05543|THBG_HUMAN	Thyroxine-binding globulin OS=Homo sapiens OX=9606 GN=SERPINA7 PE=1 SV=2	HUMAN	9
273	16.9	16.94	46.58	46.12	42.01	sp|P49755|TMEDA_HUMAN	Transmembrane emp24 domain-containing protein 10 OS=Homo sapiens OX=9606 GN=TMED10 PE=1 SV=2	HUMAN	9
265	17.48	17.62	47	47	38.5	sp|Q9BTV4|TMM43_HUMAN	Transmembrane protein 43 OS=Homo sapiens OX=9606 GN=TMEM43 PE=1 SV=1	HUMAN	9
304	15.52	19.6	34.96	34.96	34.96	sp|Q04917|1433F_HUMAN	14-3-3 protein eta OS=Homo sapiens OX=9606 GN=YWHAH PE=1 SV=4	HUMAN	8
324	14.19	14.24	64.62	55.38	55.38	sp|P62244|RS15A_HUMAN	40S ribosomal protein S15a OS=Homo sapiens OX=9606 GN=RPS15A PE=1 SV=2	HUMAN	8
347	13.34	14.82	28.95	24.7	21.46	sp|P49189|AL9A1_HUMAN	4-trimethylaminobutyraldehyde dehydrogenase OS=Homo sapiens OX=9606 GN=ALDH9A1 PE=1 SV=3	HUMAN	8
278	16.62	16.69	30.02	26.35	21.64	sp|P10809|CH60_HUMAN	60 kDa heat shock protein, mitochondrial OS=Homo sapiens OX=9606 GN=HSPD1 PE=1 SV=2	HUMAN	8
322	14.21	14.22	63.1	55.36	55.36	sp|P59998|ARPC4_HUMAN	Actin-related protein 2/3 complex subunit 4 OS=Homo sapiens OX=9606 GN=ARPC4 PE=1 SV=3	HUMAN	8
325	14.17	14.26	27.55	18.52	18.52	sp|P23526|SAHH_HUMAN	Adenosylhomocysteinase OS=Homo sapiens OX=9606 GN=AHCY PE=1 SV=4	HUMAN	8
315	14.74	14.79	45.16	45.16	45.16	sp|Q9NVJ2|ARL8B_HUMAN	ADP-ribosylation factor-like protein 8B OS=Homo sapiens OX=9606 GN=ARL8B PE=1 SV=1	HUMAN	8
305	15.45	17.74	44.62	44.62	42.09	sp|P15121|ALDR_HUMAN	Aldo-keto reductase family 1 member B1 OS=Homo sapiens OX=9606 GN=AKR1B1 PE=1 SV=3	HUMAN	8
339	13.7	13.76	48.98	47.62	47.62	sp|P03950|ANGI_HUMAN	Angiogenin OS=Homo sapiens OX=9606 GN=ANG PE=1 SV=1	HUMAN	8
365	12.34	12.36	40.21	40.21	40.21	sp|P05090|APOD_HUMAN	Apolipoprotein D OS=Homo sapiens OX=9606 GN=APOD PE=1 SV=1	HUMAN	8
317	14.66	14.74	46.09	46.09	35.55	sp|P24539|AT5F1_HUMAN	ATP synthase F(0) complex subunit B1, mitochondrial OS=Homo sapiens OX=9606 GN=ATP5PB PE=1 SV=2	HUMAN	8
301	15.63	15.69	38.61	36.69	32.37	sp|P27797|CALR_HUMAN	Calreticulin OS=Homo sapiens OX=9606 GN=CALR PE=1 SV=1	HUMAN	8
288	16.03	16.03	63.08	48.08	48.08	sp|P07451|CAH3_HUMAN	Carbonic anhydrase 3 OS=Homo sapiens OX=9606 GN=CA3 PE=1 SV=3	HUMAN	8
319	14.48	14.5	55.5	48.17	41.88	sp|P60953|CDC42_HUMAN	Cell division control protein 42 homolog OS=Homo sapiens OX=9606 GN=CDC42 PE=1 SV=2	HUMAN	8
290	16	18.87	52.7	52.28	52.28	sp|O00299|CLIC1_HUMAN	Chloride intracellular channel protein 1 OS=Homo sapiens OX=9606 GN=CLIC1 PE=1 SV=4	HUMAN	8
369	12.27	12.42	64.08	59.15	57.75	sp|Q14019|COTL1_HUMAN	Coactosin-like protein OS=Homo sapiens OX=9606 GN=COTL1 PE=1 SV=3	HUMAN	8
321	14.38	14.5	30.23	27.77	18.8	sp|Q9BXR6|FHR5_HUMAN	Complement factor H-related protein 5 OS=Homo sapiens OX=9606 GN=CFHR5 PE=1 SV=1	HUMAN	8
314	14.84	14.87	25.45	25.45	25.45	sp|P02741|CRP_HUMAN	C-reactive protein OS=Homo sapiens OX=9606 GN=CRP PE=1 SV=1	HUMAN	8
337	13.81	13.87	21.09	18.29	18.29	sp|P04843|RPN1_HUMAN	Dolichyl-diphosphooligosaccharide--protein glycosyltransferase subunit 1 OS=Homo sapiens OX=9606 GN=RPN1 PE=1 SV=1	HUMAN	8
313	14.86	14.91	37.77	37.77	34.04	sp|Q06828|FMOD_HUMAN	Fibromodulin OS=Homo sapiens OX=9606 GN=FMOD PE=1 SV=2	HUMAN	8
367	12.33	12.39	18.3	18.3	18.3	sp|Q9UBX5|FBLN5_HUMAN	Fibulin-5 OS=Homo sapiens OX=9606 GN=FBLN5 PE=1 SV=1	HUMAN	8
349	13.21	13.29	15.56	14.53	14.53	sp|Q08380|LG3BP_HUMAN	Galectin-3-binding protein OS=Homo sapiens OX=9606 GN=LGALS3BP PE=1 SV=1	HUMAN	8
311	14.99	15.92	37.08	34.17	33.33	sp|P30711|GSTT1_HUMAN	Glutathione S-transferase theta-1 OS=Homo sapiens OX=9606 GN=GSTT1 PE=1 SV=4	HUMAN	8
291	16	16	37.5	37.04	36.57	sp|P62826|RAN_HUMAN	GTP-binding nuclear protein Ran OS=Homo sapiens OX=9606 GN=RAN PE=1 SV=3	HUMAN	8
293	16	16	27.4	26.94	26.94	sp|P10412|H14_HUMAN	Histone H1.4 OS=Homo sapiens OX=9606 GN=H1-4 PE=1 SV=2	HUMAN	8
298	15.8	15.82	28.74	28.74	28.74	sp|P01903|DRA_HUMAN	HLA class II histocompatibility antigen, DR alpha chain OS=Homo sapiens OX=9606 GN=HLA-DRA PE=1 SV=2	HUMAN	8
416	10.58	11.15	64.1	58.12	58.12	sp|P01780|HV307_HUMAN	Immunoglobulin heavy variable 3-7 OS=Homo sapiens OX=9606 GN=IGHV3-7 PE=1 SV=2	HUMAN	8
485	9	9.05	69.17	69.17	69.17	sp|P01615|KVD28_HUMAN	Immunoglobulin kappa variable 2D-28 OS=Homo sapiens OX=9606 GN=IGKV2D-28 PE=1 SV=2	HUMAN	8
297	15.82	15.85	20.58	18.92	18.71	sp|P18428|LBP_HUMAN	Lipopolysaccharide-binding protein OS=Homo sapiens OX=9606 GN=LBP PE=1 SV=3	HUMAN	8
334	13.99	16.12	34.43	32.04	32.04	sp|P07195|LDHB_HUMAN	L-lactate dehydrogenase B chain OS=Homo sapiens OX=9606 GN=LDHB PE=1 SV=2	HUMAN	8
327	14.09	14.12	12.82	12.08	12.08	sp|P10253|LYAG_HUMAN	Lysosomal alpha-glucosidase OS=Homo sapiens OX=9606 GN=GAA PE=1 SV=4	HUMAN	8
307	15.26	15.36	41.67	40.23	37.36	sp|P40121|CAPG_HUMAN	Macrophage-capping protein OS=Homo sapiens OX=9606 GN=CAPG PE=1 SV=2	HUMAN	8
300	15.76	15.88	19.26	16.69	12.65	sp|Q14764|MVP_HUMAN	Major vault protein OS=Homo sapiens OX=9606 GN=MVP PE=1 SV=4	HUMAN	8
292	16	16	58.28	50.99	50.99	sp|P60660|MYL6_HUMAN	Myosin light polypeptide 6 OS=Homo sapiens OX=9606 GN=MYL6 PE=1 SV=2	HUMAN	8
373	12.17	12.34	37.39	36.78	33.13	sp|O00151|PDLI1_HUMAN	PDZ and LIM domain protein 1 OS=Homo sapiens OX=9606 GN=PDLIM1 PE=1 SV=4	HUMAN	8
282	16.46	16.48	38.32	37.38	37.38	sp|P30044|PRDX5_HUMAN	Peroxiredoxin-5, mitochondrial OS=Homo sapiens OX=9606 GN=PRDX5 PE=1 SV=4	HUMAN	8
336	13.87	14.39	34.22	29.64	19.28	sp|Q9UKZ9|PCOC2_HUMAN	Procollagen C-endopeptidase enhancer 2 OS=Homo sapiens OX=9606 GN=PCOLCE2 PE=1 SV=1	HUMAN	8
359	12.72	12.8	40.68	40.68	40.68	sp|P25786|PSA1_HUMAN	Proteasome subunit alpha type-1 OS=Homo sapiens OX=9606 GN=PSMA1 PE=1 SV=1	HUMAN	8
362	12.56	12.68	40.66	40.66	40.66	sp|P20618|PSB1_HUMAN	Proteasome subunit beta type-1 OS=Homo sapiens OX=9606 GN=PSMB1 PE=1 SV=2	HUMAN	8
276	16.68	16.72	39.55	39.55	29.55	sp|Q15084|PDIA6_HUMAN	Protein disulfide-isomerase A6 OS=Homo sapiens OX=9606 GN=PDIA6 PE=1 SV=1	HUMAN	8
308	15.2	15.26	11.75	10.45	9.052	sp|Q9BZQ8|NIBA1_HUMAN	Protein Niban 1 OS=Homo sapiens OX=9606 GN=NIBAN1 PE=1 SV=1	HUMAN	8
296	15.88	15.99	19.7	16.43	11.21	sp|P55786|PSA_HUMAN	Puromycin-sensitive aminopeptidase OS=Homo sapiens OX=9606 GN=NPEPPS PE=1 SV=2	HUMAN	8
326	14.1	16.21	49.52	46.63	42.79	sp|P20340|RAB6A_HUMAN	Ras-related protein Rab-6A OS=Homo sapiens OX=9606 GN=RAB6A PE=1 SV=3	HUMAN	8
318	14.55	14.61	38.56	34.04	27.66	sp|P35237|SPB6_HUMAN	Serpin B6 OS=Homo sapiens OX=9606 GN=SERPINB6 PE=1 SV=3	HUMAN	8
303	15.53	15.64	85.09	85.09	83.33	sp|O75368|SH3L1_HUMAN	SH3 domain-binding glutamic acid-rich-like protein OS=Homo sapiens OX=9606 GN=SH3BGRL PE=1 SV=1	HUMAN	8
355	12.96	13.1	25.69	22.15	15.47	sp|P40939|ECHA_HUMAN	Trifunctional enzyme subunit alpha, mitochondrial OS=Homo sapiens OX=9606 GN=HADHA PE=1 SV=2	HUMAN	8
331	14	24.55	44.72	44.37	41.9	sp|P09493|TPM1_HUMAN	Tropomyosin alpha-1 chain OS=Homo sapiens OX=9606 GN=TPM1 PE=1 SV=2	HUMAN	8
372	12.18	16.19	42.91	42.91	42.91	sp|P61981|1433G_HUMAN	14-3-3 protein gamma OS=Homo sapiens OX=9606 GN=YWHAG PE=1 SV=2	HUMAN	7
345	13.41	13.45	47.37	45.39	41.45	sp|P62269|RS18_HUMAN	40S ribosomal protein S18 OS=Homo sapiens OX=9606 GN=RPS18 PE=1 SV=3	HUMAN	7
387	11.74	11.84	19.69	19.69	16.55	sp|P21589|5NTD_HUMAN	5'-nucleotidase OS=Homo sapiens OX=9606 GN=NT5E PE=1 SV=1	HUMAN	7
434	10.04	10.18	31.85	28.23	24.19	sp|P18124|RL7_HUMAN	60S ribosomal protein L7 OS=Homo sapiens OX=9606 GN=RPL7 PE=1 SV=1	HUMAN	7
356	12.95	13.01	45.74	36.43	36.43	sp|O95336|6PGL_HUMAN	6-phosphogluconolactonase OS=Homo sapiens OX=9606 GN=PGLS PE=1 SV=2	HUMAN	7
352	13.09	13.11	70.86	70.86	70.86	sp|O15511|ARPC5_HUMAN	Actin-related protein 2/3 complex subunit 5 OS=Homo sapiens OX=9606 GN=ARPC5 PE=1 SV=3	HUMAN	7
333	14	14	48.89	48.89	48.89	sp|P07741|APT_HUMAN	Adenine phosphoribosyltransferase OS=Homo sapiens OX=9606 GN=APRT PE=1 SV=2	HUMAN	7
366	12.33	12.39	25.42	19.85	17.07	sp|P49419|AL7A1_HUMAN	Alpha-aminoadipic semialdehyde dehydrogenase OS=Homo sapiens OX=9606 GN=ALDH7A1 PE=1 SV=5	HUMAN	7
622	6.31	6.35	40.96	40.96	40.96	sp|P02654|APOC1_HUMAN	Apolipoprotein C-I OS=Homo sapiens OX=9606 GN=APOC1 PE=1 SV=1	HUMAN	7
335	13.91	16.44	21.26	14.29	13.59	sp|P08519|APOA_HUMAN	Apolipoprotein(a) OS=Homo sapiens OX=9606 GN=LPA PE=1 SV=1	HUMAN	7
393	11.55	11.64	8.957	6.718	6.718	sp|O75882|ATRN_HUMAN	Attractin OS=Homo sapiens OX=9606 GN=ATRN PE=1 SV=2	HUMAN	7
341	13.63	13.73	17.85	17.85	15.89	sp|Q9NQ79|CRAC1_HUMAN	Cartilage acidic protein 1 OS=Homo sapiens OX=9606 GN=CRTAC1 PE=1 SV=2	HUMAN	7
354	13.03	13.07	49.01	49.01	46.64	sp|P00746|CFAD_HUMAN	Complement factor D OS=Homo sapiens OX=9606 GN=CFD PE=1 SV=5	HUMAN	7
350	13.21	13.26	32.22	30.37	30.37	sp|P36980|FHR2_HUMAN	Complement factor H-related protein 2 OS=Homo sapiens OX=9606 GN=CFHR2 PE=1 SV=1	HUMAN	7
351	13.14	17.36	29.88	29.88	29.88	sp|P08185|CBG_HUMAN	Corticosteroid-binding globulin OS=Homo sapiens OX=9606 GN=SERPINA6 PE=1 SV=1	HUMAN	7
329	14.06	14.06	54.92	46.11	46.11	sp|P21291|CSRP1_HUMAN	Cysteine and glycine-rich protein 1 OS=Homo sapiens OX=9606 GN=CSRP1 PE=1 SV=3	HUMAN	7
320	14.46	14.52	39.61	36.36	35.71	sp|P63241|IF5A1_HUMAN	Eukaryotic translation initiation factor 5A-1 OS=Homo sapiens OX=9606 GN=EIF5A PE=1 SV=2	HUMAN	7
357	12.83	12.93	53.38	53.38	48.12	sp|P05413|FABPH_HUMAN	Fatty acid-binding protein, heart OS=Homo sapiens OX=9606 GN=FABP3 PE=1 SV=4	HUMAN	7
348	13.25	13.28	48.57	48.57	48.57	sp|P02792|FRIL_HUMAN	Ferritin light chain OS=Homo sapiens OX=9606 GN=FTL PE=1 SV=2	HUMAN	7
361	12.62	12.64	33.13	26.63	24.15	sp|Q13642|FHL1_HUMAN	Four and a half LIM domains protein 1 OS=Homo sapiens OX=9606 GN=FHL1 PE=1 SV=4	HUMAN	7
328	14.07	14.13	18.94	17.23	12.31	sp|P14314|GLU2B_HUMAN	Glucosidase 2 subunit beta OS=Homo sapiens OX=9606 GN=PRKCSH PE=1 SV=2	HUMAN	7
391	11.61	11.71	46.79	38.99	30.28	sp|P09488|GSTM1_HUMAN	Glutathione S-transferase Mu 1 OS=Homo sapiens OX=9606 GN=GSTM1 PE=1 SV=3	HUMAN	7
435	10.04	10.05	49.57	49.57	49.57	sp|P04430|KV116_HUMAN	Immunoglobulin kappa variable 1-16 OS=Homo sapiens OX=9606 GN=IGKV1-16 PE=1 SV=2	HUMAN	7
469	9.36	10.2	47.83	47.83	47.83	sp|P04433|KV311_HUMAN	Immunoglobulin kappa variable 3-11 OS=Homo sapiens OX=9606 GN=IGKV3-11 PE=1 SV=1	HUMAN	7
344	13.47	13.58	59.78	59.78	36.41	sp|Q04760|LGUL_HUMAN	Lactoylglutathione lyase OS=Homo sapiens OX=9606 GN=GLO1 PE=1 SV=4	HUMAN	7
399	11.24	11.38	7.321	7.321	6.392	sp|Q14766|LTBP1_HUMAN	Latent-transforming growth factor beta-binding protein 1 OS=Homo sapiens OX=9606 GN=LTBP1 PE=1 SV=4	HUMAN	7
445	9.84	9.87	38.51	38.51	38.51	sp|P61626|LYSC_HUMAN	Lysozyme C OS=Homo sapiens OX=9606 GN=LYZ PE=1 SV=1	HUMAN	7
395	11.32	11.49	9.205	9.205	9.205	sp|O00339|MATN2_HUMAN	Matrilin-2 OS=Homo sapiens OX=9606 GN=MATN2 PE=1 SV=4	HUMAN	7
338	13.71	13.74	32.85	32.85	27.33	sp|Q9UJ70|NAGK_HUMAN	N-acetyl-D-glucosamine kinase OS=Homo sapiens OX=9606 GN=NAGK PE=1 SV=4	HUMAN	7
397	11.28	11.39	35.71	25.55	25.55	sp|Q53GG5|PDLI3_HUMAN	PDZ and LIM domain protein 3 OS=Homo sapiens OX=9606 GN=PDLIM3 PE=1 SV=1	HUMAN	7
330	14.01	14.01	34.56	32.72	32.72	sp|P35232|PHB_HUMAN	Prohibitin OS=Homo sapiens OX=9606 GN=PHB PE=1 SV=1	HUMAN	7
346	13.4	13.42	33.73	33.73	33.73	sp|Q06323|PSME1_HUMAN	Proteasome activator complex subunit 1 OS=Homo sapiens OX=9606 GN=PSME1 PE=1 SV=1	HUMAN	7
323	14.19	16.77	74.13	59.2	52.24	sp|Q9H0U4|RAB1B_HUMAN	Ras-related protein Rab-1B OS=Homo sapiens OX=9606 GN=RAB1B PE=1 SV=1	HUMAN	7
363	12.51	12.63	34.4	20.73	20.73	sp|Q07960|RHG01_HUMAN	Rho GTPase-activating protein 1 OS=Homo sapiens OX=9606 GN=ARHGAP1 PE=1 SV=1	HUMAN	7
343	13.52	13.55	35.83	33.02	29.91	sp|Q9BWM7|SFXN3_HUMAN	Sideroflexin-3 OS=Homo sapiens OX=9606 GN=SFXN3 PE=1 SV=3	HUMAN	7
487	8.91	9.18	38.5	34.96	34.96	sp|Q15005|SPCS2_HUMAN	Signal peptidase complex subunit 2 OS=Homo sapiens OX=9606 GN=SPCS2 PE=1 SV=3	HUMAN	7
484	9.08	9.45	6.738	4.919	4.051	sp|P02549|SPTA1_HUMAN	Spectrin alpha chain, erythrocytic 1 OS=Homo sapiens OX=9606 GN=SPTA1 PE=1 SV=5	HUMAN	7
316	14.68	14.71	26.85	26.16	21.3	sp|Q8NBS9|TXND5_HUMAN	Thioredoxin domain-containing protein 5 OS=Homo sapiens OX=9606 GN=TXNDC5 PE=1 SV=2	HUMAN	7
392	11.59	11.74	17.3	11.53	9.344	sp|O94832|MYO1D_HUMAN	Unconventional myosin-Id OS=Homo sapiens OX=9606 GN=MYO1D PE=1 SV=2	HUMAN	7
332	14	14	32.31	31.97	31.97	sp|P45880|VDAC2_HUMAN	Voltage-dependent anion-selective channel protein 2 OS=Homo sapiens OX=9606 GN=VDAC2 PE=1 SV=2	HUMAN	7
410	10.78	10.84	26.94	26.94	26.94	sp|Q9BUT1|BDH2_HUMAN	3-hydroxybutyrate dehydrogenase type 2 OS=Homo sapiens OX=9606 GN=BDH2 PE=1 SV=2	HUMAN	6
415	10.6	10.65	38.62	35.17	28.97	sp|P39019|RS19_HUMAN	40S ribosomal protein S19 OS=Homo sapiens OX=9606 GN=RPS19 PE=1 SV=2	HUMAN	6
476	9.21	9.86	15.87	15.87	14.18	sp|Q9HDC9|APMAP_HUMAN	Adipocyte plasma membrane-associated protein OS=Homo sapiens OX=9606 GN=APMAP PE=1 SV=2	HUMAN	6
379	12.03	12.36	53.71	53.71	50.29	sp|P62330|ARF6_HUMAN	ADP-ribosylation factor 6 OS=Homo sapiens OX=9606 GN=ARF6 PE=1 SV=2	HUMAN	6
406	11.04	11.15	22	12.77	10.92	sp|Q9H4A4|AMPB_HUMAN	Aminopeptidase B OS=Homo sapiens OX=9606 GN=RNPEP PE=1 SV=2	HUMAN	6
424	10.27	12.24	34.37	28.17	22.91	sp|P12429|ANXA3_HUMAN	Annexin A3 OS=Homo sapiens OX=9606 GN=ANXA3 PE=1 SV=3	HUMAN	6
457	9.6	9.73	11.53	7.364	7.364	sp|P63010|AP2B1_HUMAN	AP-2 complex subunit beta OS=Homo sapiens OX=9606 GN=AP2B1 PE=1 SV=1	HUMAN	6
450	9.72	9.93	36.7	34.57	29.79	sp|O95445|APOM_HUMAN	Apolipoprotein M OS=Homo sapiens OX=9606 GN=APOM PE=1 SV=2	HUMAN	6
472	9.3	9.52	26.28	21.63	15.81	sp|P00505|AATM_HUMAN	Aspartate aminotransferase, mitochondrial OS=Homo sapiens OX=9606 GN=GOT2 PE=1 SV=3	HUMAN	6
420	10.41	10.49	9.836	9.584	7.062	sp|Q05682|CALD1_HUMAN	Caldesmon OS=Homo sapiens OX=9606 GN=CALD1 PE=1 SV=3	HUMAN	6
475	9.25	9.33	22.49	22.49	22.49	sp|Q15417|CNN3_HUMAN	Calponin-3 OS=Homo sapiens OX=9606 GN=CNN3 PE=1 SV=1	HUMAN	6
374	12.16	12.23	23.12	23.12	17.8	sp|P22792|CPN2_HUMAN	Carboxypeptidase N subunit 2 OS=Homo sapiens OX=9606 GN=CPN2 PE=1 SV=3	HUMAN	6
417	10.57	10.62	28.82	28.82	28.82	sp|O43866|CD5L_HUMAN	CD5 antigen-like OS=Homo sapiens OX=9606 GN=CD5L PE=1 SV=1	HUMAN	6
587	6.92	7.01	43.67	43.67	31.84	sp|P02745|C1QA_HUMAN	Complement C1q subcomponent subunit A OS=Homo sapiens OX=9606 GN=C1QA PE=1 SV=2	HUMAN	6
377	12.05	12.05	25.69	25.3	25.3	sp|P02746|C1QB_HUMAN	Complement C1q subcomponent subunit B OS=Homo sapiens OX=9606 GN=C1QB PE=1 SV=3	HUMAN	6
447	9.78	9.84	41.63	41.63	41.63	sp|P02747|C1QC_HUMAN	Complement C1q subcomponent subunit C OS=Homo sapiens OX=9606 GN=C1QC PE=1 SV=3	HUMAN	6
405	11.07	11.13	30.97	25.46	25.46	sp|P12277|KCRB_HUMAN	Creatine kinase B-type OS=Homo sapiens OX=9606 GN=CKB PE=1 SV=1	HUMAN	6
418	10.52	10.56	85.71	85.71	85.71	sp|P04080|CYTB_HUMAN	Cystatin-B OS=Homo sapiens OX=9606 GN=CSTB PE=1 SV=2	HUMAN	6
448	9.73	9.85	17.94	14.12	13.79	sp|Q07065|CKAP4_HUMAN	Cytoskeleton-associated protein 4 OS=Homo sapiens OX=9606 GN=CKAP4 PE=1 SV=2	HUMAN	6
421	10.37	10.42	36.89	22.56	22.56	sp|Q13011|ECH1_HUMAN	Delta(3,5)-Delta(2,4)-dienoyl-CoA isomerase, mitochondrial OS=Homo sapiens OX=9606 GN=ECH1 PE=1 SV=2	HUMAN	6
390	11.62	11.71	33.94	31.82	25.76	sp|P13716|HEM2_HUMAN	Delta-aminolevulinic acid dehydratase OS=Homo sapiens OX=9606 GN=ALAD PE=1 SV=1	HUMAN	6
580	7.01	7.27	36.8	32.8	28.4	sp|P17931|LEG3_HUMAN	Galectin-3 OS=Homo sapiens OX=9606 GN=LGALS3 PE=1 SV=5	HUMAN	6
465	9.44	9.53	28.37	28.37	21.45	sp|P46926|GNPI1_HUMAN	Glucosamine-6-phosphate isomerase 1 OS=Homo sapiens OX=9606 GN=GNPDA1 PE=1 SV=1	HUMAN	6
385	11.92	11.96	31.86	31.86	31.86	sp|Q9Y2Q3|GSTK1_HUMAN	Glutathione S-transferase kappa 1 OS=Homo sapiens OX=9606 GN=GSTK1 PE=1 SV=3	HUMAN	6
409	10.78	10.85	68.83	68.83	54.55	sp|Q9H4G4|GAPR1_HUMAN	Golgi-associated plant pathogenesis-related protein 1 OS=Homo sapiens OX=9606 GN=GLIPR2 PE=1 SV=3	HUMAN	6
370	12.25	12.27	32.94	32.94	21.18	sp|P62873|GBB1_HUMAN	Guanine nucleotide-binding protein G(I)/G(S)/G(T) subunit beta-1 OS=Homo sapiens OX=9606 GN=GNB1 PE=1 SV=3	HUMAN	6
455	9.61	9.74	21.13	16.9	16.9	sp|Q14103|HNRPD_HUMAN	Heterogeneous nuclear ribonucleoprotein D0 OS=Homo sapiens OX=9606 GN=HNRNPD PE=1 SV=1	HUMAN	6
402	11.18	11.24	37.22	37.22	37.22	sp|P01911|DRB1_HUMAN	HLA class II histocompatibility antigen, DRB1 beta chain OS=Homo sapiens OX=9606 GN=HLA-DRB1 PE=1 SV=2	HUMAN	6
625	6.24	10.86	70.94	70.94	70.94	sp|P01764|HV323_HUMAN	Immunoglobulin heavy variable 3-23 OS=Homo sapiens OX=9606 GN=IGHV3-23 PE=1 SV=2	HUMAN	6
488	8.91	8.96	55.46	55.46	50.42	sp|A0A0A0MS15|HV349_HUMAN	Immunoglobulin heavy variable 3-49 OS=Homo sapiens OX=9606 GN=IGHV3-49 PE=3 SV=1	HUMAN	6
673	5.64	5.82	33.04	33.04	33.04	sp|A0A075B6K4|LV310_HUMAN	Immunoglobulin lambda variable 3-10 OS=Homo sapiens OX=9606 GN=IGLV3-10 PE=3 SV=2	HUMAN	6
412	10.73	10.91	10.94	6.785	5.683	sp|P56199|ITA1_HUMAN	Integrin alpha-1 OS=Homo sapiens OX=9606 GN=ITGA1 PE=1 SV=2	HUMAN	6
401	11.22	11.34	32.28	30.26	24.21	sp|P02750|A2GL_HUMAN	Leucine-rich alpha-2-glycoprotein OS=Homo sapiens OX=9606 GN=LRG1 PE=1 SV=2	HUMAN	6
477	9.21	9.38	26.03	25.75	23.84	sp|Q9NZU5|LMCD1_HUMAN	LIM and cysteine-rich domains protein 1 OS=Homo sapiens OX=9606 GN=LMCD1 PE=1 SV=1	HUMAN	6
403	11.12	11.15	18.69	14.99	14.99	sp|P23141|EST1_HUMAN	Liver carboxylesterase 1 OS=Homo sapiens OX=9606 GN=CES1 PE=1 SV=2	HUMAN	6
407	11	11.04	21.76	20.71	20.71	sp|Q14108|SCRB2_HUMAN	Lysosome membrane protein 2 OS=Homo sapiens OX=9606 GN=SCARB2 PE=1 SV=2	HUMAN	6
479	9.13	9.39	35.82	25.75	22.76	sp|Q15691|MARE1_HUMAN	Microtubule-associated protein RP/EB family member 1 OS=Homo sapiens OX=9606 GN=MAPRE1 PE=1 SV=3	HUMAN	6
371	12.22	12.26	54.97	50.88	45.61	sp|P19105|ML12A_HUMAN	Myosin regulatory light chain 12A OS=Homo sapiens OX=9606 GN=MYL12A PE=1 SV=2	HUMAN	6
521	8.1	8.34	25.9	21.31	21.31	sp|Q9UHQ9|NB5R1_HUMAN	NADH-cytochrome b5 reductase 1 OS=Homo sapiens OX=9606 GN=CYB5R1 PE=1 SV=1	HUMAN	6
432	10.09	10.15	27.27	27.27	27.27	sp|P40261|NNMT_HUMAN	Nicotinamide N-methyltransferase OS=Homo sapiens OX=9606 GN=NNMT PE=1 SV=1	HUMAN	6
389	11.64	11.74	27.19	27.19	20.51	sp|O60664|PLIN3_HUMAN	Perilipin-3 OS=Homo sapiens OX=9606 GN=PLIN3 PE=1 SV=3	HUMAN	6
504	8.44	8.66	9.804	6.423	4.868	sp|Q92626|PXDN_HUMAN	Peroxidasin homolog OS=Homo sapiens OX=9606 GN=PXDN PE=1 SV=2	HUMAN	6
383	11.95	11.99	25.08	22.41	22.41	sp|Q99623|PHB2_HUMAN	Prohibitin-2 OS=Homo sapiens OX=9606 GN=PHB2 PE=1 SV=2	HUMAN	6
478	9.17	9.3	16.63	16.42	16.42	sp|P27918|PROP_HUMAN	Properdin OS=Homo sapiens OX=9606 GN=CFP PE=1 SV=2	HUMAN	6
384	11.93	11.99	34.15	34.15	29.27	sp|P60900|PSA6_HUMAN	Proteasome subunit alpha type-6 OS=Homo sapiens OX=9606 GN=PSMA6 PE=1 SV=1	HUMAN	6
394	11.42	11.46	22.81	22.43	22.43	sp|P28074|PSB5_HUMAN	Proteasome subunit beta type-5 OS=Homo sapiens OX=9606 GN=PSMB5 PE=1 SV=3	HUMAN	6
381	12	12	39.52	39.52	39.52	sp|Q96IU4|ABHEB_HUMAN	Protein ABHD14B OS=Homo sapiens OX=9606 GN=ABHD14B PE=1 SV=1	HUMAN	6
496	8.66	8.72	43.3	43.3	43.3	sp|P60903|S10AA_HUMAN	Protein S100-A10 OS=Homo sapiens OX=9606 GN=S100A10 PE=1 SV=2	HUMAN	6
364	12.41	12.42	48.46	48.46	47.14	sp|P22061|PIMT_HUMAN	Protein-L-isoaspartate(D-aspartate) O-methyltransferase OS=Homo sapiens OX=9606 GN=PCMT1 PE=1 SV=4	HUMAN	6
464	9.5	9.71	28.88	25.99	25.99	sp|Q15404|RSU1_HUMAN	Ras suppressor protein 1 OS=Homo sapiens OX=9606 GN=RSU1 PE=1 SV=3	HUMAN	6
426	10.22	10.28	32.89	28.44	23.56	sp|Q9UL25|RAB21_HUMAN	Ras-related protein Rab-21 OS=Homo sapiens OX=9606 GN=RAB21 PE=1 SV=3	HUMAN	6
375	12.14	12.19	37.55	37.55	33.33	sp|Q9ULC3|RAB23_HUMAN	Ras-related protein Rab-23 OS=Homo sapiens OX=9606 GN=RAB23 PE=1 SV=1	HUMAN	6
380	12	12	44.22	36.05	36.05	sp|P34096|RNAS4_HUMAN	Ribonuclease 4 OS=Homo sapiens OX=9606 GN=RNASE4 PE=1 SV=3	HUMAN	6
376	12.12	12.21	30.5	30.5	21.99	sp|P10768|ESTD_HUMAN	S-formylglutathione hydrolase OS=Homo sapiens OX=9606 GN=ESD PE=1 SV=2	HUMAN	6
612	6.47	6.74	49.32	49.32	45.27	sp|Q04837|SSBP_HUMAN	Single-stranded DNA-binding protein, mitochondrial OS=Homo sapiens OX=9606 GN=SSBP1 PE=1 SV=1	HUMAN	6
411	10.77	10.82	26.74	26.74	26.74	sp|P27105|STOM_HUMAN	Stomatin OS=Homo sapiens OX=9606 GN=STOM PE=1 SV=3	HUMAN	6
443	9.85	10.01	18.07	11.38	11.38	sp|O00391|QSOX1_HUMAN	Sulfhydryl oxidase 1 OS=Homo sapiens OX=9606 GN=QSOX1 PE=1 SV=3	HUMAN	6
438	10	10	66.23	66.23	66.23	sp|P00441|SODC_HUMAN	Superoxide dismutase [Cu-Zn] OS=Homo sapiens OX=9606 GN=SOD1 PE=1 SV=2	HUMAN	6
400	11.22	13.62	13.08	13.08	9.728	sp|P49746|TSP3_HUMAN	Thrombospondin-3 OS=Homo sapiens OX=9606 GN=THBS3 PE=1 SV=1	HUMAN	6
398	11.28	11.39	24.47	17.72	13.92	sp|P55084|ECHB_HUMAN	Trifunctional enzyme subunit beta, mitochondrial OS=Homo sapiens OX=9606 GN=HADHB PE=1 SV=3	HUMAN	6
971	2.68	2.77	10.93	10.53	10.53	sp|P07477|TRY1_HUMAN	Trypsin-1 OS=Homo sapiens OX=9606 GN=PRSS1 PE=1 SV=1	HUMAN	6
378	12.03	48.86	66.07	64.72	64.27	sp|Q13885|TBB2A_HUMAN	Tubulin beta-2A chain OS=Homo sapiens OX=9606 GN=TUBB2A PE=1 SV=1	HUMAN	6
358	12.83	12.87	37.54	37.54	27.51	sp|Q6IBS0|TWF2_HUMAN	Twinfilin-2 OS=Homo sapiens OX=9606 GN=TWF2 PE=1 SV=2	HUMAN	6
386	11.83	11.95	56.58	56.58	50.66	sp|P61088|UBE2N_HUMAN	Ubiquitin-conjugating enzyme E2 N OS=Homo sapiens OX=9606 GN=UBE2N PE=1 SV=1	HUMAN	6
404	11.08	11.19	56.46	53.06	42.86	sp|Q13404|UB2V1_HUMAN	Ubiquitin-conjugating enzyme E2 variant 1 OS=Homo sapiens OX=9606 GN=UBE2V1 PE=1 SV=2	HUMAN	6
388	11.66	11.75	8.939	7.074	4.695	sp|Q9NYU2|UGGG1_HUMAN	UDP-glucose:glycoprotein glucosyltransferase 1 OS=Homo sapiens OX=9606 GN=UGGT1 PE=1 SV=3	HUMAN	6
382	12	12	40.82	40.82	40.82	sp|P30085|KCY_HUMAN	UMP-CMP kinase OS=Homo sapiens OX=9606 GN=CMPK1 PE=1 SV=3	HUMAN	6
408	10.85	10.88	48.35	41.21	41.21	sp|Q9UBQ0|VPS29_HUMAN	Vacuolar protein sorting-associated protein 29 OS=Homo sapiens OX=9606 GN=VPS29 PE=1 SV=1	HUMAN	6
368	12.29	12.3	53.95	44.19	38.14	sp|O75396|SC22B_HUMAN	Vesicle-trafficking protein SEC22b OS=Homo sapiens OX=9606 GN=SEC22B PE=1 SV=5	HUMAN	6
563	7.42	15.48	41.87	38.62	38.62	sp|P31946|1433B_HUMAN	14-3-3 protein beta/alpha OS=Homo sapiens OX=9606 GN=YWHAB PE=1 SV=3	HUMAN	5
550	7.66	7.76	40.4	33.77	33.77	sp|P62277|RS13_HUMAN	40S ribosomal protein S13 OS=Homo sapiens OX=9606 GN=RPS13 PE=1 SV=2	HUMAN	5
574	7.13	7.36	45.21	36.3	36.3	sp|P62249|RS16_HUMAN	40S ribosomal protein S16 OS=Homo sapiens OX=9606 GN=RPS16 PE=1 SV=2	HUMAN	5
546	7.78	7.88	35.94	29.03	29.03	sp|P62906|RL10A_HUMAN	60S ribosomal protein L10a OS=Homo sapiens OX=9606 GN=RPL10A PE=1 SV=2	HUMAN	5
499	8.6	8.64	45.45	45.45	45.45	sp|P30050|RL12_HUMAN	60S ribosomal protein L12 OS=Homo sapiens OX=9606 GN=RPL12 PE=1 SV=1	HUMAN	5
698	5.19	5.51	36.03	36.03	35.29	sp|P61353|RL27_HUMAN	60S ribosomal protein L27 OS=Homo sapiens OX=9606 GN=RPL27 PE=1 SV=2	HUMAN	5
501	8.54	8.62	58.26	51.3	51.3	sp|P62888|RL30_HUMAN	60S ribosomal protein L30 OS=Homo sapiens OX=9606 GN=RPL30 PE=1 SV=2	HUMAN	5
486	8.99	9.31	24.81	22.03	16.2	sp|Q13510|ASAH1_HUMAN	Acid ceramidase OS=Homo sapiens OX=9606 GN=ASAH1 PE=1 SV=5	HUMAN	5
492	8.79	8.85	34.27	32.02	28.09	sp|O15145|ARPC3_HUMAN	Actin-related protein 2/3 complex subunit 3 OS=Homo sapiens OX=9606 GN=ARPC3 PE=1 SV=3	HUMAN	5
576	7.1	7.24	86.21	86.21	79.31	sp|P07108|ACBP_HUMAN	Acyl-CoA-binding protein OS=Homo sapiens OX=9606 GN=DBI PE=1 SV=2	HUMAN	5
664	5.82	5.99	37.24	31.38	24.27	sp|P54819|KAD2_HUMAN	Adenylate kinase 2, mitochondrial OS=Homo sapiens OX=9606 GN=AK2 PE=1 SV=2	HUMAN	5
468	9.36	16.73	60.56	60.56	56.11	sp|P18085|ARF4_HUMAN	ADP-ribosylation factor 4 OS=Homo sapiens OX=9606 GN=ARF4 PE=1 SV=3	HUMAN	5
551	7.65	7.8	19.22	19.22	19.22	sp|O43488|ARK72_HUMAN	Aflatoxin B1 aldehyde reductase member 2 OS=Homo sapiens OX=9606 GN=AKR7A2 PE=1 SV=3	HUMAN	5
489	8.89	11.03	35.32	32.84	32.34	sp|P19652|A1AG2_HUMAN	Alpha-1-acid glycoprotein 2 OS=Homo sapiens OX=9606 GN=ORM2 PE=1 SV=2	HUMAN	5
442	9.89	10.03	26.78	26.78	23.39	sp|P54920|SNAA_HUMAN	Alpha-soluble NSF attachment protein OS=Homo sapiens OX=9606 GN=NAPA PE=1 SV=3	HUMAN	5
449	9.73	9.78	20.13	20.13	20.13	sp|P36542|ATPG_HUMAN	ATP synthase subunit gamma, mitochondrial OS=Homo sapiens OX=9606 GN=ATP5F1C PE=1 SV=1	HUMAN	5
514	8.21	8.3	43.19	37.09	37.09	sp|P48047|ATPO_HUMAN	ATP synthase subunit O, mitochondrial OS=Homo sapiens OX=9606 GN=ATP5PO PE=1 SV=1	HUMAN	5
659	5.87	6.06	18.92	15.54	9.797	sp|P31939|PUR9_HUMAN	Bifunctional purine biosynthesis protein ATIC OS=Homo sapiens OX=9606 GN=ATIC PE=1 SV=3	HUMAN	5
441	9.91	10	33.45	29.05	21.96	sp|P53004|BIEA_HUMAN	Biliverdin reductase A OS=Homo sapiens OX=9606 GN=BLVRA PE=1 SV=2	HUMAN	5
490	8.86	8.98	29.73	27.8	27.8	sp|P07738|PMGE_HUMAN	Bisphosphoglycerate mutase OS=Homo sapiens OX=9606 GN=BPGM PE=1 SV=2	HUMAN	5
467	9.43	9.48	5.669	5.442	5.442	sp|P12830|CADH1_HUMAN	Cadherin-1 OS=Homo sapiens OX=9606 GN=CDH1 PE=1 SV=3	HUMAN	5
570	7.23	7.42	21.45	21.45	18.07	sp|P27824|CALX_HUMAN	Calnexin OS=Homo sapiens OX=9606 GN=CANX PE=1 SV=2	HUMAN	5
396	11.3	11.41	19.47	16.67	9.524	sp|P07384|CAN1_HUMAN	Calpain-1 catalytic subunit OS=Homo sapiens OX=9606 GN=CAPN1 PE=1 SV=1	HUMAN	5
461	9.55	9.61	23.57	20.2	17.17	sp|P51911|CNN1_HUMAN	Calponin-1 OS=Homo sapiens OX=9606 GN=CNN1 PE=1 SV=2	HUMAN	5
446	9.82	9.88	42.07	31.73	31.73	sp|P21964|COMT_HUMAN	Catechol O-methyltransferase OS=Homo sapiens OX=9606 GN=COMT PE=1 SV=2	HUMAN	5
632	6.14	6.16	38.2	38.2	30.34	sp|Q03135|CAV1_HUMAN	Caveolin-1 OS=Homo sapiens OX=9606 GN=CAV1 PE=1 SV=4	HUMAN	5
463	9.54	9.59	8.221	8.086	8.086	sp|P16070|CD44_HUMAN	CD44 antigen OS=Homo sapiens OX=9606 GN=CD44 PE=1 SV=3	HUMAN	5
606	6.6	6.64	30.47	30.47	30.47	sp|P13987|CD59_HUMAN	CD59 glycoprotein OS=Homo sapiens OX=9606 GN=CD59 PE=1 SV=1	HUMAN	5
493	8.79	8.84	30.93	30.93	30.93	sp|P60033|CD81_HUMAN	CD81 antigen OS=Homo sapiens OX=9606 GN=CD81 PE=1 SV=1	HUMAN	5
459	9.59	9.71	58.39	46.72	40.88	sp|P29762|RABP1_HUMAN	Cellular retinoic acid-binding protein 1 OS=Homo sapiens OX=9606 GN=CRABP1 PE=1 SV=2	HUMAN	5
778	4.17	4.27	9.463	8.411	6.016	sp|P08572|CO4A2_HUMAN	Collagen alpha-2(IV) chain OS=Homo sapiens OX=9606 GN=COL4A2 PE=1 SV=4	HUMAN	5
414	10.64	10.81	30.96	26.63	19.2	sp|Q9Y240|CLC11_HUMAN	C-type lectin domain family 11 member A OS=Homo sapiens OX=9606 GN=CLEC11A PE=1 SV=1	HUMAN	5
611	6.5	6.55	41.83	41.83	38.46	sp|P52943|CRIP2_HUMAN	Cysteine-rich protein 2 OS=Homo sapiens OX=9606 GN=CRIP2 PE=1 SV=1	HUMAN	5
603	6.63	6.89	43.79	34.91	27.22	sp|P13073|COX41_HUMAN	Cytochrome c oxidase subunit 4 isoform 1, mitochondrial OS=Homo sapiens OX=9606 GN=COX4I1 PE=1 SV=1	HUMAN	5
444	9.84	10.06	15.97	12.6	8.436	sp|P21399|ACOHC_HUMAN	Cytoplasmic aconitate hydratase OS=Homo sapiens OX=9606 GN=ACO1 PE=1 SV=3	HUMAN	5
539	7.91	7.99	11.88	11.88	10.15	sp|P53634|CATC_HUMAN	Dipeptidyl peptidase 1 OS=Homo sapiens OX=9606 GN=CTSC PE=1 SV=2	HUMAN	5
413	10.68	10.71	21.27	21.27	18.86	sp|P39656|OST48_HUMAN	Dolichyl-diphosphooligosaccharide--protein glycosyltransferase 48 kDa subunit OS=Homo sapiens OX=9606 GN=DDOST PE=1 SV=4	HUMAN	5
452	9.68	9.72	34.59	34.59	34.59	sp|P51452|DUS3_HUMAN	Dual specificity protein phosphatase 3 OS=Homo sapiens OX=9606 GN=DUSP3 PE=1 SV=1	HUMAN	5
423	10.29	10.38	9.993	6.52	3.473	sp|Q15075|EEA1_HUMAN	Early endosome antigen 1 OS=Homo sapiens OX=9606 GN=EEA1 PE=1 SV=2	HUMAN	5
596	6.76	7.01	32.55	27.45	23.53	sp|P38117|ETFB_HUMAN	Electron transfer flavoprotein subunit beta OS=Homo sapiens OX=9606 GN=ETFB PE=1 SV=3	HUMAN	5
522	8.09	8.18	18.08	15.79	12.36	sp|P26641|EF1G_HUMAN	Elongation factor 1-gamma OS=Homo sapiens OX=9606 GN=EEF1G PE=1 SV=3	HUMAN	5
494	8.77	9	9.547	7.874	6.299	sp|Q9Y6C2|EMIL1_HUMAN	EMILIN-1 OS=Homo sapiens OX=9606 GN=EMILIN1 PE=1 SV=3	HUMAN	5
565	7.35	7.43	33.45	28.97	28.97	sp|P30084|ECHM_HUMAN	Enoyl-CoA hydratase, mitochondrial OS=Homo sapiens OX=9606 GN=ECHS1 PE=1 SV=4	HUMAN	5
495	8.69	8.75	14.63	11.3	9.444	sp|Q16610|ECM1_HUMAN	Extracellular matrix protein 1 OS=Homo sapiens OX=9606 GN=ECM1 PE=1 SV=2	HUMAN	5
608	6.59	6.64	43.7	43.7	27.41	sp|Q01469|FABP5_HUMAN	Fatty acid-binding protein 5 OS=Homo sapiens OX=9606 GN=FABP5 PE=1 SV=3	HUMAN	5
437	10	10	48.63	34.97	34.43	sp|P02794|FRIH_HUMAN	Ferritin heavy chain OS=Homo sapiens OX=9606 GN=FTH1 PE=1 SV=2	HUMAN	5
458	9.6	9.66	15.27	15.27	15.27	sp|P16930|FAAA_HUMAN	Fumarylacetoacetase OS=Homo sapiens OX=9606 GN=FAH PE=1 SV=2	HUMAN	5
419	10.51	10.53	20.31	15.02	10.07	sp|P36269|GGT5_HUMAN	Glutathione hydrolase 5 proenzyme OS=Homo sapiens OX=9606 GN=GGT5 PE=1 SV=2	HUMAN	5
502	8.5	8.61	13.52	9.49	8.541	sp|P11216|PYGB_HUMAN	Glycogen phosphorylase, brain form OS=Homo sapiens OX=9606 GN=PYGB PE=1 SV=5	HUMAN	5
538	7.91	8.13	39.17	23.04	23.04	sp|P62993|GRB2_HUMAN	Growth factor receptor-bound protein 2 OS=Homo sapiens OX=9606 GN=GRB2 PE=1 SV=1	HUMAN	5
527	8.03	8.17	48.48	38.38	38.38	sp|Q9NR31|SAR1A_HUMAN	GTP-binding protein SAR1a OS=Homo sapiens OX=9606 GN=SAR1A PE=1 SV=1	HUMAN	5
491	8.8	30.18	32.6	27.76	24.86	sp|P08238|HS90B_HUMAN	Heat shock protein HSP 90-beta OS=Homo sapiens OX=9606 GN=HSP90AB1 PE=1 SV=4	HUMAN	5
498	8.6	8.68	49.21	46.03	46.03	sp|Q9NRV9|HEBP1_HUMAN	Heme-binding protein 1 OS=Homo sapiens OX=9606 GN=HEBP1 PE=1 SV=1	HUMAN	5
669	5.74	5.91	13.36	12.24	12.24	sp|P26927|HGFL_HUMAN	Hepatocyte growth factor-like protein OS=Homo sapiens OX=9606 GN=MST1 PE=1 SV=2	HUMAN	5
425	10.25	10.64	28.57	28.57	20.37	sp|P51991|ROA3_HUMAN	Heterogeneous nuclear ribonucleoprotein A3 OS=Homo sapiens OX=9606 GN=HNRNPA3 PE=1 SV=2	HUMAN	5
471	9.32	9.53	16.71	10.27	9.178	sp|P52272|HNRPM_HUMAN	Heterogeneous nuclear ribonucleoprotein M OS=Homo sapiens OX=9606 GN=HNRNPM PE=1 SV=3	HUMAN	5
595	6.77	6.93	11.56	10.11	7.063	sp|O60506|HNRPQ_HUMAN	Heterogeneous nuclear ribonucleoprotein Q OS=Homo sapiens OX=9606 GN=SYNCRIP PE=1 SV=2	HUMAN	5
453	9.62	9.66	16.01	16.01	16.01	sp|P07910|HNRPC_HUMAN	Heterogeneous nuclear ribonucleoproteins C1/C2 OS=Homo sapiens OX=9606 GN=HNRNPC PE=1 SV=4	HUMAN	5
564	7.35	7.5	23.97	17.81	17.81	sp|P50135|HNMT_HUMAN	Histamine N-methyltransferase OS=Homo sapiens OX=9606 GN=HNMT PE=1 SV=1	HUMAN	5
429	10.13	10.14	43.41	36.43	36.43	sp|Q16777|H2A2C_HUMAN	Histone H2A type 2-C OS=Homo sapiens OX=9606 GN=H2AC20 PE=1 SV=4	HUMAN	5
560	7.46	7.51	26.98	26.98	26.98	sp|Q99880|H2B1L_HUMAN	Histone H2B type 1-L OS=Homo sapiens OX=9606 GN=H2BC13 PE=1 SV=3	HUMAN	5
556	7.5	7.55	31.62	31.62	31.62	sp|P0DP08|HVD82_HUMAN	Immunoglobulin heavy variable 4-38-2 OS=Homo sapiens OX=9606 GN=IGHV4-38-2 PE=3 SV=1	HUMAN	5
531	8.01	8.01	57.26	57.26	57.26	sp|A0A0C4DH38|HV551_HUMAN	Immunoglobulin heavy variable 5-51 OS=Homo sapiens OX=9606 GN=IGHV5-51 PE=3 SV=1	HUMAN	5
555	7.57	7.62	47.01	47.01	44.44	sp|A0A0C4DH72|KV106_HUMAN	Immunoglobulin kappa variable 1-6 OS=Homo sapiens OX=9606 GN=IGKV1-6 PE=3 SV=1	HUMAN	5
590	6.88	7.48	41.74	41.74	41.74	sp|A0A087WSY6|KVD15_HUMAN	Immunoglobulin kappa variable 3D-15 OS=Homo sapiens OX=9606 GN=IGKV3D-15 PE=3 SV=6	HUMAN	5
516	8.19	8.21	34.71	34.71	34.71	sp|P06312|KV401_HUMAN	Immunoglobulin kappa variable 4-1 OS=Homo sapiens OX=9606 GN=IGKV4-1 PE=1 SV=1	HUMAN	5
422	10.36	10.38	38.06	31.49	28.37	sp|Q15181|IPYR_HUMAN	Inorganic pyrophosphatase OS=Homo sapiens OX=9606 GN=PPA1 PE=1 SV=2	HUMAN	5
473	9.29	9.82	13.17	10.59	5.725	sp|P06756|ITAV_HUMAN	Integrin alpha-V OS=Homo sapiens OX=9606 GN=ITGAV PE=1 SV=2	HUMAN	5
474	9.29	9.38	33.54	33.54	32.91	sp|P24666|PPAC_HUMAN	Low molecular weight phosphotyrosine protein phosphatase OS=Homo sapiens OX=9606 GN=ACP1 PE=1 SV=3	HUMAN	5
483	9.11	9.28	35.91	35.91	22.73	sp|P16035|TIMP2_HUMAN	Metalloproteinase inhibitor 2 OS=Homo sapiens OX=9606 GN=TIMP2 PE=1 SV=2	HUMAN	5
598	6.72	8.15	30.59	30.2	30.2	sp|P55083|MFAP4_HUMAN	Microfibril-associated glycoprotein 4 OS=Homo sapiens OX=9606 GN=MFAP4 PE=1 SV=2	HUMAN	5
506	8.41	9.07	20	17.5	15.56	sp|P28482|MK01_HUMAN	Mitogen-activated protein kinase 1 OS=Homo sapiens OX=9606 GN=MAPK1 PE=1 SV=3	HUMAN	5
431	10.09	28.53	10.45	10.04	9.077	sp|P35749|MYH11_HUMAN	Myosin-11 OS=Homo sapiens OX=9606 GN=MYH11 PE=1 SV=3	HUMAN	5
454	9.61	9.77	25.05	23.22	15.07	sp|P43490|NAMPT_HUMAN	Nicotinamide phosphoribosyltransferase OS=Homo sapiens OX=9606 GN=NAMPT PE=1 SV=1	HUMAN	5
535	7.95	8.25	15.85	13.89	8.824	sp|Q96G03|PGM2_HUMAN	Phosphoglucomutase-2 OS=Homo sapiens OX=9606 GN=PGM2 PE=1 SV=4	HUMAN	5
518	8.14	8.36	47.72	47.72	38.07	sp|P36969|GPX4_HUMAN	Phospholipid hydroperoxide glutathione peroxidase OS=Homo sapiens OX=9606 GN=GPX4 PE=1 SV=3	HUMAN	5
510	8.35	8.38	56.67	56.67	56.67	sp|A0A075B6R9|KVD24_HUMAN	Probable non-functional immunoglobulin kappa variable 2D-24 OS=Homo sapiens OX=9606 GN=IGKV2D-24 PE=1 SV=1	HUMAN	5
661	5.84	6.16	18.03	10.66	7.368	sp|Q12884|SEPR_HUMAN	Prolyl endopeptidase FAP OS=Homo sapiens OX=9606 GN=FAP PE=1 SV=5	HUMAN	5
456	9.61	9.67	27.59	27.59	24.9	sp|P25789|PSA4_HUMAN	Proteasome subunit alpha type-4 OS=Homo sapiens OX=9606 GN=PSMA4 PE=1 SV=1	HUMAN	5
436	10.02	10.27	46.47	43.15	34.44	sp|P28066|PSA5_HUMAN	Proteasome subunit alpha type-5 OS=Homo sapiens OX=9606 GN=PSMA5 PE=1 SV=3	HUMAN	5
470	9.34	9.53	36.69	36.69	23.39	sp|O14818|PSA7_HUMAN	Proteasome subunit alpha type-7 OS=Homo sapiens OX=9606 GN=PSMA7 PE=1 SV=1	HUMAN	5
433	10.08	10.08	45.85	35.12	35.12	sp|P49720|PSB3_HUMAN	Proteasome subunit beta type-3 OS=Homo sapiens OX=9606 GN=PSMB3 PE=1 SV=2	HUMAN	5
508	8.4	8.49	19.15	16.11	16.11	sp|Q08257|QOR_HUMAN	Quinone oxidoreductase OS=Homo sapiens OX=9606 GN=CRYZ PE=1 SV=1	HUMAN	5
503	8.46	8.62	45.36	29.38	29.38	sp|Q13636|RAB31_HUMAN	Ras-related protein Rab-31 OS=Homo sapiens OX=9606 GN=RAB31 PE=1 SV=1	HUMAN	5
439	10	10	30.56	30.09	30.09	sp|P51148|RAB5C_HUMAN	Ras-related protein Rab-5C OS=Homo sapiens OX=9606 GN=RAB5C PE=1 SV=2	HUMAN	5
482	9.12	9.23	7.634	5.453	5.453	sp|Q9NQC3|RTN4_HUMAN	Reticulon-4 OS=Homo sapiens OX=9606 GN=RTN4 PE=1 SV=2	HUMAN	5
451	9.69	9.76	71.85	62.96	46.67	sp|P09455|RET1_HUMAN	Retinol-binding protein 1 OS=Homo sapiens OX=9606 GN=RBP1 PE=1 SV=2	HUMAN	5
462	9.54	9.6	40.84	40.84	36.65	sp|P84095|RHOG_HUMAN	Rho-related GTP-binding protein RhoG OS=Homo sapiens OX=9606 GN=RHOG PE=1 SV=1	HUMAN	5
552	7.62	7.81	4.965	3.972	3.972	sp|Q9P2E9|RRBP1_HUMAN	Ribosome-binding protein 1 OS=Homo sapiens OX=9606 GN=RRBP1 PE=1 SV=5	HUMAN	5
480	9.13	9.2	45.89	38.1	37.66	sp|P16083|NQO2_HUMAN	Ribosyldihydronicotinamide dehydrogenase [quinone] OS=Homo sapiens OX=9606 GN=NQO2 PE=1 SV=5	HUMAN	5
430	10.11	10.11	21.74	18.54	14.19	sp|Q16181|SEPT7_HUMAN	Septin-7 OS=Homo sapiens OX=9606 GN=SEPTIN7 PE=1 SV=2	HUMAN	5
466	9.43	11.57	26.33	18.09	18.09	sp|P50453|SPB9_HUMAN	Serpin B9 OS=Homo sapiens OX=9606 GN=SERPINB9 PE=1 SV=1	HUMAN	5
542	7.82	7.97	67.21	67.21	67.21	sp|P0DJI8|SAA1_HUMAN	Serum amyloid A-1 protein OS=Homo sapiens OX=9606 GN=SAA1 PE=1 SV=1	HUMAN	5
427	10.2	10.24	4.28	3.424	2.996	sp|Q9NY15|STAB1_HUMAN	Stabilin-1 OS=Homo sapiens OX=9606 GN=STAB1 PE=1 SV=3	HUMAN	5
534	7.97	8.08	13.52	6.923	6.923	sp|Q7KZF4|SND1_HUMAN	Staphylococcal nuclease domain-containing protein 1 OS=Homo sapiens OX=9606 GN=SND1 PE=1 SV=1	HUMAN	5
440	10	10	52.38	51.43	51.43	sp|P10599|THIO_HUMAN	Thioredoxin OS=Homo sapiens OX=9606 GN=TXN PE=1 SV=3	HUMAN	5
567	7.3	7.37	38.72	38.72	24.68	sp|Q9BVK6|TMED9_HUMAN	Transmembrane emp24 domain-containing protein 9 OS=Homo sapiens OX=9606 GN=TMED9 PE=1 SV=2	HUMAN	5
553	7.61	7.76	33.09	26.91	22.18	sp|Q15661|TRYB1_HUMAN	Tryptase alpha/beta-1 OS=Homo sapiens OX=9606 GN=TPSAB1 PE=1 SV=1	HUMAN	5
460	9.55	9.63	9.207	9.207	6.993	sp|P45974|UBP5_HUMAN	Ubiquitin carboxyl-terminal hydrolase 5 OS=Homo sapiens OX=9606 GN=USP5 PE=1 SV=2	HUMAN	5
428	10.17	10.23	50	50	30.13	sp|P62979|RS27A_HUMAN	Ubiquitin-40S ribosomal protein S27a OS=Homo sapiens OX=9606 GN=RPS27A PE=1 SV=2	HUMAN	5
541	7.87	8.04	8.794	5.779	5.779	sp|Q96QK1|VPS35_HUMAN	Vacuolar protein sorting-associated protein 35 OS=Homo sapiens OX=9606 GN=VPS35 PE=1 SV=2	HUMAN	5
481	9.12	9.31	34.82	25.08	10.56	sp|O75083|WDR1_HUMAN	WD repeat-containing protein 1 OS=Homo sapiens OX=9606 GN=WDR1 PE=1 SV=4	HUMAN	5
934	3.05	3.41	37.25	37.25	37.25	sp|P61604|CH10_HUMAN	10 kDa heat shock protein, mitochondrial OS=Homo sapiens OX=9606 GN=HSPE1 PE=1 SV=2	HUMAN	4
601	6.69	6.81	18.21	14.93	14.93	sp|Q16698|DECR_HUMAN	2,4-dienoyl-CoA reductase [(3E)-enoyl-CoA-producing], mitochondrial OS=Homo sapiens OX=9606 GN=DECR1 PE=1 SV=1	HUMAN	4
517	8.16	8.18	31.52	30.91	27.27	sp|P46783|RS10_HUMAN	40S ribosomal protein S10 OS=Homo sapiens OX=9606 GN=RPS10 PE=1 SV=1	HUMAN	4
899	3.39	3.58	29.11	29.11	29.11	sp|P62280|RS11_HUMAN	40S ribosomal protein S11 OS=Homo sapiens OX=9606 GN=RPS11 PE=1 SV=3	HUMAN	4
497	8.66	8.71	22.87	21.5	17.41	sp|P15880|RS2_HUMAN	40S ribosomal protein S2 OS=Homo sapiens OX=9606 GN=RPS2 PE=1 SV=2	HUMAN	4
668	5.75	5.98	30.04	21.29	15.97	sp|P62701|RS4X_HUMAN	40S ribosomal protein S4, X isoform OS=Homo sapiens OX=9606 GN=RPS4X PE=1 SV=2	HUMAN	4
730	4.66	4.79	19.44	16.67	16.32	sp|Q02878|RL6_HUMAN	60S ribosomal protein L6 OS=Homo sapiens OX=9606 GN=RPL6 PE=1 SV=3	HUMAN	4
688	5.37	5.62	20.3	16.92	16.92	sp|P62424|RL7A_HUMAN	60S ribosomal protein L7a OS=Homo sapiens OX=9606 GN=RPL7A PE=1 SV=2	HUMAN	4
633	6.12	6.37	20.15	17.42	8.182	sp|P08253|MMP2_HUMAN	72 kDa type IV collagenase OS=Homo sapiens OX=9606 GN=MMP2 PE=1 SV=2	HUMAN	4
685	5.45	5.53	27.4	14.05	11.94	sp|P24752|THIL_HUMAN	Acetyl-CoA acetyltransferase, mitochondrial OS=Homo sapiens OX=9606 GN=ACAT1 PE=1 SV=1	HUMAN	4
509	8.39	8.47	15.9	12.31	7.179	sp|Q99798|ACON_HUMAN	Aconitate hydratase, mitochondrial OS=Homo sapiens OX=9606 GN=ACO2 PE=1 SV=2	HUMAN	4
525	8.05	8.21	22.04	22.04	17.2	sp|O15143|ARC1B_HUMAN	Actin-related protein 2/3 complex subunit 1B OS=Homo sapiens OX=9606 GN=ARPC1B PE=1 SV=3	HUMAN	4
725	4.75	4.92	20.39	20.39	14.14	sp|P46108|CRK_HUMAN	Adapter molecule crk OS=Homo sapiens OX=9606 GN=CRK PE=1 SV=2	HUMAN	4
658	5.89	6.11	52.38	51.59	51.59	sp|P49773|HINT1_HUMAN	Adenosine 5'-monophosphoramidase HINT1 OS=Homo sapiens OX=9606 GN=HINT1 PE=1 SV=2	HUMAN	4
655	5.96	6.44	16.4	14.52	11.83	sp|Q9NVD7|PARVA_HUMAN	Alpha-parvin OS=Homo sapiens OX=9606 GN=PARVA PE=1 SV=1	HUMAN	4
729	4.68	4.8	19.68	15.21	10.75	sp|Q9UKU9|ANGL2_HUMAN	Angiopoietin-related protein 2 OS=Homo sapiens OX=9606 GN=ANGPTL2 PE=1 SV=1	HUMAN	4
537	7.92	8.98	15.25	10.5	10.5	sp|P50995|ANX11_HUMAN	Annexin A11 OS=Homo sapiens OX=9606 GN=ANXA11 PE=1 SV=1	HUMAN	4
589	6.9	6.97	21.12	16.02	14.32	sp|P00966|ASSY_HUMAN	Argininosuccinate synthase OS=Homo sapiens OX=9606 GN=ASS1 PE=1 SV=2	HUMAN	4
670	5.73	5.99	16.14	14.43	10.86	sp|P17655|CAN2_HUMAN	Calpain-2 catalytic subunit OS=Homo sapiens OX=9606 GN=CAPN2 PE=1 SV=6	HUMAN	4
626	6.22	6.36	26.94	26.94	17.55	sp|Q96DG6|CMBL_HUMAN	Carboxymethylenebutenolidase homolog OS=Homo sapiens OX=9606 GN=CMBL PE=1 SV=1	HUMAN	4
536	7.95	8.07	27.39	25.74	18.15	sp|Q9UBR2|CATZ_HUMAN	Cathepsin Z OS=Homo sapiens OX=9606 GN=CTSZ PE=1 SV=1	HUMAN	4
526	8.04	8.05	20.51	19.74	17.18	sp|Q6NZI2|CAVN1_HUMAN	Caveolae-associated protein 1 OS=Homo sapiens OX=9606 GN=CAVIN1 PE=1 SV=1	HUMAN	4
642	6.02	6.02	18.91	15.13	15.13	sp|P08962|CD63_HUMAN	CD63 antigen OS=Homo sapiens OX=9606 GN=CD63 PE=1 SV=2	HUMAN	4
578	7.05	7.17	9.649	9.649	9.649	sp|P21926|CD9_HUMAN	CD9 antigen OS=Homo sapiens OX=9606 GN=CD9 PE=1 SV=4	HUMAN	4
662	5.84	6.11	4.608	2.972	1.981	sp|Q6UVK1|CSPG4_HUMAN	Chondroitin sulfate proteoglycan 4 OS=Homo sapiens OX=9606 GN=CSPG4 PE=1 SV=2	HUMAN	4
543	7.82	7.88	15.37	11.89	11.89	sp|P00742|FA10_HUMAN	Coagulation factor X OS=Homo sapiens OX=9606 GN=F10 PE=1 SV=2	HUMAN	4
718	4.8	4.97	7.026	4.984	4.33	sp|P53621|COPA_HUMAN	Coatomer subunit alpha OS=Homo sapiens OX=9606 GN=COPA PE=1 SV=2	HUMAN	4
657	5.9	6.09	9.492	4.857	4.857	sp|P35606|COPB2_HUMAN	Coatomer subunit beta' OS=Homo sapiens OX=9606 GN=COPB2 PE=1 SV=2	HUMAN	4
944	2.97	3.36	23.87	23.87	8.415	sp|P48444|COPD_HUMAN	Coatomer subunit delta OS=Homo sapiens OX=9606 GN=ARCN1 PE=1 SV=1	HUMAN	4
575	7.11	13.56	55.42	50.6	50.6	sp|Q9Y281|COF2_HUMAN	Cofilin-2 OS=Homo sapiens OX=9606 GN=CFL2 PE=1 SV=1	HUMAN	4
617	6.41	6.51	21.24	14.52	12.63	sp|O75367|H2AY_HUMAN	Core histone macro-H2A.1 OS=Homo sapiens OX=9606 GN=MACROH2A1 PE=1 SV=4	HUMAN	4
660	5.85	5.98	5.139	3.989	3.989	sp|Q9UBG0|MRC2_HUMAN	C-type mannose receptor 2 OS=Homo sapiens OX=9606 GN=MRC2 PE=1 SV=2	HUMAN	4
699	5.17	5.26	21.91	14.2	14.2	sp|Q9NUQ9|CYRIB_HUMAN	CYFIP-related Rac1 interactor B OS=Homo sapiens OX=9606 GN=CYRIB PE=1 SV=1	HUMAN	4
549	7.68	7.72	49.33	49.33	49.33	sp|O43169|CYB5B_HUMAN	Cytochrome b5 type B OS=Homo sapiens OX=9606 GN=CYB5B PE=1 SV=3	HUMAN	4
559	7.47	7.58	25.71	25.71	25.71	sp|P99999|CYC_HUMAN	Cytochrome c OS=Homo sapiens OX=9606 GN=CYCS PE=1 SV=2	HUMAN	4
561	7.44	7.49	24.67	24.67	24.67	sp|P00403|COX2_HUMAN	Cytochrome c oxidase subunit 2 OS=Homo sapiens OX=9606 GN=MT-CO2 PE=1 SV=1	HUMAN	4
528	8.03	8.04	49.15	36.44	36.44	sp|P30046|DOPD_HUMAN	D-dopachrome decarboxylase OS=Homo sapiens OX=9606 GN=DDT PE=1 SV=3	HUMAN	4
520	8.13	8.2	31.56	31.56	25.41	sp|P09417|DHPR_HUMAN	Dihydropteridine reductase OS=Homo sapiens OX=9606 GN=QDPR PE=1 SV=2	HUMAN	4
566	7.32	7.41	7.801	6.525	5.532	sp|P46977|STT3A_HUMAN	Dolichyl-diphosphooligosaccharide--protein glycosyltransferase subunit STT3A OS=Homo sapiens OX=9606 GN=STT3A PE=1 SV=2	HUMAN	4
719	4.8	4.96	33.87	29.57	25.81	sp|O75935|DCTN3_HUMAN	Dynactin subunit 3 OS=Homo sapiens OX=9606 GN=DCTN3 PE=1 SV=1	HUMAN	4
614	6.45	6.6	13.26	7.551	7.551	sp|Q9NZN4|EHD2_HUMAN	EH domain-containing protein 2 OS=Homo sapiens OX=9606 GN=EHD2 PE=1 SV=2	HUMAN	4
548	7.77	7.84	25.23	16.52	16.52	sp|P13804|ETFA_HUMAN	Electron transfer flavoprotein subunit alpha, mitochondrial OS=Homo sapiens OX=9606 GN=ETFA PE=1 SV=1	HUMAN	4
607	6.59	6.8	7.651	5.42	4.463	sp|Q9NZ08|ERAP1_HUMAN	Endoplasmic reticulum aminopeptidase 1 OS=Homo sapiens OX=9606 GN=ERAP1 PE=1 SV=3	HUMAN	4
529	8.02	8.02	24.9	18.01	18.01	sp|P30040|ERP29_HUMAN	Endoplasmic reticulum resident protein 29 OS=Homo sapiens OX=9606 GN=ERP29 PE=1 SV=4	HUMAN	4
554	7.57	11.62	33.57	31.47	31.47	sp|P52907|CAZA1_HUMAN	F-actin-capping protein subunit alpha-1 OS=Homo sapiens OX=9606 GN=CAPZA1 PE=1 SV=3	HUMAN	4
577	7.07	7.14	15.01	11.76	9.736	sp|Q16658|FSCN1_HUMAN	Fascin OS=Homo sapiens OX=9606 GN=FSCN1 PE=1 SV=3	HUMAN	4
558	7.48	7.54	47.73	47.73	47.73	sp|P15090|FABP4_HUMAN	Fatty acid-binding protein, adipocyte OS=Homo sapiens OX=9606 GN=FABP4 PE=1 SV=3	HUMAN	4
572	7.21	11.84	7.725	4.381	3.305	sp|O75369|FLNB_HUMAN	Filamin-B OS=Homo sapiens OX=9606 GN=FLNB PE=1 SV=2	HUMAN	4
585	6.97	7.03	13.14	13.14	13.14	sp|P07954|FUMH_HUMAN	Fumarate hydratase, mitochondrial OS=Homo sapiens OX=9606 GN=FH PE=1 SV=3	HUMAN	4
755	4.38	4.5	23.1	19.88	14.62	sp|Q96C23|GALM_HUMAN	Galactose mutarotase OS=Homo sapiens OX=9606 GN=GALM PE=1 SV=1	HUMAN	4
711	5.01	5.07	11.19	7.932	7.932	sp|Q9UEY8|ADDG_HUMAN	Gamma-adducin OS=Homo sapiens OX=9606 GN=ADD3 PE=1 SV=1	HUMAN	4
613	6.46	6.56	21.73	19.49	14.06	sp|Q9HC38|GLOD4_HUMAN	Glyoxalase domain-containing protein 4 OS=Homo sapiens OX=9606 GN=GLOD4 PE=1 SV=1	HUMAN	4
512	8.28	8.3	25.3	24.7	18.6	sp|Q9UBQ7|GRHPR_HUMAN	Glyoxylate reductase/hydroxypyruvate reductase OS=Homo sapiens OX=9606 GN=GRHPR PE=1 SV=1	HUMAN	4
705	5.09	9.3	9.836	7.522	6.654	sp|Q5JWF2|GNAS1_HUMAN	Guanine nucleotide-binding protein G(s) subunit alpha isoforms XLas OS=Homo sapiens OX=9606 GN=GNAS PE=1 SV=2	HUMAN	4
955	2.85	3.13	9.749	9.749	9.749	sp|P29992|GNA11_HUMAN	Guanine nucleotide-binding protein subunit alpha-11 OS=Homo sapiens OX=9606 GN=GNA11 PE=1 SV=2	HUMAN	4
500	8.59	8.64	12.62	9.762	6.786	sp|P34932|HSP74_HUMAN	Heat shock 70 kDa protein 4 OS=Homo sapiens OX=9606 GN=HSPA4 PE=1 SV=4	HUMAN	4
571	7.23	7.29	29.76	29.76	21.46	sp|Q9Y5Z4|HEBP2_HUMAN	Heme-binding protein 2 OS=Homo sapiens OX=9606 GN=HEBP2 PE=1 SV=1	HUMAN	4
562	7.43	7.53	20.27	13.36	10.91	sp|P31943|HNRH1_HUMAN	Heterogeneous nuclear ribonucleoprotein H OS=Homo sapiens OX=9606 GN=HNRNPH1 PE=1 SV=4	HUMAN	4
621	6.36	6.46	14.16	14.16	14.16	sp|P31942|HNRH3_HUMAN	Heterogeneous nuclear ribonucleoprotein H3 OS=Homo sapiens OX=9606 GN=HNRNPH3 PE=1 SV=2	HUMAN	4
581	7.01	7.16	13.24	9.168	9.168	sp|P14866|HNRPL_HUMAN	Heterogeneous nuclear ribonucleoprotein L OS=Homo sapiens OX=9606 GN=HNRNPL PE=1 SV=2	HUMAN	4
515	8.2	8.34	12.97	11.27	6.667	sp|Q00839|HNRPU_HUMAN	Heterogeneous nuclear ribonucleoprotein U OS=Homo sapiens OX=9606 GN=HNRNPU PE=1 SV=6	HUMAN	4
634	6.11	6.13	48.53	37.5	37.5	sp|P84243|H33_HUMAN	Histone H3.3 OS=Homo sapiens OX=9606 GN=H3-3A PE=1 SV=2	HUMAN	4
592	6.81	6.86	21.37	15.89	15.89	sp|P04439|HLAA_HUMAN	HLA class I histocompatibility antigen, A alpha chain OS=Homo sapiens OX=9606 GN=HLA-A PE=1 SV=2	HUMAN	4
530	8.01	19.41	38.68	36.7	35.16	sp|P0DOX2|IGA2_HUMAN	Immunoglobulin alpha-2 heavy chain OS=Homo sapiens OX=9606 PE=1 SV=2	HUMAN	4
631	6.14	41.75	76.15	75.54	71.87	sp|P01861|IGHG4_HUMAN	Immunoglobulin heavy constant gamma 4 OS=Homo sapiens OX=9606 GN=IGHG4 PE=1 SV=1	HUMAN	4
648	6	6.43	42.61	42.61	42.61	sp|A0A0C4DH67|KV108_HUMAN	Immunoglobulin kappa variable 1-8 OS=Homo sapiens OX=9606 GN=IGKV1-8 PE=3 SV=1	HUMAN	4
569	7.25	9.45	11.77	11.64	7.937	sp|Q8N436|CPXM2_HUMAN	Inactive carboxypeptidase-like protein X2 OS=Homo sapiens OX=9606 GN=CPXM2 PE=2 SV=3	HUMAN	4
677	5.58	5.73	16.61	16.61	12.23	sp|Q9Y2S2|CRYL1_HUMAN	Lambda-crystallin homolog OS=Homo sapiens OX=9606 GN=CRYL1 PE=1 SV=3	HUMAN	4
594	6.78	6.87	5.376	3.62	3.127	sp|Q16363|LAMA4_HUMAN	Laminin subunit alpha-4 OS=Homo sapiens OX=9606 GN=LAMA4 PE=1 SV=4	HUMAN	4
604	6.62	6.76	3.471	3.471	2.464	sp|P07942|LAMB1_HUMAN	Laminin subunit beta-1 OS=Homo sapiens OX=9606 GN=LAMB1 PE=1 SV=2	HUMAN	4
672	5.65	5.74	16.27	16.27	16.27	sp|P08571|CD14_HUMAN	Monocyte differentiation antigen CD14 OS=Homo sapiens OX=9606 GN=CD14 PE=1 SV=2	HUMAN	4
629	6.18	6.2	27.75	27.75	27.75	sp|Q969H8|MYDGF_HUMAN	Myeloid-derived growth factor OS=Homo sapiens OX=9606 GN=MYDGF PE=1 SV=1	HUMAN	4
524	8.05	8.21	7.23	3.59	2.572	sp|Q9NZM1|MYOF_HUMAN	Myoferlin OS=Homo sapiens OX=9606 GN=MYOF PE=1 SV=1	HUMAN	4
584	6.98	7.03	41.67	41.67	41.67	sp|P62942|FKB1A_HUMAN	Peptidyl-prolyl cis-trans isomerase FKBP1A OS=Homo sapiens OX=9606 GN=FKBP1A PE=1 SV=2	HUMAN	4
586	6.95	7	34.97	34.97	34.97	sp|Q13526|PIN1_HUMAN	Peptidyl-prolyl cis-trans isomerase NIMA-interacting 1 OS=Homo sapiens OX=9606 GN=PIN1 PE=1 SV=1	HUMAN	4
769	4.23	4.25	28.47	28.47	28.47	sp|P14555|PA2GA_HUMAN	Phospholipase A2, membrane associated OS=Homo sapiens OX=9606 GN=PLA2G2A PE=1 SV=2	HUMAN	4
591	6.83	6.94	27.51	27.51	27.51	sp|P68402|PA1B2_HUMAN	Platelet-activating factor acetylhydrolase IB subunit alpha2 OS=Homo sapiens OX=9606 GN=PAFAH1B2 PE=1 SV=1	HUMAN	4
583	7	7.09	9.83	9.83	9.83	sp|Q6UX71|PXDC2_HUMAN	Plexin domain-containing protein 2 OS=Homo sapiens OX=9606 GN=PLXDC2 PE=1 SV=1	HUMAN	4
533	8	8	15.89	15.89	15.89	sp|Q15366|PCBP2_HUMAN	Poly(rC)-binding protein 2 OS=Homo sapiens OX=9606 GN=PCBP2 PE=1 SV=1	HUMAN	4
618	6.39	6.54	11.29	8.756	5.76	sp|Q8WUM4|PDC6I_HUMAN	Programmed cell death 6-interacting protein OS=Homo sapiens OX=9606 GN=PDCD6IP PE=1 SV=1	HUMAN	4
593	6.8	6.99	39.79	39.79	26.18	sp|O75340|PDCD6_HUMAN	Programmed cell death protein 6 OS=Homo sapiens OX=9606 GN=PDCD6 PE=1 SV=1	HUMAN	4
619	6.37	6.49	29.49	29.49	21.37	sp|P25787|PSA2_HUMAN	Proteasome subunit alpha type-2 OS=Homo sapiens OX=9606 GN=PSMA2 PE=1 SV=2	HUMAN	4
557	7.49	7.57	22.39	21.89	21.89	sp|P49721|PSB2_HUMAN	Proteasome subunit beta type-2 OS=Homo sapiens OX=9606 GN=PSMB2 PE=1 SV=1	HUMAN	4
511	8.34	8.57	23.19	20.29	18.48	sp|P28062|PSB8_HUMAN	Proteasome subunit beta type-8 OS=Homo sapiens OX=9606 GN=PSMB8 PE=1 SV=3	HUMAN	4
545	7.79	7.85	25.91	25.91	21.86	sp|Q9UFN0|NPS3A_HUMAN	Protein NipSnap homolog 3A OS=Homo sapiens OX=9606 GN=NIPSNAP3A PE=1 SV=2	HUMAN	4
605	6.62	6.72	18.03	18.03	18.03	sp|Q9Y224|RTRAF_HUMAN	RNA transcription, translation and transport factor protein OS=Homo sapiens OX=9606 GN=RTRAF PE=1 SV=1	HUMAN	4
600	6.69	8.84	24.01	18.88	13.52	sp|Q9NVA2|SEP11_HUMAN	Septin-11 OS=Homo sapiens OX=9606 GN=SEPTIN11 PE=1 SV=3	HUMAN	4
573	7.15	7.29	21.68	21.68	16.83	sp|P67775|PP2AA_HUMAN	Serine/threonine-protein phosphatase 2A catalytic subunit alpha isoform OS=Homo sapiens OX=9606 GN=PPP2CA PE=1 SV=1	HUMAN	4
568	7.28	7.33	16.43	16.43	16.43	sp|Q9NR45|SIAS_HUMAN	Sialic acid synthase OS=Homo sapiens OX=9606 GN=NANS PE=1 SV=2	HUMAN	4
610	6.52	6.56	24.58	15.08	15.08	sp|P67812|SC11A_HUMAN	Signal peptidase complex catalytic subunit SEC11A OS=Homo sapiens OX=9606 GN=SEC11A PE=1 SV=1	HUMAN	4
544	7.8	7.87	10.8	10.27	7.467	sp|P42224|STAT1_HUMAN	Signal transducer and activator of transcription 1-alpha/beta OS=Homo sapiens OX=9606 GN=STAT1 PE=1 SV=2	HUMAN	4
597	6.75	6.8	4.704	4.196	4.196	sp|A1L4H1|SRCRL_HUMAN	Soluble scavenger receptor cysteine-rich domain-containing protein SSC5D OS=Homo sapiens OX=9606 GN=SSC5D PE=1 SV=3	HUMAN	4
582	7	7.14	27.27	21.72	17.68	sp|P30626|SORCN_HUMAN	Sorcin OS=Homo sapiens OX=9606 GN=SRI PE=1 SV=1	HUMAN	4
693	5.25	5.52	15.41	11.37	9.441	sp|O60749|SNX2_HUMAN	Sorting nexin-2 OS=Homo sapiens OX=9606 GN=SNX2 PE=1 SV=2	HUMAN	4
513	8.26	8.37	23.36	20.56	12.85	sp|Q13838|DX39B_HUMAN	Spliceosome RNA helicase DDX39B OS=Homo sapiens OX=9606 GN=DDX39B PE=1 SV=1	HUMAN	4
615	6.45	6.56	9.194	7.638	7.638	sp|P23246|SFPQ_HUMAN	Splicing factor, proline- and glutamine-rich OS=Homo sapiens OX=9606 GN=SFPQ PE=1 SV=2	HUMAN	4
547	7.77	7.84	14.29	10.9	7.511	sp|P38646|GRP75_HUMAN	Stress-70 protein, mitochondrial OS=Homo sapiens OX=9606 GN=HSPA9 PE=1 SV=2	HUMAN	4
702	5.11	5.31	13.56	13.56	11.78	sp|Q9Y6N5|SQOR_HUMAN	Sulfide:quinone oxidoreductase, mitochondrial OS=Homo sapiens OX=9606 GN=SQOR PE=1 SV=1	HUMAN	4
666	5.78	5.92	17.01	14.39	11.4	sp|P78371|TCPB_HUMAN	T-complex protein 1 subunit beta OS=Homo sapiens OX=9606 GN=CCT2 PE=1 SV=4	HUMAN	4
519	8.14	8.16	57.56	57.56	30.23	sp|P13693|TCTP_HUMAN	Translationally-controlled tumor protein OS=Homo sapiens OX=9606 GN=TPT1 PE=1 SV=1	HUMAN	4
505	8.42	8.46	41.67	41.67	28.51	sp|Q15631|TSN_HUMAN	Translin OS=Homo sapiens OX=9606 GN=TSN PE=1 SV=1	HUMAN	4
715	4.87	33.59	49.78	47.77	47.32	sp|P68366|TBA4A_HUMAN	Tubulin alpha-4A chain OS=Homo sapiens OX=9606 GN=TUBA4A PE=1 SV=1	HUMAN	4
532	8	47.91	68.69	68.69	66.22	sp|P07437|TBB5_HUMAN	Tubulin beta chain OS=Homo sapiens OX=9606 GN=TUBB PE=1 SV=2	HUMAN	4
579	7.03	7.1	21.05	18.83	11.34	sp|O60701|UGDH_HUMAN	UDP-glucose 6-dehydrogenase OS=Homo sapiens OX=9606 GN=UGDH PE=1 SV=1	HUMAN	4
507	8.41	8.45	25	18.31	12.4	sp|Q16851|UGPA_HUMAN	UTP--glucose-1-phosphate uridylyltransferase OS=Homo sapiens OX=9606 GN=UGP2 PE=1 SV=5	HUMAN	4
588	6.92	6.99	36.93	28.41	23.3	sp|Q9BRG1|VPS25_HUMAN	Vacuolar protein-sorting-associated protein 25 OS=Homo sapiens OX=9606 GN=VPS25 PE=1 SV=1	HUMAN	4
602	6.68	6.84	11.3	9.618	7.786	sp|P49748|ACADV_HUMAN	Very long-chain specific acyl-CoA dehydrogenase, mitochondrial OS=Homo sapiens OX=9606 GN=ACADVL PE=1 SV=1	HUMAN	4
540	7.9	7.99	17.42	14.61	10.96	sp|Q12907|LMAN2_HUMAN	Vesicular integral-membrane protein VIP36 OS=Homo sapiens OX=9606 GN=LMAN2 PE=1 SV=1	HUMAN	4
523	8.08	8.09	7.692	7.692	6.213	sp|P07225|PROS_HUMAN	Vitamin K-dependent protein S OS=Homo sapiens OX=9606 GN=PROS1 PE=1 SV=1	HUMAN	4
690	5.33	5.51	11.97	9.533	9.533	sp|P12955|PEPD_HUMAN	Xaa-Pro dipeptidase OS=Homo sapiens OX=9606 GN=PEPD PE=1 SV=3	HUMAN	4
756	4.36	4.46	17.83	17.83	14.34	sp|P46952|3HAO_HUMAN	3-hydroxyanthranilate 3,4-dioxygenase OS=Homo sapiens OX=9606 GN=HAAO PE=1 SV=2	HUMAN	3
628	6.19	6.28	32.45	31.13	29.14	sp|P62263|RS14_HUMAN	40S ribosomal protein S14 OS=Homo sapiens OX=9606 GN=RPS14 PE=1 SV=3	HUMAN	3
650	6	6	22.69	22.69	22.69	sp|P60866|RS20_HUMAN	40S ribosomal protein S20 OS=Homo sapiens OX=9606 GN=RPS20 PE=1 SV=1	HUMAN	3
671	5.68	5.75	24	24	24	sp|P62851|RS25_HUMAN	40S ribosomal protein S25 OS=Homo sapiens OX=9606 GN=RPS25 PE=1 SV=1	HUMAN	3
760	4.31	4.34	25.53	25.53	19.68	sp|Q07020|RL18_HUMAN	60S ribosomal protein L18 OS=Homo sapiens OX=9606 GN=RPL18 PE=1 SV=2	HUMAN	3
623	6.3	6.33	34.38	34.38	27.08	sp|P32969|RL9_HUMAN	60S ribosomal protein L9 OS=Homo sapiens OX=9606 GN=RPL9 PE=1 SV=1	HUMAN	3
675	5.61	5.81	19.46	15.77	9.732	sp|P05141|ADT2_HUMAN	ADP/ATP translocase 2 OS=Homo sapiens OX=9606 GN=SLC25A5 PE=1 SV=7	HUMAN	3
747	4.46	4.49	12.58	12.58	12.58	sp|Q10588|BST1_HUMAN	ADP-ribosyl cyclase/cyclic ADP-ribose hydrolase 2 OS=Homo sapiens OX=9606 GN=BST1 PE=1 SV=2	HUMAN	3
676	5.59	5.71	26.47	26.47	16.31	sp|P11766|ADHX_HUMAN	Alcohol dehydrogenase class-3 OS=Homo sapiens OX=9606 GN=ADH5 PE=1 SV=4	HUMAN	3
682	5.51	24.23	48.92	47.99	45.51	sp|P42330|AK1C3_HUMAN	Aldo-keto reductase family 1 member C3 OS=Homo sapiens OX=9606 GN=AKR1C3 PE=1 SV=4	HUMAN	3
765	4.27	4.33	12.23	10.37	10.37	sp|P61163|ACTZ_HUMAN	Alpha-centractin OS=Homo sapiens OX=9606 GN=ACTR1A PE=1 SV=1	HUMAN	3
878	3.59	3.75	7.787	7.787	5.943	sp|P20073|ANXA7_HUMAN	Annexin A7 OS=Homo sapiens OX=9606 GN=ANXA7 PE=1 SV=3	HUMAN	3
723	4.76	4.88	13.32	12.06	8.794	sp|O14791|APOL1_HUMAN	Apolipoprotein L1 OS=Homo sapiens OX=9606 GN=APOL1 PE=1 SV=5	HUMAN	3
644	6.01	6.01	25	19.27	19.27	sp|Q07812|BAX_HUMAN	Apoptosis regulator BAX OS=Homo sapiens OX=9606 GN=BAX PE=1 SV=1	HUMAN	3
691	5.26	5.31	17.39	17.39	17.39	sp|P20292|AL5AP_HUMAN	Arachidonate 5-lipoxygenase-activating protein OS=Homo sapiens OX=9606 GN=ALOX5AP PE=1 SV=2	HUMAN	3
708	5.05	5.11	30	30	30	sp|Q15121|PEA15_HUMAN	Astrocytic phosphoprotein PEA-15 OS=Homo sapiens OX=9606 GN=PEA15 PE=1 SV=2	HUMAN	3
663	5.84	5.9	36.65	22.36	22.36	sp|O75947|ATP5H_HUMAN	ATP synthase subunit d, mitochondrial OS=Homo sapiens OX=9606 GN=ATP5PD PE=1 SV=3	HUMAN	3
734	4.6	4.63	5.701	5.701	5.701	sp|P46063|RECQ1_HUMAN	ATP-dependent DNA helicase Q1 OS=Homo sapiens OX=9606 GN=RECQL PE=1 SV=3	HUMAN	3
732	4.62	4.78	8.976	4.961	2.362	sp|Q08211|DHX9_HUMAN	ATP-dependent RNA helicase A OS=Homo sapiens OX=9606 GN=DHX9 PE=1 SV=4	HUMAN	3
721	4.79	4.84	44.54	44.54	44.54	sp|P61769|B2MG_HUMAN	Beta-2-microglobulin OS=Homo sapiens OX=9606 GN=B2M PE=1 SV=1	HUMAN	3
639	6.04	6.05	53.02	53.02	30.87	sp|P0DP25|CALM3_HUMAN	Calmodulin-3 OS=Homo sapiens OX=9606 GN=CALM3 PE=1 SV=1	HUMAN	3
689	5.36	5.83	26.59	21.45	12.39	sp|P25774|CATS_HUMAN	Cathepsin S OS=Homo sapiens OX=9606 GN=CTSS PE=1 SV=3	HUMAN	3
861	3.8	3.96	24.72	24.72	24.72	sp|P55774|CCL18_HUMAN	C-C motif chemokine 18 OS=Homo sapiens OX=9606 GN=CCL18 PE=1 SV=1	HUMAN	3
687	5.39	5.49	13.95	13.95	7.725	sp|O75390|CISY_HUMAN	Citrate synthase, mitochondrial OS=Homo sapiens OX=9606 GN=CS PE=1 SV=2	HUMAN	3
717	4.83	4.9	15.4	9.328	6.941	sp|P00740|FA9_HUMAN	Coagulation factor IX OS=Homo sapiens OX=9606 GN=F9 PE=1 SV=2	HUMAN	3
866	3.72	3.88	10.24	8.8	8.8	sp|P03951|FA11_HUMAN	Coagulation factor XI OS=Homo sapiens OX=9606 GN=F11 PE=1 SV=1	HUMAN	3
856	3.91	4.05	24.86	24.86	24.86	sp|P61923|COPZ1_HUMAN	Coatomer subunit zeta-1 OS=Homo sapiens OX=9606 GN=COPZ1 PE=1 SV=1	HUMAN	3
877	3.59	3.77	12.03	10.34	8.017	sp|Q9ULV4|COR1C_HUMAN	Coronin-1C OS=Homo sapiens OX=9606 GN=CORO1C PE=1 SV=1	HUMAN	3
712	4.95	5.01	51.37	50.68	30.82	sp|P01034|CYTC_HUMAN	Cystatin-C OS=Homo sapiens OX=9606 GN=CST3 PE=1 SV=1	HUMAN	3
637	6.07	6.07	31.09	31.09	22.28	sp|Q16527|CSRP2_HUMAN	Cysteine and glycine-rich protein 2 OS=Homo sapiens OX=9606 GN=CSRP2 PE=1 SV=3	HUMAN	3
727	4.71	4.84	14.35	11.26	9.051	sp|P22695|QCR2_HUMAN	Cytochrome b-c1 complex subunit 2, mitochondrial OS=Homo sapiens OX=9606 GN=UQCRC2 PE=1 SV=3	HUMAN	3
1028	2.15	2.17	20.44	17.52	17.52	sp|P47985|UCRI_HUMAN	Cytochrome b-c1 complex subunit Rieske, mitochondrial OS=Homo sapiens OX=9606 GN=UQCRFS1 PE=1 SV=2	HUMAN	3
748	4.45	4.6	39.53	38.76	28.68	sp|P10606|COX5B_HUMAN	Cytochrome c oxidase subunit 5B, mitochondrial OS=Homo sapiens OX=9606 GN=COX5B PE=1 SV=2	HUMAN	3
885	3.52	3.79	61.33	44	44	sp|P09669|COX6C_HUMAN	Cytochrome c oxidase subunit 6C OS=Homo sapiens OX=9606 GN=COX6C PE=1 SV=2	HUMAN	3
643	6.01	6.02	16.81	12.98	12.98	sp|Q9Y394|DHRS7_HUMAN	Dehydrogenase/reductase SDR family member 7 OS=Homo sapiens OX=9606 GN=DHRS7 PE=1 SV=1	HUMAN	3
665	5.82	5.89	11.92	7.726	7.726	sp|P36957|ODO2_HUMAN	Dihydrolipoyllysine-residue succinyltransferase component of 2-oxoglutarate dehydrogenase complex, mitochondrial OS=Homo sapiens OX=9606 GN=DLST PE=1 SV=4	HUMAN	3
737	4.54	4.58	12.04	12.04	10.14	sp|P04844|RPN2_HUMAN	Dolichyl-diphosphooligosaccharide--protein glycosyltransferase subunit 2 OS=Homo sapiens OX=9606 GN=RPN2 PE=1 SV=3	HUMAN	3
681	5.52	5.62	21.47	15.03	10.74	sp|Q15717|ELAV1_HUMAN	ELAV-like protein 1 OS=Homo sapiens OX=9606 GN=ELAVL1 PE=1 SV=2	HUMAN	3
970	2.68	2.79	6.4	6.4	6.4	sp|O94919|ENDD1_HUMAN	Endonuclease domain-containing 1 protein OS=Homo sapiens OX=9606 GN=ENDOD1 PE=1 SV=2	HUMAN	3
859	3.84	3.96	5.882	5.882	5.882	sp|Q96AC1|FERM2_HUMAN	Fermitin family homolog 2 OS=Homo sapiens OX=9606 GN=FERMT2 PE=1 SV=1	HUMAN	3
620	6.36	6.47	9.745	7.796	4.948	sp|Q86UX7|URP2_HUMAN	Fermitin family homolog 3 OS=Homo sapiens OX=9606 GN=FERMT3 PE=1 SV=1	HUMAN	3
863	3.78	3.91	21.13	21.13	21.13	sp|O60234|GMFG_HUMAN	Glia maturation factor gamma OS=Homo sapiens OX=9606 GN=GMFG PE=1 SV=1	HUMAN	3
726	4.73	4.77	8.738	7.184	7.184	sp|P11413|G6PD_HUMAN	Glucose-6-phosphate 1-dehydrogenase OS=Homo sapiens OX=9606 GN=G6PD PE=1 SV=4	HUMAN	3
680	5.53	5.62	30.97	30.97	21.27	sp|P0DPI2|GAL3A_HUMAN	Glutamine amidotransferase-like class 1 domain-containing protein 3, mitochondrial OS=Homo sapiens OX=9606 GN=GATD3 PE=1 SV=1	HUMAN	3
768	4.23	7.65	40.37	32.57	23.85	sp|P46439|GSTM5_HUMAN	Glutathione S-transferase Mu 5 OS=Homo sapiens OX=9606 GN=GSTM5 PE=1 SV=3	HUMAN	3
935	3.04	5.06	17.83	10.27	5.431	sp|P06737|PYGL_HUMAN	Glycogen phosphorylase, liver form OS=Homo sapiens OX=9606 GN=PYGL PE=1 SV=4	HUMAN	3
897	3.4	4.1	37.04	28.57	23.81	sp|P01111|RASN_HUMAN	GTPase NRas OS=Homo sapiens OX=9606 GN=NRAS PE=1 SV=1	HUMAN	3
646	6	10.22	22.94	22.94	20	sp|P62879|GBB2_HUMAN	Guanine nucleotide-binding protein G(I)/G(S)/G(T) subunit beta-2 OS=Homo sapiens OX=9606 GN=GNB2 PE=1 SV=3	HUMAN	3
701	5.14	5.31	48.73	34.01	24.87	sp|Q16774|KGUA_HUMAN	Guanylate kinase OS=Homo sapiens OX=9606 GN=GUK1 PE=1 SV=2	HUMAN	3
653	6	6	20.6	20.6	20.6	sp|O60760|HPGDS_HUMAN	Hematopoietic prostaglandin D synthase OS=Homo sapiens OX=9606 GN=HPGDS PE=1 SV=3	HUMAN	3
722	4.78	9.2	31.25	31.25	31.25	sp|Q71UI9|H2AV_HUMAN	Histone H2A.V OS=Homo sapiens OX=9606 GN=H2AZ2 PE=1 SV=3	HUMAN	3
909	3.25	5.48	18.23	17.13	17.13	sp|P01889|HLAB_HUMAN	HLA class I histocompatibility antigen, B alpha chain OS=Homo sapiens OX=9606 GN=HLA-B PE=1 SV=3	HUMAN	3
697	5.2	5.26	13.51	13.51	13.51	sp|P04233|HG2A_HUMAN	HLA class II histocompatibility antigen gamma chain OS=Homo sapiens OX=9606 GN=CD74 PE=1 SV=3	HUMAN	3
880	3.57	5.99	19.38	19.38	19.38	sp|P04440|DPB1_HUMAN	HLA class II histocompatibility antigen, DP beta 1 chain OS=Homo sapiens OX=9606 GN=HLA-DPB1 PE=1 SV=1	HUMAN	3
733	4.6	8.21	38.35	38.35	22.56	sp|P79483|DRB3_HUMAN	HLA class II histocompatibility antigen, DR beta 3 chain OS=Homo sapiens OX=9606 GN=HLA-DRB3 PE=1 SV=1	HUMAN	3
754	4.41	4.44	16.51	16.51	16.51	sp|P00492|HPRT_HUMAN	Hypoxanthine-guanine phosphoribosyltransferase OS=Homo sapiens OX=9606 GN=HPRT1 PE=1 SV=2	HUMAN	3
795	4.03	42.7	67.11	63.66	61.01	sp|P01860|IGHG3_HUMAN	Immunoglobulin heavy constant gamma 3 OS=Homo sapiens OX=9606 GN=IGHG3 PE=1 SV=2	HUMAN	3
744	4.49	4.52	26.42	22.01	22.01	sp|P01591|IGJ_HUMAN	Immunoglobulin J chain OS=Homo sapiens OX=9606 GN=JCHAIN PE=1 SV=4	HUMAN	3
647	6	8.01	54.17	47.5	47.5	sp|P06310|KV230_HUMAN	Immunoglobulin kappa variable 2-30 OS=Homo sapiens OX=9606 GN=IGKV2-30 PE=3 SV=2	HUMAN	3
792	4.05	4.06	39.32	39.32	39.32	sp|P01700|LV147_HUMAN	Immunoglobulin lambda variable 1-47 OS=Homo sapiens OX=9606 GN=IGLV1-47 PE=1 SV=2	HUMAN	3
894	3.42	3.56	20.49	20.49	20.49	sp|A0A075B6I0|LV861_HUMAN	Immunoglobulin lambda variable 8-61 OS=Homo sapiens OX=9606 GN=IGLV8-61 PE=3 SV=7	HUMAN	3
686	5.44	5.51	7.477	7.477	7.477	sp|O14498|ISLR_HUMAN	Immunoglobulin superfamily containing leucine-rich repeat protein OS=Homo sapiens OX=9606 GN=ISLR PE=2 SV=1	HUMAN	3
1013	2.25	2.44	7.412	5.072	5.072	sp|P05107|ITB2_HUMAN	Integrin beta-2 OS=Homo sapiens OX=9606 GN=ITGB2 PE=1 SV=2	HUMAN	3
599	6.72	6.79	26.15	20.51	9.231	sp|Q12905|ILF2_HUMAN	Interleukin enhancer-binding factor 2 OS=Homo sapiens OX=9606 GN=ILF2 PE=1 SV=2	HUMAN	3
720	4.79	4.85	5.296	3.818	2.771	sp|Q8N2S1|LTBP4_HUMAN	Latent-transforming growth factor beta-binding protein 4 OS=Homo sapiens OX=9606 GN=LTBP4 PE=1 SV=2	HUMAN	3
782	4.11	4.12	39.85	39.85	19.16	sp|Q14847|LASP1_HUMAN	LIM and SH3 domain protein 1 OS=Homo sapiens OX=9606 GN=LASP1 PE=1 SV=2	HUMAN	3
761	4.3	4.42	5.426	2.816	2.266	sp|P22897|MRC1_HUMAN	Macrophage mannose receptor 1 OS=Homo sapiens OX=9606 GN=MRC1 PE=1 SV=1	HUMAN	3
943	2.98	3.29	19.79	11.28	5.745	sp|P39900|MMP12_HUMAN	Macrophage metalloelastase OS=Homo sapiens OX=9606 GN=MMP12 PE=1 SV=1	HUMAN	3
707	5.06	5.12	15.41	13.01	13.01	sp|Q14165|MLEC_HUMAN	Malectin OS=Homo sapiens OX=9606 GN=MLEC PE=1 SV=1	HUMAN	3
630	6.15	6.17	6.029	5.242	3.932	sp|Q16853|AOC3_HUMAN	Membrane primary amine oxidase OS=Homo sapiens OX=9606 GN=AOC3 PE=1 SV=3	HUMAN	3
735	4.59	4.63	24.64	24.64	20.29	sp|P01033|TIMP1_HUMAN	Metalloproteinase inhibitor 1 OS=Homo sapiens OX=9606 GN=TIMP1 PE=1 SV=1	HUMAN	3
869	3.67	3.91	5.409	4.617	4.617	sp|Q16891|MIC60_HUMAN	MICOS complex subunit MIC60 OS=Homo sapiens OX=9606 GN=IMMT PE=1 SV=1	HUMAN	3
710	5.03	5.09	18.42	18.42	18.42	sp|O14880|MGST3_HUMAN	Microsomal glutathione S-transferase 3 OS=Homo sapiens OX=9606 GN=MGST3 PE=1 SV=1	HUMAN	3
759	4.31	4.45	8.073	6.076	4.601	sp|P27816|MAP4_HUMAN	Microtubule-associated protein 4 OS=Homo sapiens OX=9606 GN=MAP4 PE=1 SV=3	HUMAN	3
724	4.76	4.8	38.98	38.98	38.98	sp|P58546|MTPN_HUMAN	Myotrophin OS=Homo sapiens OX=9606 GN=MTPN PE=1 SV=2	HUMAN	3
738	4.53	6.65	10.53	10.53	10.53	sp|O94760|DDAH1_HUMAN	N(G),N(G)-dimethylarginine dimethylaminohydrolase 1 OS=Homo sapiens OX=9606 GN=DDAH1 PE=1 SV=3	HUMAN	3
852	3.94	4.1	23.26	23.26	23.26	sp|O96000|NDUBA_HUMAN	NADH dehydrogenase [ubiquinone] 1 beta subcomplex subunit 10 OS=Homo sapiens OX=9606 GN=NDUFB10 PE=1 SV=3	HUMAN	3
704	5.09	15.82	61.18	61.18	56.58	sp|P15531|NDKA_HUMAN	Nucleoside diphosphate kinase A OS=Homo sapiens OX=9606 GN=NME1 PE=1 SV=1	HUMAN	3
739	4.53	4.56	25	19.57	13.77	sp|Q9NQR4|NIT2_HUMAN	Omega-amidase NIT2 OS=Homo sapiens OX=9606 GN=NIT2 PE=1 SV=1	HUMAN	3
635	6.1	6.11	10.07	10.07	6.208	sp|Q96HC4|PDLI5_HUMAN	PDZ and LIM domain protein 5 OS=Homo sapiens OX=9606 GN=PDLIM5 PE=1 SV=5	HUMAN	3
667	5.77	5.92	12.86	12.86	10.5	sp|P26022|PTX3_HUMAN	Pentraxin-related protein PTX3 OS=Homo sapiens OX=9606 GN=PTX3 PE=1 SV=3	HUMAN	3
609	6.53	6.57	12.58	12.58	7.708	sp|P55058|PLTP_HUMAN	Phospholipid transfer protein OS=Homo sapiens OX=9606 GN=PLTP PE=1 SV=1	HUMAN	3
762	4.3	4.4	18.53	18.53	18.53	sp|Q53TN4|CYBR1_HUMAN	Plasma membrane ascorbate-dependent reductase CYBRD1 OS=Homo sapiens OX=9606 GN=CYBRD1 PE=1 SV=1	HUMAN	3
696	5.21	5.44	6.557	4.918	3.525	sp|P20020|AT2B1_HUMAN	Plasma membrane calcium-transporting ATPase 1 OS=Homo sapiens OX=9606 GN=ATP2B1 PE=1 SV=4	HUMAN	3
683	5.49	6.62	4.973	3.707	3.707	sp|P09619|PGFRB_HUMAN	Platelet-derived growth factor receptor beta OS=Homo sapiens OX=9606 GN=PDGFRB PE=1 SV=1	HUMAN	3
753	4.42	4.5	7.345	7.345	7.345	sp|P26599|PTBP1_HUMAN	Polypyrimidine tract-binding protein 1 OS=Homo sapiens OX=9606 GN=PTBP1 PE=1 SV=1	HUMAN	3
791	4.05	4.14	5.344	5.344	5.344	sp|P07602|SAP_HUMAN	Prosaposin OS=Homo sapiens OX=9606 GN=PSAP PE=1 SV=2	HUMAN	3
624	6.28	6.39	26.78	20.92	17.15	sp|Q9UL46|PSME2_HUMAN	Proteasome activator complex subunit 2 OS=Homo sapiens OX=9606 GN=PSME2 PE=1 SV=4	HUMAN	3
674	5.64	5.73	20	12.16	12.16	sp|P25788|PSA3_HUMAN	Proteasome subunit alpha type-3 OS=Homo sapiens OX=9606 GN=PSMA3 PE=1 SV=2	HUMAN	3
713	4.94	4.99	18.27	14.21	14.21	sp|Q92597|NDRG1_HUMAN	Protein NDRG1 OS=Homo sapiens OX=9606 GN=NDRG1 PE=1 SV=1	HUMAN	3
636	6.09	6.1	46.67	38.1	34.29	sp|P31949|S10AB_HUMAN	Protein S100-A11 OS=Homo sapiens OX=9606 GN=S100A11 PE=1 SV=2	HUMAN	3
652	6	6	42.22	42.22	42.22	sp|P06703|S10A6_HUMAN	Protein S100-A6 OS=Homo sapiens OX=9606 GN=S100A6 PE=1 SV=1	HUMAN	3
764	4.28	4.41	7.951	4.836	3.033	sp|O94979|SC31A_HUMAN	Protein transport protein Sec31A OS=Homo sapiens OX=9606 GN=SEC31A PE=1 SV=3	HUMAN	3
695	5.23	5.29	18.55	15.27	15.27	sp|O94903|PLPHP_HUMAN	Pyridoxal phosphate homeostasis protein OS=Homo sapiens OX=9606 GN=PLPBP PE=1 SV=1	HUMAN	3
904	3.33	3.57	13.93	13.93	10.86	sp|P11177|ODPB_HUMAN	Pyruvate dehydrogenase E1 component subunit beta, mitochondrial OS=Homo sapiens OX=9606 GN=PDHB PE=1 SV=3	HUMAN	3
728	4.68	15.26	36.91	21.03	18.79	sp|P31150|GDIA_HUMAN	Rab GDP dissociation inhibitor alpha OS=Homo sapiens OX=9606 GN=GDI1 PE=1 SV=2	HUMAN	3
776	4.18	11.48	39.58	39.58	39.58	sp|P15153|RAC2_HUMAN	Ras-related C3 botulinum toxin substrate 2 OS=Homo sapiens OX=9606 GN=RAC2 PE=1 SV=1	HUMAN	3
692	5.25	7.43	33.01	27.18	21.84	sp|Q9NP72|RAB18_HUMAN	Ras-related protein Rab-18 OS=Homo sapiens OX=9606 GN=RAB18 PE=1 SV=1	HUMAN	3
651	6	6	18.45	18.45	18.45	sp|P11233|RALA_HUMAN	Ras-related protein Ral-A OS=Homo sapiens OX=9606 GN=RALA PE=1 SV=1	HUMAN	3
706	5.07	5.18	10.58	10.58	10.58	sp|Q00765|REEP5_HUMAN	Receptor expression-enhancing protein 5 OS=Homo sapiens OX=9606 GN=REEP5 PE=1 SV=3	HUMAN	3
774	4.2	4.29	16.77	11.59	11.59	sp|Q96D15|RCN3_HUMAN	Reticulocalbin-3 OS=Homo sapiens OX=9606 GN=RCN3 PE=1 SV=1	HUMAN	3
746	4.47	4.5	25.15	25.15	25.15	sp|Q99969|RARR2_HUMAN	Retinoic acid receptor responder protein 2 OS=Homo sapiens OX=9606 GN=RARRES2 PE=1 SV=1	HUMAN	3
641	6.03	6.04	51.92	51.92	43.59	sp|P07998|RNAS1_HUMAN	Ribonuclease pancreatic OS=Homo sapiens OX=9606 GN=RNASE1 PE=1 SV=4	HUMAN	3
616	6.42	6.46	9.083	5.796	2.941	sp|Q86VB7|C163A_HUMAN	Scavenger receptor cysteine-rich type 1 protein M130 OS=Homo sapiens OX=9606 GN=CD163 PE=1 SV=2	HUMAN	3
649	6	6	9.695	9.695	9.695	sp|Q15019|SEPT2_HUMAN	Septin-2 OS=Homo sapiens OX=9606 GN=SEPTIN2 PE=1 SV=1	HUMAN	3
678	5.56	5.66	15.45	12.05	7.64	sp|P30153|2AAA_HUMAN	Serine/threonine-protein phosphatase 2A 65 kDa regulatory subunit A alpha isoform OS=Homo sapiens OX=9606 GN=PPP2R1A PE=1 SV=4	HUMAN	3
700	5.16	5.23	12.85	12.85	10.06	sp|Q15257|PTPA_HUMAN	Serine/threonine-protein phosphatase 2A activator OS=Homo sapiens OX=9606 GN=PTPA PE=1 SV=3	HUMAN	3
684	5.49	5.62	30.89	17.43	10.7	sp|P62140|PP1B_HUMAN	Serine/threonine-protein phosphatase PP1-beta catalytic subunit OS=Homo sapiens OX=9606 GN=PPP1CB PE=1 SV=3	HUMAN	3
627	6.22	6.24	44.62	44.62	31.54	sp|P35542|SAA4_HUMAN	Serum amyloid A-4 protein OS=Homo sapiens OX=9606 GN=SAA4 PE=1 SV=2	HUMAN	3
640	6.04	6.05	21.51	21.51	21.51	sp|Q9H299|SH3L3_HUMAN	SH3 domain-binding glutamic acid-rich-like protein 3 OS=Homo sapiens OX=9606 GN=SH3BGRL3 PE=1 SV=1	HUMAN	3
654	5.97	6.01	23.93	18.4	18.4	sp|P63208|SKP1_HUMAN	S-phase kinase-associated protein 1 OS=Homo sapiens OX=9606 GN=SKP1 PE=1 SV=2	HUMAN	3
1022	2.19	2.37	18.21	15.61	15.61	sp|P53597|SUCA_HUMAN	Succinate--CoA ligase [ADP/GDP-forming] subunit alpha, mitochondrial OS=Homo sapiens OX=9606 GN=SUCLG1 PE=1 SV=4	HUMAN	3
745	4.48	4.58	22.78	15.19	15.19	sp|P63279|UBC9_HUMAN	SUMO-conjugating enzyme UBC9 OS=Homo sapiens OX=9606 GN=UBE2I PE=1 SV=1	HUMAN	3
716	4.87	4.92	9.247	9.247	9.247	sp|O60687|SRPX2_HUMAN	Sushi repeat-containing protein SRPX2 OS=Homo sapiens OX=9606 GN=SRPX2 PE=1 SV=1	HUMAN	3
736	4.56	4.59	16.11	12.75	12.75	sp|O00560|SDCB1_HUMAN	Syntenin-1 OS=Homo sapiens OX=9606 GN=SDCBP PE=1 SV=1	HUMAN	3
790	4.06	4.24	11.87	6.835	6.835	sp|P17987|TCPA_HUMAN	T-complex protein 1 subunit alpha OS=Homo sapiens OX=9606 GN=TCP1 PE=1 SV=1	HUMAN	3
679	5.54	5.61	38.21	38.21	26.83	sp|Q9BRA2|TXD17_HUMAN	Thioredoxin domain-containing protein 17 OS=Homo sapiens OX=9606 GN=TXNDC17 PE=1 SV=1	HUMAN	3
645	6	12.59	10.93	9.781	8.741	sp|P35443|TSP4_HUMAN	Thrombospondin-4 OS=Homo sapiens OX=9606 GN=THBS4 PE=1 SV=2	HUMAN	3
694	5.24	5.35	28.57	24.22	24.22	sp|P04216|THY1_HUMAN	Thy-1 membrane glycoprotein OS=Homo sapiens OX=9606 GN=THY1 PE=1 SV=2	HUMAN	3
740	4.5	4.56	15.42	15.42	15.42	sp|Q15363|TMED2_HUMAN	Transmembrane emp24 domain-containing protein 2 OS=Homo sapiens OX=9606 GN=TMED2 PE=1 SV=1	HUMAN	3
788	4.08	4.17	21.88	15.63	15.63	sp|Q9Y3B3|TMED7_HUMAN	Transmembrane emp24 domain-containing protein 7 OS=Homo sapiens OX=9606 GN=TMED7 PE=1 SV=2	HUMAN	3
933	3.05	19.02	37.54	32.98	32.98	sp|P06753|TPM3_HUMAN	Tropomyosin alpha-3 chain OS=Homo sapiens OX=9606 GN=TPM3 PE=1 SV=2	HUMAN	3
731	4.65	4.72	14.23	10.83	10.83	sp|P23381|SYWC_HUMAN	Tryptophan--tRNA ligase, cytoplasmic OS=Homo sapiens OX=9606 GN=WARS1 PE=1 SV=2	HUMAN	3
638	6.04	20.28	34.75	29.15	26.46	sp|Q9BUF5|TBB6_HUMAN	Tubulin beta-6 chain OS=Homo sapiens OX=9606 GN=TUBB6 PE=1 SV=1	HUMAN	3
703	5.1	5.15	15.13	15.13	13.28	sp|Q96FW1|OTUB1_HUMAN	Ubiquitin thioesterase OTUB1 OS=Homo sapiens OX=9606 GN=OTUB1 PE=1 SV=2	HUMAN	3
656	5.94	6.02	24	24	18.5	sp|P61086|UBE2K_HUMAN	Ubiquitin-conjugating enzyme E2 K OS=Homo sapiens OX=9606 GN=UBE2K PE=1 SV=3	HUMAN	3
902	3.37	3.63	19.55	13.14	12.5	sp|Q53GQ0|DHB12_HUMAN	Very-long-chain 3-oxoacyl-CoA reductase OS=Homo sapiens OX=9606 GN=HSD17B12 PE=1 SV=2	HUMAN	3
874	3.61	5.91	21.55	18.73	18.73	sp|Q9Y277|VDAC3_HUMAN	Voltage-dependent anion-selective channel protein 3 OS=Homo sapiens OX=9606 GN=VDAC3 PE=1 SV=1	HUMAN	3
876	3.59	3.77	11.66	6.732	5.255	sp|P12956|XRCC6_HUMAN	X-ray repair cross-complementing protein 6 OS=Homo sapiens OX=9606 GN=XRCC6 PE=1 SV=2	HUMAN	3
941	2.99	3.11	6.553	6.553	4.416	sp|Q04446|GLGB_HUMAN	1,4-alpha-glucan-branching enzyme OS=Homo sapiens OX=9606 GN=GBE1 PE=1 SV=3	HUMAN	2
828	4	4	28.8	28.8	28.8	sp|Q9NRX4|PHP14_HUMAN	14 kDa phosphohistidine phosphatase OS=Homo sapiens OX=9606 GN=PHPT1 PE=1 SV=1	HUMAN	2
890	3.49	3.57	8.52	8.52	8.52	sp|O00233|PSMD9_HUMAN	26S proteasome non-ATPase regulatory subunit 9 OS=Homo sapiens OX=9606 GN=PSMD9 PE=1 SV=3	HUMAN	2
974	2.65	2.85	34.09	28.03	14.39	sp|P25398|RS12_HUMAN	40S ribosomal protein S12 OS=Homo sapiens OX=9606 GN=RPS12 PE=1 SV=3	HUMAN	2
833	4	4	33.73	33.73	33.73	sp|P63220|RS21_HUMAN	40S ribosomal protein S21 OS=Homo sapiens OX=9606 GN=RPS21 PE=1 SV=1	HUMAN	2
794	4.04	4.12	29.76	29.76	29.76	sp|P42677|RS27_HUMAN	40S ribosomal protein S27 OS=Homo sapiens OX=9606 GN=RPS27 PE=1 SV=3	HUMAN	2
834	4	4	30.43	30.43	30.43	sp|P62857|RS28_HUMAN	40S ribosomal protein S28 OS=Homo sapiens OX=9606 GN=RPS28 PE=1 SV=1	HUMAN	2
950	2.9	2.98	18.63	18.63	18.14	sp|P46782|RS5_HUMAN	40S ribosomal protein S5 OS=Homo sapiens OX=9606 GN=RPS5 PE=1 SV=4	HUMAN	2
940	3.01	3.14	12.37	12.37	12.37	sp|P46781|RS9_HUMAN	40S ribosomal protein S9 OS=Homo sapiens OX=9606 GN=RPS9 PE=1 SV=3	HUMAN	2
916	3.19	3.41	21.89	17.41	10.95	sp|Q8TCD5|NT5C_HUMAN	5'(3')-deoxyribonucleotidase, cytosolic type OS=Homo sapiens OX=9606 GN=NT5C PE=1 SV=2	HUMAN	2
928	3.07	3.31	22.83	18.48	10.87	sp|P18621|RL17_HUMAN	60S ribosomal protein L17 OS=Homo sapiens OX=9606 GN=RPL17 PE=1 SV=3	HUMAN	2
835	4	4	18.57	18.57	18.57	sp|P62829|RL23_HUMAN	60S ribosomal protein L23 OS=Homo sapiens OX=9606 GN=RPL23 PE=1 SV=1	HUMAN	2
862	3.79	3.91	20.51	14.1	14.1	sp|P62750|RL23A_HUMAN	60S ribosomal protein L23a OS=Homo sapiens OX=9606 GN=RPL23A PE=1 SV=1	HUMAN	2
1231	1.87	2.11	16.36	16.36	16.36	sp|P18077|RL35A_HUMAN	60S ribosomal protein L35a OS=Homo sapiens OX=9606 GN=RPL35A PE=1 SV=2	HUMAN	2
987	2.54	2.76	6.486	6.486	6.486	sp|Q92747|ARC1A_HUMAN	Actin-related protein 2/3 complex subunit 1A OS=Homo sapiens OX=9606 GN=ARPC1A PE=1 SV=2	HUMAN	2
809	4	4.03	21.57	16.34	16.34	sp|Q9BPX5|ARP5L_HUMAN	Actin-related protein 2/3 complex subunit 5-like protein OS=Homo sapiens OX=9606 GN=ARPC5L PE=1 SV=1	HUMAN	2
829	4	4	15.71	15.71	15.71	sp|Q9NPJ3|ACO13_HUMAN	Acyl-coenzyme A thioesterase 13 OS=Homo sapiens OX=9606 GN=ACOT13 PE=1 SV=1	HUMAN	2
850	3.96	4	10.43	10.43	10.43	sp|O75608|LYPA1_HUMAN	Acyl-protein thioesterase 1 OS=Homo sapiens OX=9606 GN=LYPLA1 PE=1 SV=1	HUMAN	2
942	2.99	3.09	31.29	31.29	22.09	sp|Q9BX68|HINT2_HUMAN	Adenosine 5'-monophosphoramidase HINT2 OS=Homo sapiens OX=9606 GN=HINT2 PE=1 SV=1	HUMAN	2
812	4	4.01	15.57	15.57	12.3	sp|Q15848|ADIPO_HUMAN	Adiponectin OS=Homo sapiens OX=9606 GN=ADIPOQ PE=1 SV=1	HUMAN	2
787	4.09	4.1	28.8	17.93	10.87	sp|P36404|ARL2_HUMAN	ADP-ribosylation factor-like protein 2 OS=Homo sapiens OX=9606 GN=ARL2 PE=1 SV=4	HUMAN	2
801	4.02	4.03	17.81	13.7	13.7	sp|Q9UKK9|NUDT5_HUMAN	ADP-sugar pyrophosphatase OS=Homo sapiens OX=9606 GN=NUDT5 PE=1 SV=1	HUMAN	2
849	3.96	4.08	2.418	1.983	1.209	sp|O00468|AGRIN_HUMAN	Agrin OS=Homo sapiens OX=9606 GN=AGRN PE=1 SV=6	HUMAN	2
1010	2.26	2.42	23.03	13.03	9.697	sp|O00170|AIP_HUMAN	AH receptor-interacting protein OS=Homo sapiens OX=9606 GN=AIP PE=1 SV=2	HUMAN	2
1246	1.76	2.03	7.335	6.095	2.893	sp|P49588|SYAC_HUMAN	Alanine--tRNA ligase, cytoplasmic OS=Homo sapiens OX=9606 GN=AARS1 PE=1 SV=2	HUMAN	2
1037	2.11	3.46	8.247	4.948	4.948	sp|P51648|AL3A2_HUMAN	Aldehyde dehydrogenase family 3 member A2 OS=Homo sapiens OX=9606 GN=ALDH3A2 PE=1 SV=1	HUMAN	2
864	3.74	26.89	55.42	55.11	52.63	sp|P52895|AK1C2_HUMAN	Aldo-keto reductase family 1 member C2 OS=Homo sapiens OX=9606 GN=AKR1C2 PE=1 SV=3	HUMAN	2
901	3.38	3.47	17.86	17.86	17.86	sp|P37840|SYUA_HUMAN	Alpha-synuclein OS=Homo sapiens OX=9606 GN=SNCA PE=1 SV=1	HUMAN	2
951	2.9	2.98	19.8	19.8	19.8	sp|P02655|APOC2_HUMAN	Apolipoprotein C-II OS=Homo sapiens OX=9606 GN=APOC2 PE=1 SV=1	HUMAN	2
771	4.23	4.25	34.34	34.34	34.34	sp|P02656|APOC3_HUMAN	Apolipoprotein C-III OS=Homo sapiens OX=9606 GN=APOC3 PE=1 SV=1	HUMAN	2
823	4	4	11.79	11.79	11.79	sp|Q9ULZ3|ASC_HUMAN	Apoptosis-associated speck-like protein containing a CARD OS=Homo sapiens OX=9606 GN=PYCARD PE=1 SV=2	HUMAN	2
1272	1.57	1.91	16.71	10.65	6.538	sp|P17174|AATC_HUMAN	Aspartate aminotransferase, cytoplasmic OS=Homo sapiens OX=9606 GN=GOT1 PE=1 SV=3	HUMAN	2
783	4.11	4.12	8.688	8.688	7.394	sp|Q6DD88|ATLA3_HUMAN	Atlastin-3 OS=Homo sapiens OX=9606 GN=ATL3 PE=1 SV=1	HUMAN	2
841	4	4	13.69	13.69	13.69	sp|P30049|ATPD_HUMAN	ATP synthase subunit delta, mitochondrial OS=Homo sapiens OX=9606 GN=ATP5F1D PE=1 SV=2	HUMAN	2
837	4	4	25.53	25.53	25.53	sp|P56134|ATPK_HUMAN	ATP synthase subunit f, mitochondrial OS=Homo sapiens OX=9606 GN=ATP5MF PE=1 SV=3	HUMAN	2
847	4	4	9.195	9.195	9.195	sp|O43681|GET3_HUMAN	ATPase GET3 OS=Homo sapiens OX=9606 GN=GET3 PE=1 SV=2	HUMAN	2
773	4.21	4.23	4.269	4.269	2.906	sp|P53396|ACLY_HUMAN	ATP-citrate synthase OS=Homo sapiens OX=9606 GN=ACLY PE=1 SV=3	HUMAN	2
1287	1.5	1.79	10.77	6.667	4.487	sp|P17858|PFKAL_HUMAN	ATP-dependent 6-phosphofructokinase, liver type OS=Homo sapiens OX=9606 GN=PFKL PE=1 SV=6	HUMAN	2
779	4.16	4.22	11.43	11.43	8.831	sp|P35613|BASI_HUMAN	Basigin OS=Homo sapiens OX=9606 GN=BSG PE=1 SV=2	HUMAN	2
851	3.95	4.03	19.92	9.756	9.756	sp|P51572|BAP31_HUMAN	B-cell receptor-associated protein 31 OS=Homo sapiens OX=9606 GN=BCAP31 PE=1 SV=3	HUMAN	2
886	3.52	3.62	8.656	4.236	4.236	sp|P43251|BTD_HUMAN	Biotinidase OS=Homo sapiens OX=9606 GN=BTD PE=1 SV=2	HUMAN	2
995	2.45	2.5	29.07	29.07	29.07	sp|Q9H3K6|BOLA2_HUMAN	BolA-like protein 2 OS=Homo sapiens OX=9606 GN=BOLA2 PE=1 SV=1	HUMAN	2
854	3.92	4	29.07	22.91	22.91	sp|P80723|BASP1_HUMAN	Brain acid soluble protein 1 OS=Homo sapiens OX=9606 GN=BASP1 PE=1 SV=2	HUMAN	2
918	3.17	3.44	9.733	4.171	2.139	sp|P11586|C1TC_HUMAN	C-1-tetrahydrofolate synthase, cytoplasmic OS=Homo sapiens OX=9606 GN=MTHFD1 PE=1 SV=4	HUMAN	2
873	3.62	5.88	17.8	17.8	12.62	sp|Q99439|CNN2_HUMAN	Calponin-2 OS=Homo sapiens OX=9606 GN=CNN2 PE=1 SV=4	HUMAN	2
1290	1.48	1.8	27.62	14.29	9.206	sp|O43852|CALU_HUMAN	Calumenin OS=Homo sapiens OX=9606 GN=CALU PE=1 SV=2	HUMAN	2
896	3.41	3.55	12.3	12.3	8.202	sp|Q9Y2D0|CAH5B_HUMAN	Carbonic anhydrase 5B, mitochondrial OS=Homo sapiens OX=9606 GN=CA5B PE=1 SV=1	HUMAN	2
1004	2.34	2.43	6.21	2.846	2.846	sp|P50416|CPT1A_HUMAN	Carnitine O-palmitoyltransferase 1, liver isoform OS=Homo sapiens OX=9606 GN=CPT1A PE=1 SV=2	HUMAN	2
989	2.52	2.64	4.307	2.956	2.111	sp|O75339|CILP1_HUMAN	Cartilage intermediate layer protein 1 OS=Homo sapiens OX=9606 GN=CILP PE=1 SV=4	HUMAN	2
953	2.87	2.98	5.017	3.893	1.817	sp|Q8IUL8|CILP2_HUMAN	Cartilage intermediate layer protein 2 OS=Homo sapiens OX=9606 GN=CILP2 PE=2 SV=2	HUMAN	2
946	2.95	3.05	13.03	13.03	9.195	sp|Q969G5|CAVN3_HUMAN	Caveolae-associated protein 3 OS=Homo sapiens OX=9606 GN=CAVIN3 PE=1 SV=3	HUMAN	2
757	4.36	4.39	34.15	34.15	16.46	sp|Q96F85|CNRP1_HUMAN	CB1 cannabinoid receptor-interacting protein 1 OS=Homo sapiens OX=9606 GN=CNRIP1 PE=1 SV=1	HUMAN	2
848	3.96	4.1	20.4	20.4	16.4	sp|O76076|CCN5_HUMAN	CCN family member 5 OS=Homo sapiens OX=9606 GN=CCN5 PE=1 SV=1	HUMAN	2
952	2.88	3.01	9.859	9.859	9.859	sp|O14735|CDIPT_HUMAN	CDP-diacylglycerol--inositol 3-phosphatidyltransferase OS=Homo sapiens OX=9606 GN=CDIPT PE=1 SV=1	HUMAN	2
925	3.11	3.21	6.347	5.263	5.263	sp|P43121|MUC18_HUMAN	Cell surface glycoprotein MUC18 OS=Homo sapiens OX=9606 GN=MCAM PE=1 SV=2	HUMAN	2
785	4.1	4.11	15.7	15.7	14.53	sp|Q14011|CIRBP_HUMAN	Cold-inducible RNA-binding protein OS=Homo sapiens OX=9606 GN=CIRBP PE=1 SV=1	HUMAN	2
1094	2.01	16.72	41.82	35.76	35.76	sp|Q03591|FHR1_HUMAN	Complement factor H-related protein 1 OS=Homo sapiens OX=9606 GN=CFHR1 PE=1 SV=2	HUMAN	2
991	2.49	2.54	20.62	15.63	15.63	sp|Q9NWV4|CZIB_HUMAN	CXXC motif containing zinc binding protein OS=Homo sapiens OX=9606 GN=CZIB PE=1 SV=1	HUMAN	2
930	3.07	3.19	29.1	29.1	22.39	sp|P00167|CYB5_HUMAN	Cytochrome b5 OS=Homo sapiens OX=9606 GN=CYB5A PE=1 SV=2	HUMAN	2
843	4	4	8.615	8.615	8.615	sp|P08574|CY1_HUMAN	Cytochrome c1, heme protein, mitochondrial OS=Homo sapiens OX=9606 GN=CYC1 PE=1 SV=3	HUMAN	2
903	3.36	3.46	6.635	6.635	5.213	sp|O75462|CRLF1_HUMAN	Cytokine receptor-like factor 1 OS=Homo sapiens OX=9606 GN=CRLF1 PE=1 SV=1	HUMAN	2
911	3.25	3.34	6.74	6.74	6.74	sp|Q13409|DC1I2_HUMAN	Cytoplasmic dynein 1 intermediate chain 2 OS=Homo sapiens OX=9606 GN=DYNC1I2 PE=1 SV=3	HUMAN	2
929	3.07	3.23	18.74	14.53	6.737	sp|Q96KP4|CNDP2_HUMAN	Cytosolic non-specific dipeptidase OS=Homo sapiens OX=9606 GN=CNDP2 PE=1 SV=2	HUMAN	2
767	4.25	4.28	6.869	6.869	4.313	sp|Q9Y3Z3|SAMH1_HUMAN	Deoxynucleoside triphosphate triphosphohydrolase SAMHD1 OS=Homo sapiens OX=9606 GN=SAMHD1 PE=1 SV=2	HUMAN	2
932	3.07	3.15	13.49	13.49	13.49	sp|P33316|DUT_HUMAN	Deoxyuridine 5'-triphosphate nucleotidohydrolase, mitochondrial OS=Homo sapiens OX=9606 GN=DUT PE=1 SV=4	HUMAN	2
811	4	4.01	10.16	4.675	4.675	sp|Q9UHL4|DPP2_HUMAN	Dipeptidyl peptidase 2 OS=Homo sapiens OX=9606 GN=DPP7 PE=1 SV=3	HUMAN	2
802	4.02	4.02	18.55	10.69	10.69	sp|P27695|APEX1_HUMAN	DNA-(apurinic or apyrimidinic site) endonuclease OS=Homo sapiens OX=9606 GN=APEX1 PE=1 SV=2	HUMAN	2
945	2.95	3.28	2.81	1.066	0.8479	sp|P78527|PRKDC_HUMAN	DNA-dependent protein kinase catalytic subunit OS=Homo sapiens OX=9606 GN=PRKDC PE=1 SV=3	HUMAN	2
875	3.6	3.68	19.47	19.47	19.47	sp|P61803|DAD1_HUMAN	Dolichyl-diphosphooligosaccharide--protein glycosyltransferase subunit DAD1 OS=Homo sapiens OX=9606 GN=DAD1 PE=1 SV=3	HUMAN	2
824	4	4	5.116	5.116	5.116	sp|Q9UJU6|DBNL_HUMAN	Drebrin-like protein OS=Homo sapiens OX=9606 GN=DBNL PE=1 SV=1	HUMAN	2
1262	1.66	1.87	6.25	6.25	6.25	sp|P36507|MP2K2_HUMAN	Dual specificity mitogen-activated protein kinase kinase 2 OS=Homo sapiens OX=9606 GN=MAP2K2 PE=1 SV=1	HUMAN	2
910	3.25	3.43	5.477	4.695	1.487	sp|Q14203|DCTN1_HUMAN	Dynactin subunit 1 OS=Homo sapiens OX=9606 GN=DCTN1 PE=1 SV=3	HUMAN	2
1018	2.22	2.24	21.88	21.88	21.88	sp|Q9NP97|DLRB1_HUMAN	Dynein light chain roadblock-type 1 OS=Homo sapiens OX=9606 GN=DYNLRB1 PE=1 SV=3	HUMAN	2
870	3.67	3.81	19.58	12.92	7.917	sp|Q96C19|EFHD2_HUMAN	EF-hand domain-containing protein D2 OS=Homo sapiens OX=9606 GN=EFHD2 PE=1 SV=1	HUMAN	2
838	4	4	5.752	5.752	5.752	sp|P49411|EFTU_HUMAN	Elongation factor Tu, mitochondrial OS=Homo sapiens OX=9606 GN=TUFM PE=1 SV=2	HUMAN	2
1044	2.1	2.25	5.205	5.205	5.205	sp|Q9Y371|SHLB1_HUMAN	Endophilin-B1 OS=Homo sapiens OX=9606 GN=SH3GLB1 PE=1 SV=1	HUMAN	2
922	3.11	3.51	6.897	6.404	4.68	sp|Q9BS26|ERP44_HUMAN	Endoplasmic reticulum resident protein 44 OS=Homo sapiens OX=9606 GN=ERP44 PE=1 SV=1	HUMAN	2
825	4	4	13.41	13.41	13.41	sp|Q9UHY7|ENOPH_HUMAN	Enolase-phosphatase E1 OS=Homo sapiens OX=9606 GN=ENOPH1 PE=1 SV=1	HUMAN	2
770	4.23	4.25	10.93	10.93	8.278	sp|P42126|ECI1_HUMAN	Enoyl-CoA delta isomerase 1, mitochondrial OS=Homo sapiens OX=9606 GN=ECI1 PE=1 SV=1	HUMAN	2
907	3.27	3.39	22.86	22.86	12.14	sp|Q9UKR5|ERG28_HUMAN	Ergosterol biosynthetic protein 28 homolog OS=Homo sapiens OX=9606 GN=ERG28 PE=1 SV=1	HUMAN	2
813	4	4	10.63	6.897	6.897	sp|O75477|ERLN1_HUMAN	Erlin-1 OS=Homo sapiens OX=9606 GN=ERLIN1 PE=1 SV=2	HUMAN	2
749	4.44	13.68	31.53	28.82	21.43	sp|P60842|IF4A1_HUMAN	Eukaryotic initiation factor 4A-I OS=Homo sapiens OX=9606 GN=EIF4A1 PE=1 SV=1	HUMAN	2
758	4.36	4.39	20.16	20.16	14.52	sp|Q15056|IF4H_HUMAN	Eukaryotic translation initiation factor 4H OS=Homo sapiens OX=9606 GN=EIF4H PE=1 SV=5	HUMAN	2
973	2.65	2.86	4.982	3.17	3.17	sp|Q9BSJ8|ESYT1_HUMAN	Extended synaptotagmin-1 OS=Homo sapiens OX=9606 GN=ESYT1 PE=1 SV=1	HUMAN	2
804	4.01	4.01	4.235	2.28	2.28	sp|A0FGR8|ESYT2_HUMAN	Extended synaptotagmin-2 OS=Homo sapiens OX=9606 GN=ESYT2 PE=1 SV=1	HUMAN	2
871	3.64	13.05	17.06	13.14	11.6	sp|P15311|EZRI_HUMAN	Ezrin OS=Homo sapiens OX=9606 GN=EZR PE=1 SV=4	HUMAN	2
872	3.63	3.74	4.963	1.267	1.267	sp|Q4ZHG4|FNDC1_HUMAN	Fibronectin type III domain-containing protein 1 OS=Homo sapiens OX=9606 GN=FNDC1 PE=2 SV=4	HUMAN	2
998	2.42	8.8	15.9	15.9	12.67	sp|P09104|ENOG_HUMAN	Gamma-enolase OS=Homo sapiens OX=9606 GN=ENO2 PE=1 SV=3	HUMAN	2
888	3.5	3.64	23.35	14.98	11.01	sp|Q9UIJ7|KAD3_HUMAN	GTP:AMP phosphotransferase AK3, mitochondrial OS=Homo sapiens OX=9606 GN=AK3 PE=1 SV=4	HUMAN	2
827	4	4	26.39	26.39	26.39	sp|Q9UBI6|GBG12_HUMAN	Guanine nucleotide-binding protein G(I)/G(S)/G(O) subunit gamma-12 OS=Homo sapiens OX=9606 GN=GNG12 PE=1 SV=3	HUMAN	2
777	4.17	25.57	64.37	56.61	45.98	sp|P00739|HPTR_HUMAN	Haptoglobin-related protein OS=Homo sapiens OX=9606 GN=HPR PE=2 SV=2	HUMAN	2
800	4.02	4.03	30.63	30.63	21.88	sp|O14558|HSPB6_HUMAN	Heat shock protein beta-6 OS=Homo sapiens OX=9606 GN=HSPB6 PE=1 SV=2	HUMAN	2
958	2.83	4.53	24.58	11.33	8.434	sp|P52597|HNRPF_HUMAN	Heterogeneous nuclear ribonucleoprotein F OS=Homo sapiens OX=9606 GN=HNRNPF PE=1 SV=3	HUMAN	2
1081	2.02	2.17	16.28	16.28	16.28	sp|P09429|HMGB1_HUMAN	High mobility group protein B1 OS=Homo sapiens OX=9606 GN=HMGB1 PE=1 SV=3	HUMAN	2
985	2.58	2.64	17.1	10.36	10.36	sp|P37235|HPCL1_HUMAN	Hippocalcin-like protein 1 OS=Homo sapiens OX=9606 GN=HPCAL1 PE=1 SV=3	HUMAN	2
978	2.62	2.68	10.82	10.82	10.82	sp|P07305|H10_HUMAN	Histone H1.0 OS=Homo sapiens OX=9606 GN=H1-0 PE=1 SV=3	HUMAN	2
938	3.01	15.77	28.17	27.7	27.7	sp|P16403|H12_HUMAN	Histone H1.2 OS=Homo sapiens OX=9606 GN=H1-2 PE=1 SV=2	HUMAN	2
960	2.77	2.99	18.39	11.11	8.046	sp|P01920|DQB1_HUMAN	HLA class II histocompatibility antigen, DQ beta 1 chain OS=Homo sapiens OX=9606 GN=HLA-DQB1 PE=1 SV=2	HUMAN	2
784	4.1	4.11	13.38	10.51	7.643	sp|Q16836|HCDH_HUMAN	Hydroxyacyl-coenzyme A dehydrogenase, mitochondrial OS=Homo sapiens OX=9606 GN=HADH PE=1 SV=3	HUMAN	2
789	4.08	4.09	13.96	13.96	9.091	sp|Q16775|GLO2_HUMAN	Hydroxyacylglutathione hydrolase, mitochondrial OS=Homo sapiens OX=9606 GN=HAGH PE=1 SV=2	HUMAN	2
957	2.84	2.94	5.305	4.104	2.102	sp|Q9Y4L1|HYOU1_HUMAN	Hypoxia up-regulated protein 1 OS=Homo sapiens OX=9606 GN=HYOU1 PE=1 SV=1	HUMAN	2
868	3.71	3.88	1.499	1.499	1.499	sp|Q9Y6R7|FCGBP_HUMAN	IgGFc-binding protein OS=Homo sapiens OX=9606 GN=FCGBP PE=1 SV=3	HUMAN	2
743	4.49	4.52	32.48	32.48	20.51	sp|P23083|HV102_HUMAN	Immunoglobulin heavy variable 1-2 OS=Homo sapiens OX=9606 GN=IGHV1-2 PE=1 SV=2	HUMAN	2
814	4	4	52.14	32.48	22.22	sp|A0A0C4DH29|HV103_HUMAN	Immunoglobulin heavy variable 1-3 OS=Homo sapiens OX=9606 GN=IGHV1-3 PE=3 SV=1	HUMAN	2
908	3.26	3.47	17.65	17.65	17.65	sp|A0A0B4J1V2|HV226_HUMAN	Immunoglobulin heavy variable 2-26 OS=Homo sapiens OX=9606 GN=IGHV2-26 PE=3 SV=1	HUMAN	2
1248	1.75	4.37	41.18	41.18	37.82	sp|A0A0B4J1V0|HV315_HUMAN	Immunoglobulin heavy variable 3-15 OS=Homo sapiens OX=9606 GN=IGHV3-15 PE=3 SV=1	HUMAN	2
898	3.39	7.64	35.04	35.04	35.04	sp|A0A0J9YX35|HV64D_HUMAN	Immunoglobulin heavy variable 3-64D OS=Homo sapiens OX=9606 GN=IGHV3-64D PE=3 SV=1	HUMAN	2
797	4.02	8.51	47.06	37.82	37.82	sp|A0A0B4J1Y9|HV372_HUMAN	Immunoglobulin heavy variable 3-72 OS=Homo sapiens OX=9606 GN=IGHV3-72 PE=3 SV=1	HUMAN	2
807	4	8.84	51.69	51.69	51.69	sp|P01782|HV309_HUMAN	Immunoglobulin heavy variable 3-9 OS=Homo sapiens OX=9606 GN=IGHV3-9 PE=1 SV=2	HUMAN	2
1093	2.01	36.02	93.46	93.46	93.46	sp|P01834|IGKC_HUMAN	Immunoglobulin kappa constant OS=Homo sapiens OX=9606 GN=IGKC PE=1 SV=2	HUMAN	2
1096	2.01	4.01	38.46	38.46	38.46	sp|P01594|KV133_HUMAN	Immunoglobulin kappa variable 1-33 OS=Homo sapiens OX=9606 GN=IGKV1-33 PE=1 SV=2	HUMAN	2
1055	2.06	5.74	49.57	49.57	49.57	sp|P01602|KV105_HUMAN	Immunoglobulin kappa variable 1-5 OS=Homo sapiens OX=9606 GN=IGKV1-5 PE=1 SV=2	HUMAN	2
966	2.71	6.48	49.57	49.57	49.57	sp|P01611|KVD12_HUMAN	Immunoglobulin kappa variable 1D-12 OS=Homo sapiens OX=9606 GN=IGKV1D-12 PE=1 SV=2	HUMAN	2
1080	2.02	4.03	35	35	35	sp|A0A075B6S2|KVD29_HUMAN	Immunoglobulin kappa variable 2D-29 OS=Homo sapiens OX=9606 GN=IGKV2D-29 PE=3 SV=1	HUMAN	2
820	4	4	28.07	24.56	24.56	sp|A0A0A0MT36|KVD21_HUMAN	Immunoglobulin kappa variable 6D-21 OS=Homo sapiens OX=9606 GN=IGKV6D-21 PE=3 SV=1	HUMAN	2
1240	1.8	1.93	28.21	21.37	21.37	sp|P01701|LV151_HUMAN	Immunoglobulin lambda variable 1-51 OS=Homo sapiens OX=9606 GN=IGLV1-51 PE=1 SV=2	HUMAN	2
1046	2.1	2.11	38.46	29.06	29.06	sp|P80748|LV321_HUMAN	Immunoglobulin lambda variable 3-21 OS=Homo sapiens OX=9606 GN=IGLV3-21 PE=1 SV=2	HUMAN	2
881	3.57	3.76	13.47	9.583	3.75	sp|Q6UXH9|PAMR1_HUMAN	Inactive serine protease PAMR1 OS=Homo sapiens OX=9606 GN=PAMR1 PE=1 SV=1	HUMAN	2
891	3.47	5.64	10.78	10.78	10.78	sp|Q9H2U2|IPYR2_HUMAN	Inorganic pyrophosphatase 2, mitochondrial OS=Homo sapiens OX=9606 GN=PPA2 PE=1 SV=2	HUMAN	2
832	4	4	11.7	11.7	11.7	sp|Q16270|IBP7_HUMAN	Insulin-like growth factor-binding protein 7 OS=Homo sapiens OX=9606 GN=IGFBP7 PE=1 SV=1	HUMAN	2
961	2.76	3.27	18.06	13.55	4.032	sp|Q03252|LMNB2_HUMAN	Lamin-B2 OS=Homo sapiens OX=9606 GN=LMNB2 PE=1 SV=4	HUMAN	2
810	4	4.02	16.67	12.61	12.61	sp|Q9BS40|LXN_HUMAN	Latexin OS=Homo sapiens OX=9606 GN=LXN PE=1 SV=2	HUMAN	2
962	2.76	2.85	32.45	26.49	11.26	sp|O14960|LECT2_HUMAN	Leukocyte cell-derived chemotaxin-2 OS=Homo sapiens OX=9606 GN=LECT2 PE=1 SV=2	HUMAN	2
1030	2.14	2.31	8.669	8.669	6.192	sp|Q08722|CD47_HUMAN	Leukocyte surface antigen CD47 OS=Homo sapiens OX=9606 GN=CD47 PE=1 SV=1	HUMAN	2
887	3.52	3.62	8.607	8.607	8.607	sp|Q7Z4W1|DCXR_HUMAN	L-xylulose reductase OS=Homo sapiens OX=9606 GN=DCXR PE=1 SV=2	HUMAN	2
948	2.93	3.01	4.167	4.167	4.167	sp|P10619|PPGB_HUMAN	Lysosomal protective protein OS=Homo sapiens OX=9606 GN=CTSA PE=1 SV=2	HUMAN	2
913	3.22	3.43	6.475	4.796	4.796	sp|P11279|LAMP1_HUMAN	Lysosome-associated membrane glycoprotein 1 OS=Homo sapiens OX=9606 GN=LAMP1 PE=1 SV=3	HUMAN	2
842	4	4	17.39	17.39	17.39	sp|P14174|MIF_HUMAN	Macrophage migration inhibitory factor OS=Homo sapiens OX=9606 GN=MIF PE=1 SV=4	HUMAN	2
977	2.62	2.72	9.167	9.167	6.389	sp|Q9Y5P6|GMPPB_HUMAN	Mannose-1-phosphate guanyltransferase beta OS=Homo sapiens OX=9606 GN=GMPPB PE=1 SV=2	HUMAN	2
799	4.02	4.03	24.27	24.27	23.3	sp|P08493|MGP_HUMAN	Matrix Gla protein OS=Homo sapiens OX=9606 GN=MGP PE=1 SV=2	HUMAN	2
892	3.46	3.54	14.5	14.5	14.5	sp|Q16674|MIA_HUMAN	Melanoma-derived growth regulatory protein OS=Homo sapiens OX=9606 GN=MIA PE=1 SV=1	HUMAN	2
830	4	4	11.07	11.07	11.07	sp|Q9H8H3|MET7A_HUMAN	Methyltransferase-like protein 7A OS=Homo sapiens OX=9606 GN=METTL7A PE=1 SV=1	HUMAN	2
900	3.39	3.5	18.06	18.06	11.01	sp|Q9NX63|MIC19_HUMAN	MICOS complex subunit MIC19 OS=Homo sapiens OX=9606 GN=CHCHD3 PE=1 SV=1	HUMAN	2
803	4.01	4.01	15.92	8.28	8.28	sp|Q02978|M2OM_HUMAN	Mitochondrial 2-oxoglutarate/malate carrier protein OS=Homo sapiens OX=9606 GN=SLC25A11 PE=1 SV=3	HUMAN	2
821	4	4	15.13	15.13	15.13	sp|Q9Y3D6|FIS1_HUMAN	Mitochondrial fission 1 protein OS=Homo sapiens OX=9606 GN=FIS1 PE=1 SV=2	HUMAN	2
969	2.71	2.81	14.81	14.81	11.57	sp|Q9H8S9|MOB1A_HUMAN	MOB kinase activator 1A OS=Homo sapiens OX=9606 GN=MOB1A PE=1 SV=4	HUMAN	2
1064	2.04	2.05	9.938	8.075	8.075	sp|Q96S97|MYADM_HUMAN	Myeloid-associated differentiation marker OS=Homo sapiens OX=9606 GN=MYADM PE=1 SV=2	HUMAN	2
984	2.58	2.78	2.769	1.829	1.097	sp|Q15746|MYLK_HUMAN	Myosin light chain kinase, smooth muscle OS=Homo sapiens OX=9606 GN=MYLK PE=1 SV=4	HUMAN	2
781	4.12	4.13	22.22	16.32	10.42	sp|Q8NCW5|NNRE_HUMAN	NAD(P)H-hydrate epimerase OS=Homo sapiens OX=9606 GN=NAXE PE=1 SV=2	HUMAN	2
939	3.01	3.22	16.39	10.93	10.93	sp|P61081|UBC12_HUMAN	NEDD8-conjugating enzyme Ubc12 OS=Homo sapiens OX=9606 GN=UBE2M PE=1 SV=1	HUMAN	2
1282	1.53	1.77	6.609	5.742	4.55	sp|O14786|NRP1_HUMAN	Neuropilin-1 OS=Homo sapiens OX=9606 GN=NRP1 PE=1 SV=3	HUMAN	2
836	4	4	19.15	19.15	19.15	sp|P59666|DEF3_HUMAN	Neutrophil defensin 3 OS=Homo sapiens OX=9606 GN=DEFA3 PE=1 SV=1	HUMAN	2
805	4.01	4.01	25.83	17.22	17.22	sp|P61916|NPC2_HUMAN	NPC intracellular cholesterol transporter 2 OS=Homo sapiens OX=9606 GN=NPC2 PE=1 SV=1	HUMAN	2
822	4	4	9.189	9.189	9.189	sp|Q9UNZ2|NSF1C_HUMAN	NSFL1 cofactor p47 OS=Homo sapiens OX=9606 GN=NSFL1C PE=1 SV=2	HUMAN	2
931	3.07	3.18	45.67	33.07	27.56	sp|P61970|NTF2_HUMAN	Nuclear transport factor 2 OS=Homo sapiens OX=9606 GN=NUTF2 PE=1 SV=1	HUMAN	2
924	3.11	3.25	23.08	15.98	15.98	sp|Q13232|NDK3_HUMAN	Nucleoside diphosphate kinase 3 OS=Homo sapiens OX=9606 GN=NME3 PE=1 SV=2	HUMAN	2
980	2.6	2.8	10.69	10.69	10.69	sp|Q8IXM6|NRM_HUMAN	Nurim OS=Homo sapiens OX=9606 GN=NRM PE=1 SV=1	HUMAN	2
709	5.04	5.14	9.847	9.847	5.033	sp|Q9NR12|PDLI7_HUMAN	PDZ and LIM domain protein 7 OS=Homo sapiens OX=9606 GN=PDLIM7 PE=1 SV=1	HUMAN	2
826	4	4	8.099	8.099	8.099	sp|Q9UBV8|PEF1_HUMAN	Peflin OS=Homo sapiens OX=9606 GN=PEF1 PE=1 SV=1	HUMAN	2
815	4	4	25.47	18.63	18.63	sp|Q9H2H8|PPIL3_HUMAN	Peptidyl-prolyl cis-trans isomerase-like 3 OS=Homo sapiens OX=9606 GN=PPIL3 PE=1 SV=1	HUMAN	2
956	2.84	2.96	24.89	24.89	13.1	sp|Q9BRX8|PXL2A_HUMAN	Peroxiredoxin-like 2A OS=Homo sapiens OX=9606 GN=PRXL2A PE=1 SV=3	HUMAN	2
988	2.53	2.58	5.525	5.525	5.525	sp|Q00325|MPCP_HUMAN	Phosphate carrier protein, mitochondrial OS=Homo sapiens OX=9606 GN=SLC25A3 PE=1 SV=2	HUMAN	2
867	3.72	3.85	12.55	12.55	7.38	sp|P48739|PIPNB_HUMAN	Phosphatidylinositol transfer protein beta isoform OS=Homo sapiens OX=9606 GN=PITPNB PE=1 SV=2	HUMAN	2
793	4.04	4.17	11.35	7.822	5.828	sp|Q13492|PICAL_HUMAN	Phosphatidylinositol-binding clathrin assembly protein OS=Homo sapiens OX=9606 GN=PICALM PE=1 SV=2	HUMAN	2
914	3.21	3.3	9.479	9.479	9.479	sp|Q9GZP4|PITH1_HUMAN	PITH domain-containing protein 1 OS=Homo sapiens OX=9606 GN=PITHD1 PE=1 SV=1	HUMAN	2
772	4.21	4.23	12.93	9.512	7.805	sp|P43034|LIS1_HUMAN	Platelet-activating factor acetylhydrolase IB subunit beta OS=Homo sapiens OX=9606 GN=PAFAH1B1 PE=1 SV=2	HUMAN	2
808	4	8	16.29	16.29	16.29	sp|Q15365|PCBP1_HUMAN	Poly(rC)-binding protein 1 OS=Homo sapiens OX=9606 GN=PCBP1 PE=1 SV=2	HUMAN	2
1316	1.3	1.54	7.704	3.459	3.459	sp|P11940|PABP1_HUMAN	Polyadenylate-binding protein 1 OS=Homo sapiens OX=9606 GN=PABPC1 PE=1 SV=2	HUMAN	2
990	2.5	2.55	16.88	16.88	16.88	sp|Q9UHV9|PFD2_HUMAN	Prefoldin subunit 2 OS=Homo sapiens OX=9606 GN=PFDN2 PE=1 SV=1	HUMAN	2
1308	1.37	13.9	9.987	8.03	6.14	sp|P20742|PZP_HUMAN	Pregnancy zone protein OS=Homo sapiens OX=9606 GN=PZP PE=1 SV=4	HUMAN	2
967	2.71	2.95	15.79	15.79	10.05	sp|Q8TED1|GPX8_HUMAN	Probable glutathione peroxidase 8 OS=Homo sapiens OX=9606 GN=GPX8 PE=1 SV=2	HUMAN	2
1054	2.07	2.08	23.28	23.28	23.28	sp|A0A075B6H7|KV37_HUMAN	Probable non-functional immunoglobulin kappa variable 3-7 OS=Homo sapiens OX=9606 GN=IGKV3-7 PE=1 SV=1	HUMAN	2
1038	2.11	2.13	34.19	34.19	34.19	sp|P0DSN7|KVD37_HUMAN	Probable non-functional immunoglobulinn kappa variable 1D-37 OS=Homo sapiens OX=9606 GN=IGKV1D-37 PE=1 SV=1	HUMAN	2
766	4.27	4.29	20.71	20.71	19.29	sp|P35080|PROF2_HUMAN	Profilin-2 OS=Homo sapiens OX=9606 GN=PFN2 PE=1 SV=3	HUMAN	2
1033	2.12	2.24	7.663	7.663	7.663	sp|P12004|PCNA_HUMAN	Proliferating cell nuclear antigen OS=Homo sapiens OX=9606 GN=PCNA PE=1 SV=1	HUMAN	2
839	4	4	17.37	17.37	17.37	sp|P41222|PTGDS_HUMAN	Prostaglandin-H2 D-isomerase OS=Homo sapiens OX=9606 GN=PTGDS PE=1 SV=1	HUMAN	2
714	4.9	4.99	30.68	30.68	14.02	sp|P28070|PSB4_HUMAN	Proteasome subunit beta type-4 OS=Homo sapiens OX=9606 GN=PSMB4 PE=1 SV=4	HUMAN	2
884	3.54	3.62	8.787	8.787	8.787	sp|P28072|PSB6_HUMAN	Proteasome subunit beta type-6 OS=Homo sapiens OX=9606 GN=PSMB6 PE=1 SV=4	HUMAN	2
742	4.5	4.53	26.03	26.03	15.07	sp|P28065|PSB9_HUMAN	Proteasome subunit beta type-9 OS=Homo sapiens OX=9606 GN=PSMB9 PE=1 SV=2	HUMAN	2
846	4	4	15.64	15.64	15.64	sp|O60888|CUTA_HUMAN	Protein CutA OS=Homo sapiens OX=9606 GN=CUTA PE=1 SV=2	HUMAN	2
979	2.6	2.85	13.49	9.147	4.031	sp|P13667|PDIA4_HUMAN	Protein disulfide-isomerase A4 OS=Homo sapiens OX=9606 GN=PDIA4 PE=1 SV=2	HUMAN	2
763	4.29	4.32	15.1	8.039	6.471	sp|P49257|LMAN1_HUMAN	Protein ERGIC-53 OS=Homo sapiens OX=9606 GN=LMAN1 PE=1 SV=2	HUMAN	2
968	2.71	2.87	7.792	7.792	7.792	sp|Q96A26|F162A_HUMAN	Protein FAM162A OS=Homo sapiens OX=9606 GN=FAM162A PE=1 SV=2	HUMAN	2
1227	1.89	2.13	12.88	11.16	11.16	sp|O14910|LIN7A_HUMAN	Protein lin-7 homolog A OS=Homo sapiens OX=9606 GN=LIN7A PE=1 SV=2	HUMAN	2
1216	1.95	2.04	6.434	4.96	3.753	sp|Q96TA1|NIBA2_HUMAN	Protein Niban 2 OS=Homo sapiens OX=9606 GN=NIBAN2 PE=1 SV=3	HUMAN	2
1089	2.02	2.02	8.087	4.734	4.734	sp|Q7Z4H8|PLGT3_HUMAN	Protein O-glucosyltransferase 3 OS=Homo sapiens OX=9606 GN=POGLUT3 PE=1 SV=2	HUMAN	2
883	3.55	3.69	21.43	21.43	21.43	sp|Q99584|S10AD_HUMAN	Protein S100-A13 OS=Homo sapiens OX=9606 GN=S100A13 PE=1 SV=1	HUMAN	2
752	4.43	4.46	19.8	19.8	18.81	sp|P26447|S10A4_HUMAN	Protein S100-A4 OS=Homo sapiens OX=9606 GN=S100A4 PE=1 SV=1	HUMAN	2
905	3.3	3.46	10.36	10.36	6.081	sp|Q9UK55|ZPI_HUMAN	Protein Z-dependent protease inhibitor OS=Homo sapiens OX=9606 GN=SERPINA10 PE=1 SV=1	HUMAN	2
920	3.13	3.3	20.83	13.46	8.333	sp|O00764|PDXK_HUMAN	Pyridoxal kinase OS=Homo sapiens OX=9606 GN=PDXK PE=1 SV=1	HUMAN	2
831	4	4	16.15	16.15	16.15	sp|Q6IAA8|LTOR1_HUMAN	Ragulator complex protein LAMTOR1 OS=Homo sapiens OX=9606 GN=LAMTOR1 PE=1 SV=2	HUMAN	2
972	2.68	2.76	26.61	26.61	26.61	sp|Q9UHA4|LTOR3_HUMAN	Ragulator complex protein LAMTOR3 OS=Homo sapiens OX=9606 GN=LAMTOR3 PE=1 SV=1	HUMAN	2
982	2.59	9.1	47.5	35.5	28.5	sp|P61026|RAB10_HUMAN	Ras-related protein Rab-10 OS=Homo sapiens OX=9606 GN=RAB10 PE=1 SV=1	HUMAN	2
1051	2.07	16.74	61.95	56.59	49.27	sp|P62820|RAB1A_HUMAN	Ras-related protein Rab-1A OS=Homo sapiens OX=9606 GN=RAB1A PE=1 SV=3	HUMAN	2
1239	1.8	2.07	21.33	13.78	9.333	sp|Q13637|RAB32_HUMAN	Ras-related protein Rab-32 OS=Homo sapiens OX=9606 GN=RAB32 PE=1 SV=3	HUMAN	2
750	4.43	6.52	21.1	21.1	21.1	sp|P20338|RAB4A_HUMAN	Ras-related protein Rab-4A OS=Homo sapiens OX=9606 GN=RAB4A PE=1 SV=3	HUMAN	2
806	4	10	33.49	26.98	26.98	sp|P20339|RAB5A_HUMAN	Ras-related protein Rab-5A OS=Homo sapiens OX=9606 GN=RAB5A PE=1 SV=2	HUMAN	2
915	3.19	9.51	36.74	30.23	30.23	sp|P61020|RAB5B_HUMAN	Ras-related protein Rab-5B OS=Homo sapiens OX=9606 GN=RAB5B PE=1 SV=1	HUMAN	2
937	3.03	9.55	33.33	28.99	22.22	sp|P61006|RAB8A_HUMAN	Ras-related protein Rab-8A OS=Homo sapiens OX=9606 GN=RAB8A PE=1 SV=1	HUMAN	2
865	3.74	3.82	12.44	12.44	12.44	sp|P51151|RAB9A_HUMAN	Ras-related protein Rab-9A OS=Homo sapiens OX=9606 GN=RAB9A PE=1 SV=1	HUMAN	2
986	2.55	2.75	11.18	8.459	8.459	sp|Q15293|RCN1_HUMAN	Reticulocalbin-1 OS=Homo sapiens OX=9606 GN=RCN1 PE=1 SV=1	HUMAN	2
919	3.14	3.23	1.938	1.938	1.26	sp|O95197|RTN3_HUMAN	Reticulon-3 OS=Homo sapiens OX=9606 GN=RTN3 PE=1 SV=2	HUMAN	2
917	3.19	3.33	6.858	6.858	4.867	sp|Q9HB40|RISC_HUMAN	Retinoid-inducible serine carboxypeptidase OS=Homo sapiens OX=9606 GN=SCPEP1 PE=1 SV=1	HUMAN	2
1045	2.1	2.12	12.26	12.26	8.491	sp|Q8TC12|RDH11_HUMAN	Retinol dehydrogenase 11 OS=Homo sapiens OX=9606 GN=RDH11 PE=1 SV=2	HUMAN	2
923	3.11	3.33	4.683	3.53	1.729	sp|O75116|ROCK2_HUMAN	Rho-associated protein kinase 2 OS=Homo sapiens OX=9606 GN=ROCK2 PE=1 SV=4	HUMAN	2
1095	2.01	13.08	52.85	52.85	52.85	sp|P08134|RHOC_HUMAN	Rho-related GTP-binding protein RhoC OS=Homo sapiens OX=9606 GN=RHOC PE=1 SV=1	HUMAN	2
751	4.43	4.46	15.72	12.58	10.38	sp|P60891|PRPS1_HUMAN	Ribose-phosphate pyrophosphokinase 1 OS=Homo sapiens OX=9606 GN=PRPS1 PE=1 SV=2	HUMAN	2
858	3.85	3.96	21.02	21.02	21.02	sp|P98179|RBM3_HUMAN	RNA-binding protein 3 OS=Homo sapiens OX=9606 GN=RBM3 PE=1 SV=1	HUMAN	2
912	3.24	3.33	4.031	3.071	3.071	sp|P16615|AT2A2_HUMAN	Sarcoplasmic/endoplasmic reticulum calcium ATPase 2 OS=Homo sapiens OX=9606 GN=ATP2A2 PE=1 SV=1	HUMAN	2
860	3.83	3.92	10.87	8.937	7.005	sp|Q12765|SCRN1_HUMAN	Secernin-1 OS=Homo sapiens OX=9606 GN=SCRN1 PE=1 SV=2	HUMAN	2
927	3.1	3.19	10.46	8.308	5.846	sp|Q92765|SFRP3_HUMAN	Secreted frizzled-related protein 3 OS=Homo sapiens OX=9606 GN=FRZB PE=1 SV=2	HUMAN	2
996	2.44	2.49	13.58	10.12	6.936	sp|Q6FHJ7|SFRP4_HUMAN	Secreted frizzled-related protein 4 OS=Homo sapiens OX=9606 GN=SFRP4 PE=1 SV=2	HUMAN	2
963	2.74	2.91	15.15	15.15	15.15	sp|O60613|SEP15_HUMAN	Selenoprotein F OS=Homo sapiens OX=9606 GN=SELENOF PE=1 SV=4	HUMAN	2
798	4.02	4.03	13.12	8.399	8.399	sp|P49908|SEPP1_HUMAN	Selenoprotein P OS=Homo sapiens OX=9606 GN=SELENOP PE=1 SV=3	HUMAN	2
889	3.49	3.63	6.142	6.142	3.605	sp|Q13214|SEM3B_HUMAN	Semaphorin-3B OS=Homo sapiens OX=9606 GN=SEMA3B PE=1 SV=1	HUMAN	2
857	3.86	4	17.78	17.78	11.67	sp|P61009|SPCS3_HUMAN	Signal peptidase complex subunit 3 OS=Homo sapiens OX=9606 GN=SPCS3 PE=1 SV=1	HUMAN	2
786	4.1	4.11	31.75	31.75	15.08	sp|P62318|SMD3_HUMAN	Small nuclear ribonucleoprotein Sm D3 OS=Homo sapiens OX=9606 GN=SNRPD3 PE=1 SV=1	HUMAN	2
741	4.5	4.53	24.38	21.91	9.894	sp|Q13126|MTAP_HUMAN	S-methyl-5'-thioadenosine phosphorylase OS=Homo sapiens OX=9606 GN=MTAP PE=1 SV=2	HUMAN	2
921	3.12	3.26	9.553	8.333	3.659	sp|P11166|GTR1_HUMAN	Solute carrier family 2, facilitated glucose transporter member 1 OS=Homo sapiens OX=9606 GN=SLC2A1 PE=1 SV=2	HUMAN	2
1005	2.32	6.3	48.15	27.78	27.16	sp|Q9UMY4|SNX12_HUMAN	Sorting nexin-12 OS=Homo sapiens OX=9606 GN=SNX12 PE=1 SV=4	HUMAN	2
1281	1.54	1.8	6.196	6.196	4.833	sp|Q9HCB6|SPON1_HUMAN	Spondin-1 OS=Homo sapiens OX=9606 GN=SPON1 PE=1 SV=2	HUMAN	2
796	4.03	4.04	8.287	5.341	5.341	sp|P31948|STIP1_HUMAN	Stress-induced-phosphoprotein 1 OS=Homo sapiens OX=9606 GN=STIP1 PE=1 SV=1	HUMAN	2
983	2.58	2.89	24.29	15.36	6.786	sp|P21912|SDHB_HUMAN	Succinate dehydrogenase [ubiquinone] iron-sulfur subunit, mitochondrial OS=Homo sapiens OX=9606 GN=SDHB PE=1 SV=3	HUMAN	2
853	3.92	4.15	22.03	22.03	7.797	sp|P50225|ST1A1_HUMAN	Sulfotransferase 1A1 OS=Homo sapiens OX=9606 GN=SULT1A1 PE=1 SV=3	HUMAN	2
855	3.92	4	10.42	10.04	10.04	sp|Q16563|SYPL1_HUMAN	Synaptophysin-like protein 1 OS=Homo sapiens OX=9606 GN=SYPL1 PE=1 SV=1	HUMAN	2
840	4	4	7.463	7.463	7.463	sp|P34741|SDC2_HUMAN	Syndecan-2 OS=Homo sapiens OX=9606 GN=SDC2 PE=1 SV=2	HUMAN	2
895	3.42	3.55	17.34	8.394	3.832	sp|P50990|TCPQ_HUMAN	T-complex protein 1 subunit theta OS=Homo sapiens OX=9606 GN=CCT8 PE=1 SV=4	HUMAN	2
1001	2.38	2.43	3.228	2.075	1.268	sp|Q9HBL0|TENS1_HUMAN	Tensin-1 OS=Homo sapiens OX=9606 GN=TNS1 PE=1 SV=2	HUMAN	2
936	3.04	3.13	13.95	13.95	13.95	sp|O95881|TXD12_HUMAN	Thioredoxin domain-containing protein 12 OS=Homo sapiens OX=9606 GN=TXNDC12 PE=1 SV=1	HUMAN	2
954	2.87	2.96	12.46	11.76	11.76	sp|O43396|TXNL1_HUMAN	Thioredoxin-like protein 1 OS=Homo sapiens OX=9606 GN=TXNL1 PE=1 SV=3	HUMAN	2
992	2.47	2.52	9.764	9.764	9.764	sp|Q16762|THTR_HUMAN	Thiosulfate sulfurtransferase OS=Homo sapiens OX=9606 GN=TST PE=1 SV=4	HUMAN	2
999	2.4	2.55	8.302	8.302	8.302	sp|O00142|KITM_HUMAN	Thymidine kinase 2, mitochondrial OS=Homo sapiens OX=9606 GN=TK2 PE=1 SV=4	HUMAN	2
818	4	4	6.009	6.009	6.009	sp|P04066|FUCO_HUMAN	Tissue alpha-L-fucosidase OS=Homo sapiens OX=9606 GN=FUCA1 PE=1 SV=4	HUMAN	2
959	2.78	2.86	6.643	6.643	6.643	sp|P43307|SSRA_HUMAN	Translocon-associated protein subunit alpha OS=Homo sapiens OX=9606 GN=SSR1 PE=1 SV=3	HUMAN	2
780	4.13	4.15	24.86	24.86	13.87	sp|P51571|SSRD_HUMAN	Translocon-associated protein subunit delta OS=Homo sapiens OX=9606 GN=SSR4 PE=1 SV=1	HUMAN	2
976	2.63	2.71	5.35	5.35	5.35	sp|Q9BVC6|TM109_HUMAN	Transmembrane protein 109 OS=Homo sapiens OX=9606 GN=TMEM109 PE=1 SV=1	HUMAN	2
1288	1.5	1.72	9.167	9.167	9.167	sp|Q6PI78|TMM65_HUMAN	Transmembrane protein 65 OS=Homo sapiens OX=9606 GN=TMEM65 PE=1 SV=2	HUMAN	2
893	3.44	3.53	10.61	7.717	7.717	sp|P53007|TXTP_HUMAN	Tricarboxylate transport protein, mitochondrial OS=Homo sapiens OX=9606 GN=SLC25A1 PE=1 SV=2	HUMAN	2
926	3.1	3.33	7.46	7.46	4.973	sp|O14773|TPP1_HUMAN	Tripeptidyl-peptidase 1 OS=Homo sapiens OX=9606 GN=TPP1 PE=1 SV=2	HUMAN	2
949	2.91	3	7.787	7.787	7.787	sp|Q99426|TBCB_HUMAN	Tubulin-folding cofactor B OS=Homo sapiens OX=9606 GN=TBCB PE=1 SV=2	HUMAN	2
845	4	4	18.52	18.52	18.52	sp|O75347|TBCA_HUMAN	Tubulin-specific chaperone A OS=Homo sapiens OX=9606 GN=TBCA PE=1 SV=3	HUMAN	2
879	3.58	3.68	13.6	10	10	sp|O75888|TNF13_HUMAN	Tumor necrosis factor ligand superfamily member 13 OS=Homo sapiens OX=9606 GN=TNFSF13 PE=1 SV=1	HUMAN	2
819	4	4	13.59	13.11	13.11	sp|O43399|TPD54_HUMAN	Tumor protein D54 OS=Homo sapiens OX=9606 GN=TPD52L2 PE=1 SV=2	HUMAN	2
947	2.94	3.03	25	25	25	sp|P62312|LSM6_HUMAN	U6 snRNA-associated Sm-like protein LSm6 OS=Homo sapiens OX=9606 GN=LSM6 PE=1 SV=1	HUMAN	2
816	4	4	25.17	19.73	19.73	sp|P62837|UB2D2_HUMAN	Ubiquitin-conjugating enzyme E2 D2 OS=Homo sapiens OX=9606 GN=UBE2D2 PE=1 SV=1	HUMAN	2
882	3.57	3.66	21.43	21.43	21.43	sp|P68036|UB2L3_HUMAN	Ubiquitin-conjugating enzyme E2 L3 OS=Homo sapiens OX=9606 GN=UBE2L3 PE=1 SV=1	HUMAN	2
964	2.74	2.86	7.526	4.421	1.787	sp|O00159|MYO1C_HUMAN	Unconventional myosin-Ic OS=Homo sapiens OX=9606 GN=MYO1C PE=1 SV=4	HUMAN	2
844	4	4	7.645	7.645	7.645	sp|O75436|VP26A_HUMAN	Vacuolar protein sorting-associated protein 26A OS=Homo sapiens OX=9606 GN=VPS26A PE=1 SV=2	HUMAN	2
975	2.64	2.84	2.737	0.9598	0.9598	sp|P04275|VWF_HUMAN	von Willebrand factor OS=Homo sapiens OX=9606 GN=VWF PE=1 SV=4	HUMAN	2
775	4.19	4.21	6.483	6.483	5.024	sp|P38606|VATA_HUMAN	V-type proton ATPase catalytic subunit A OS=Homo sapiens OX=9606 GN=ATP6V1A PE=1 SV=2	HUMAN	2
817	4	4	8.023	5.088	5.088	sp|P21281|VATB2_HUMAN	V-type proton ATPase subunit B, brain isoform OS=Homo sapiens OX=9606 GN=ATP6V1B2 PE=1 SV=3	HUMAN	2
906	3.3	3.45	11.34	6.421	4.918	sp|P13010|XRCC5_HUMAN	X-ray repair cross-complementing protein 5 OS=Homo sapiens OX=9606 GN=XRCC5 PE=1 SV=3	HUMAN	2
1090	2.02	2.02	14.53	6.704	6.704	sp|Q9BV57|MTND_HUMAN	1,2-dihydroxy-3-keto-5-methylthiopentene dioxygenase OS=Homo sapiens OX=9606 GN=ADI1 PE=1 SV=1	HUMAN	1
1212	2	2	4.194	4.194	4.194	sp|O00487|PSDE_HUMAN	26S proteasome non-ATPase regulatory subunit 14 OS=Homo sapiens OX=9606 GN=PSMD14 PE=1 SV=1	HUMAN	1
1253	1.72	1.88	10	10	2.286	sp|P48556|PSMD8_HUMAN	26S proteasome non-ATPase regulatory subunit 8 OS=Homo sapiens OX=9606 GN=PSMD8 PE=1 SV=2	HUMAN	1
1185	2	2	3.599	3.599	3.599	sp|P62333|PRS10_HUMAN	26S proteasome regulatory subunit 10B OS=Homo sapiens OX=9606 GN=PSMC6 PE=1 SV=1	HUMAN	1
1020	2.2	2.23	13.79	13.79	9.77	sp|O43598|DNPH1_HUMAN	2'-deoxynucleoside 5'-phosphate N-hydrolase 1 OS=Homo sapiens OX=9606 GN=DNPH1 PE=1 SV=1	HUMAN	1
1180	2	2	1.173	1.173	1.173	sp|Q02218|ODO1_HUMAN	2-oxoglutarate dehydrogenase, mitochondrial OS=Homo sapiens OX=9606 GN=OGDH PE=1 SV=3	HUMAN	1
1062	2.05	2.05	7.468	7.468	3.571	sp|O95861|BPNT1_HUMAN	3'(2'),5'-bisphosphate nucleotidase 1 OS=Homo sapiens OX=9606 GN=BPNT1 PE=1 SV=1	HUMAN	1
1256	1.71	2.02	15.37	12.59	3.275	sp|P42765|THIM_HUMAN	3-ketoacyl-CoA thiolase, mitochondrial OS=Homo sapiens OX=9606 GN=ACAA2 PE=1 SV=2	HUMAN	1
1006	2.32	2.36	12.46	9.428	4.377	sp|P25325|THTM_HUMAN	3-mercaptopyruvate sulfurtransferase OS=Homo sapiens OX=9606 GN=MPST PE=1 SV=3	HUMAN	1
1183	2	2	8.276	8.276	8.276	sp|P62841|RS15_HUMAN	40S ribosomal protein S15 OS=Homo sapiens OX=9606 GN=RPS15 PE=1 SV=2	HUMAN	1
1017	2.22	2.25	16.3	16.3	8.889	sp|P08708|RS17_HUMAN	40S ribosomal protein S17 OS=Homo sapiens OX=9606 GN=RPS17 PE=1 SV=2	HUMAN	1
1187	2	2	7.692	7.692	7.692	sp|P62266|RS23_HUMAN	40S ribosomal protein S23 OS=Homo sapiens OX=9606 GN=RPS23 PE=1 SV=3	HUMAN	1
1182	2	2	11.28	11.28	11.28	sp|P62847|RS24_HUMAN	40S ribosomal protein S24 OS=Homo sapiens OX=9606 GN=RPS24 PE=1 SV=1	HUMAN	1
1032	2.13	2.15	20.87	20.87	13.04	sp|P62854|RS26_HUMAN	40S ribosomal protein S26 OS=Homo sapiens OX=9606 GN=RPS26 PE=1 SV=3	HUMAN	1
1184	2	2	4.819	4.819	4.819	sp|P62753|RS6_HUMAN	40S ribosomal protein S6 OS=Homo sapiens OX=9606 GN=RPS6 PE=1 SV=1	HUMAN	1
1267	1.63	1.82	6.327	6.327	2.449	sp|Q8IV08|PLD3_HUMAN	5'-3' exonuclease PLD3 OS=Homo sapiens OX=9606 GN=PLD3 PE=1 SV=1	HUMAN	1
1168	2	2	3.155	3.155	3.155	sp|Q8NHW5|RLA0L_HUMAN	60S acidic ribosomal protein P0-like OS=Homo sapiens OX=9606 GN=RPLP0P6 PE=5 SV=1	HUMAN	1
1084	2.02	2.03	20.79	5.056	5.056	sp|P62913|RL11_HUMAN	60S ribosomal protein L11 OS=Homo sapiens OX=9606 GN=RPL11 PE=1 SV=2	HUMAN	1
1191	2	2	5.581	5.581	5.581	sp|P50914|RL14_HUMAN	60S ribosomal protein L14 OS=Homo sapiens OX=9606 GN=RPL14 PE=1 SV=4	HUMAN	1
1229	1.89	2	5.682	5.114	5.114	sp|Q02543|RL18A_HUMAN	60S ribosomal protein L18a OS=Homo sapiens OX=9606 GN=RPL18A PE=1 SV=2	HUMAN	1
1193	2	2	10.16	10.16	10.16	sp|P35268|RL22_HUMAN	60S ribosomal protein L22 OS=Homo sapiens OX=9606 GN=RPL22 PE=1 SV=2	HUMAN	1
1138	2	2	22.97	7.432	7.432	sp|P46776|RL27A_HUMAN	60S ribosomal protein L27a OS=Homo sapiens OX=9606 GN=RPL27A PE=1 SV=2	HUMAN	1
1181	2	2	7.2	7.2	7.2	sp|P62899|RL31_HUMAN	60S ribosomal protein L31 OS=Homo sapiens OX=9606 GN=RPL31 PE=1 SV=1	HUMAN	1
1192	2	2	8.13	8.13	8.13	sp|P42766|RL35_HUMAN	60S ribosomal protein L35 OS=Homo sapiens OX=9606 GN=RPL35 PE=1 SV=2	HUMAN	1
1146	2	2	5.386	2.108	2.108	sp|P36578|RL4_HUMAN	60S ribosomal protein L4 OS=Homo sapiens OX=9606 GN=RPL4 PE=1 SV=5	HUMAN	1
1031	2.14	2.16	7.407	7.071	4.714	sp|P46777|RL5_HUMAN	60S ribosomal protein L5 OS=Homo sapiens OX=9606 GN=RPL5 PE=1 SV=3	HUMAN	1
1112	2	57.65	83.29	76.66	74.27	sp|P68032|ACTC_HUMAN	Actin, alpha cardiac muscle 1 OS=Homo sapiens OX=9606 GN=ACTC1 PE=1 SV=1	HUMAN	1
1111	2	68.46	89.87	88.27	85.87	sp|P63261|ACTG_HUMAN	Actin, cytoplasmic 2 OS=Homo sapiens OX=9606 GN=ACTG1 PE=1 SV=1	HUMAN	1
1302	1.41	1.54	3.279	1.776	1.776	sp|P13798|ACPH_HUMAN	Acylamino-acid-releasing enzyme OS=Homo sapiens OX=9606 GN=APEH PE=1 SV=4	HUMAN	1
1117	2	11.27	51.11	43.33	38.89	sp|P84085|ARF5_HUMAN	ADP-ribosylation factor 5 OS=Homo sapiens OX=9606 GN=ARF5 PE=1 SV=2	HUMAN	1
1053	2.07	2.08	13.81	13.81	6.077	sp|P40616|ARL1_HUMAN	ADP-ribosylation factor-like protein 1 OS=Homo sapiens OX=9606 GN=ARL1 PE=1 SV=1	HUMAN	1
1019	2.21	12.21	39.25	39.25	39.25	sp|Q96BM9|ARL8A_HUMAN	ADP-ribosylation factor-like protein 8A OS=Homo sapiens OX=9606 GN=ARL8A PE=1 SV=1	HUMAN	1
1087	2.02	2.02	4.433	1.235	1.235	sp|Q02952|AKA12_HUMAN	A-kinase anchor protein 12 OS=Homo sapiens OX=9606 GN=AKAP12 PE=1 SV=4	HUMAN	1
1326	1.23	1.35	10.92	4.482	4.482	sp|P30533|AMRP_HUMAN	Alpha-2-macroglobulin receptor-associated protein OS=Homo sapiens OX=9606 GN=LRPAP1 PE=1 SV=1	HUMAN	1
1076	2.03	2.04	9.848	9.848	9.091	sp|P03973|SLPI_HUMAN	Antileukoproteinase OS=Homo sapiens OX=9606 GN=SLPI PE=1 SV=2	HUMAN	1
965	2.72	2.86	9.212	5.937	1.331	sp|O95782|AP2A1_HUMAN	AP-2 complex subunit alpha-1 OS=Homo sapiens OX=9606 GN=AP2A1 PE=1 SV=3	HUMAN	1
1237	1.82	1.96	4.663	4.663	4.663	sp|Q92572|AP3S1_HUMAN	AP-3 complex subunit sigma-1 OS=Homo sapiens OX=9606 GN=AP3S1 PE=1 SV=1	HUMAN	1
1003	2.35	2.4	20	20	10	sp|P02652|APOA2_HUMAN	Apolipoprotein A-II OS=Homo sapiens OX=9606 GN=APOA2 PE=1 SV=1	HUMAN	1
1197	2	2	5.576	5.576	5.576	sp|P29972|AQP1_HUMAN	Aquaporin-1 OS=Homo sapiens OX=9606 GN=AQP1 PE=1 SV=3	HUMAN	1
1104	2.01	2.01	6.188	1.996	1.996	sp|P14868|SYDC_HUMAN	Aspartate--tRNA ligase, cytoplasmic OS=Homo sapiens OX=9606 GN=DARS1 PE=1 SV=2	HUMAN	1
1204	2	2	4.425	4.425	4.425	sp|P00846|ATP6_HUMAN	ATP synthase subunit a OS=Homo sapiens OX=9606 GN=MT-ATP6 PE=1 SV=1	HUMAN	1
1306	1.4	1.52	14.49	14.49	14.49	sp|P56385|ATP5I_HUMAN	ATP synthase subunit e, mitochondrial OS=Homo sapiens OX=9606 GN=ATP5ME PE=1 SV=2	HUMAN	1
1207	2	2	12.62	12.62	12.62	sp|O75964|ATP5L_HUMAN	ATP synthase subunit g, mitochondrial OS=Homo sapiens OX=9606 GN=ATP5MG PE=1 SV=3	HUMAN	1
1050	2.08	2.1	9.51	6.628	3.746	sp|Q8IW45|NNRD_HUMAN	ATP-dependent (S)-NAD(P)H-hydrate dehydratase OS=Homo sapiens OX=9606 GN=NAXD PE=1 SV=1	HUMAN	1
1286	1.51	1.64	1.885	1.19	1.19	sp|Q9H2U1|DHX36_HUMAN	ATP-dependent DNA/RNA helicase DHX36 OS=Homo sapiens OX=9606 GN=DHX36 PE=1 SV=2	HUMAN	1
1085	2.02	2.03	4.577	1.194	1.194	sp|O43491|E41L2_HUMAN	Band 4.1-like protein 2 OS=Homo sapiens OX=9606 GN=EPB41L2 PE=1 SV=1	HUMAN	1
1298	1.42	1.55	8.087	5.917	3.945	sp|Q96KN2|CNDP1_HUMAN	Beta-Ala-His dipeptidase OS=Homo sapiens OX=9606 GN=CNDP1 PE=1 SV=4	HUMAN	1
1015	2.24	2.48	5.671	5.671	2.079	sp|P06865|HEXA_HUMAN	Beta-hexosaminidase subunit alpha OS=Homo sapiens OX=9606 GN=HEXA PE=1 SV=2	HUMAN	1
1245	1.77	1.89	3.526	1.603	1.603	sp|O43252|PAPS1_HUMAN	Bifunctional 3'-phosphoadenosine 5'-phosphosulfate synthase 1 OS=Homo sapiens OX=9606 GN=PAPSS1 PE=1 SV=2	HUMAN	1
1178	2	2	2.418	2.418	2.418	sp|Q13867|BLMH_HUMAN	Bleomycin hydrolase OS=Homo sapiens OX=9606 GN=BLMH PE=1 SV=1	HUMAN	1
1179	2	2	8.333	8.333	8.333	sp|Q10589|BST2_HUMAN	Bone marrow stromal antigen 2 OS=Homo sapiens OX=9606 GN=BST2 PE=1 SV=1	HUMAN	1
1205	2	2	3.077	3.077	3.077	sp|O95258|UCP5_HUMAN	Brain mitochondrial carrier protein 1 OS=Homo sapiens OX=9606 GN=SLC25A14 PE=2 SV=1	HUMAN	1
1190	2	2	3.886	3.886	3.886	sp|P54687|BCAT1_HUMAN	Branched-chain-amino-acid aminotransferase, cytosolic OS=Homo sapiens OX=9606 GN=BCAT1 PE=1 SV=3	HUMAN	1
1131	2	2.01	12.28	8.772	8.772	sp|Q9HB71|CYBP_HUMAN	Calcyclin-binding protein OS=Homo sapiens OX=9606 GN=CACYBP PE=1 SV=2	HUMAN	1
1274	1.57	1.7	12.73	4.364	4.364	sp|Q13938|CAYP1_HUMAN	Calcyphosin OS=Homo sapiens OX=9606 GN=CAPS PE=1 SV=2	HUMAN	1
1086	2.02	2.03	5.128	2.564	2.564	sp|P22694|KAPCB_HUMAN	cAMP-dependent protein kinase catalytic subunit beta OS=Homo sapiens OX=9606 GN=PRKACB PE=1 SV=2	HUMAN	1
1016	2.22	2.25	12.34	7.612	4.462	sp|P10644|KAP0_HUMAN	cAMP-dependent protein kinase type I-alpha regulatory subunit OS=Homo sapiens OX=9606 GN=PRKAR1A PE=1 SV=1	HUMAN	1
1217	1.94	2.03	7.979	3.191	3.191	sp|Q8NCH0|CHSTE_HUMAN	Carbohydrate sulfotransferase 14 OS=Homo sapiens OX=9606 GN=CHST14 PE=1 SV=2	HUMAN	1
1230	1.87	7.82	33.21	23.83	17.69	sp|O75828|CBR3_HUMAN	Carbonyl reductase [NADPH] 3 OS=Homo sapiens OX=9606 GN=CBR3 PE=1 SV=3	HUMAN	1
1201	2	2	3.275	3.275	3.275	sp|P15169|CBPN_HUMAN	Carboxypeptidase N catalytic chain OS=Homo sapiens OX=9606 GN=CPN1 PE=1 SV=1	HUMAN	1
1305	1.4	1.52	1.907	1.907	1.907	sp|Q9Y646|CBPQ_HUMAN	Carboxypeptidase Q OS=Homo sapiens OX=9606 GN=CPQ PE=1 SV=1	HUMAN	1
1299	1.42	1.55	4.12	3.371	3.371	sp|Q5ZPR3|CD276_HUMAN	CD276 antigen OS=Homo sapiens OX=9606 GN=CD276 PE=1 SV=1	HUMAN	1
1301	1.41	1.55	36.11	25.93	13.89	sp|Q9NZ45|CISD1_HUMAN	CDGSH iron-sulfur domain-containing protein 1 OS=Homo sapiens OX=9606 GN=CISD1 PE=1 SV=1	HUMAN	1
1261	1.68	1.83	13.04	6.522	6.522	sp|P29373|RABP2_HUMAN	Cellular retinoic acid-binding protein 2 OS=Homo sapiens OX=9606 GN=CRABP2 PE=1 SV=2	HUMAN	1
1100	2.01	2.01	5.936	4.414	2.283	sp|Q8WWI5|CTL1_HUMAN	Choline transporter-like protein 1 OS=Homo sapiens OX=9606 GN=SLC44A1 PE=1 SV=1	HUMAN	1
1097	2.01	2.04	2.833	2.833	1.7	sp|Q8IWA5|CTL2_HUMAN	Choline transporter-like protein 2 OS=Homo sapiens OX=9606 GN=SLC44A2 PE=1 SV=3	HUMAN	1
1266	1.64	1.77	4.02	4.02	4.02	sp|Q86X83|COMD2_HUMAN	COMM domain-containing protein 2 OS=Homo sapiens OX=9606 GN=COMMD2 PE=1 SV=2	HUMAN	1
1163	2	2	6.699	6.699	6.699	sp|Q99627|CSN8_HUMAN	COP9 signalosome complex subunit 8 OS=Homo sapiens OX=9606 GN=COPS8 PE=1 SV=1	HUMAN	1
1057	2.06	2.07	9.761	2.169	2.169	sp|P31146|COR1A_HUMAN	Coronin-1A OS=Homo sapiens OX=9606 GN=CORO1A PE=1 SV=4	HUMAN	1
1265	1.64	1.9	13.91	8.384	3.476	sp|Q9BR76|COR1B_HUMAN	Coronin-1B OS=Homo sapiens OX=9606 GN=CORO1B PE=1 SV=1	HUMAN	1
1103	2.01	2.01	8.333	3.958	3.958	sp|P31930|QCR1_HUMAN	Cytochrome b-c1 complex subunit 1, mitochondrial OS=Homo sapiens OX=9606 GN=UQCRC1 PE=1 SV=3	HUMAN	1
1213	2	2	12.35	12.35	12.35	sp|O00483|NDUA4_HUMAN	Cytochrome c oxidase subunit NDUFA4 OS=Homo sapiens OX=9606 GN=NDUFA4 PE=1 SV=1	HUMAN	1
1219	1.92	2.04	10.03	3.46	3.46	sp|Q92629|SGCD_HUMAN	Delta-sarcoglycan OS=Homo sapiens OX=9606 GN=SGCD PE=1 SV=2	HUMAN	1
1147	2	2	15.17	10.11	10.11	sp|P32321|DCTD_HUMAN	Deoxycytidylate deaminase OS=Homo sapiens OX=9606 GN=DCTD PE=1 SV=2	HUMAN	1
1294	1.46	1.59	10.88	4.184	4.184	sp|Q9NR28|DBLOH_HUMAN	Diablo homolog, mitochondrial OS=Homo sapiens OX=9606 GN=DIABLO PE=1 SV=1	HUMAN	1
1083	2.02	2.03	5.699	2.171	2.171	sp|Q9NY33|DPP3_HUMAN	Dipeptidyl peptidase 3 OS=Homo sapiens OX=9606 GN=DPP3 PE=1 SV=2	HUMAN	1
1279	1.55	1.68	3.073	3.073	3.073	sp|Q9UBS4|DJB11_HUMAN	DnaJ homolog subfamily B member 11 OS=Homo sapiens OX=9606 GN=DNAJB11 PE=1 SV=1	HUMAN	1
1220	1.92	2	2.083	1.157	1.157	sp|Q05193|DYN1_HUMAN	Dynamin-1 OS=Homo sapiens OX=9606 GN=DNM1 PE=1 SV=2	HUMAN	1
1047	2.1	2.11	20.22	20.22	12.36	sp|Q96FJ2|DYL2_HUMAN	Dynein light chain 2, cytoplasmic OS=Homo sapiens OX=9606 GN=DYNLL2 PE=1 SV=1	HUMAN	1
1142	2	2	2.54	1.905	1.905	sp|Q14258|TRI25_HUMAN	E3 ubiquitin/ISG15 ligase TRIM25 OS=Homo sapiens OX=9606 GN=TRIM25 PE=1 SV=2	HUMAN	1
1029	2.15	2.17	9.029	9.029	1.806	sp|O95967|FBLN4_HUMAN	EGF-containing fibulin-like extracellular matrix protein 2 OS=Homo sapiens OX=9606 GN=EFEMP2 PE=1 SV=3	HUMAN	1
1273	1.57	1.74	11.25	5.208	3.333	sp|O43854|EDIL3_HUMAN	EGF-like repeat and discoidin I-like domain-containing protein 3 OS=Homo sapiens OX=9606 GN=EDIL3 PE=1 SV=1	HUMAN	1
1177	2	2	16.08	16.08	16.08	sp|Q14657|LAGE3_HUMAN	EKC/KEOPS complex subunit LAGE3 OS=Homo sapiens OX=9606 GN=LAGE3 PE=1 SV=2	HUMAN	1
1056	2.06	2.07	32.2	15.25	8.475	sp|Q15370|ELOB_HUMAN	Elongin-B OS=Homo sapiens OX=9606 GN=ELOB PE=1 SV=1	HUMAN	1
1041	2.11	2.13	9.655	6.552	3.448	sp|Q969X5|ERGI1_HUMAN	Endoplasmic reticulum-Golgi intermediate compartment protein 1 OS=Homo sapiens OX=9606 GN=ERGIC1 PE=1 SV=1	HUMAN	1
1130	2	2.01	10.92	3.782	3.782	sp|Q9UNN8|EPCR_HUMAN	Endothelial protein C receptor OS=Homo sapiens OX=9606 GN=PROCR PE=1 SV=1	HUMAN	1
1189	2	2	8.589	8.589	8.589	sp|P54852|EMP3_HUMAN	Epithelial membrane protein 3 OS=Homo sapiens OX=9606 GN=EMP3 PE=1 SV=1	HUMAN	1
1108	2.01	2.01	6.984	3.81	3.81	sp|P05198|IF2A_HUMAN	Eukaryotic translation initiation factor 2 subunit 1 OS=Homo sapiens OX=9606 GN=EIF2S1 PE=1 SV=3	HUMAN	1
1161	2	2	6.349	6.349	6.349	sp|Q9BWH2|FUND2_HUMAN	FUN14 domain-containing protein 2 OS=Homo sapiens OX=9606 GN=FUNDC2 PE=1 SV=2	HUMAN	1
1072	2.03	2.13	17.86	12.5	4.847	sp|P51570|GALK1_HUMAN	Galactokinase OS=Homo sapiens OX=9606 GN=GALK1 PE=1 SV=1	HUMAN	1
1324	1.24	1.37	12.82	9.402	9.402	sp|O95166|GBRAP_HUMAN	Gamma-aminobutyric acid receptor-associated protein OS=Homo sapiens OX=9606 GN=GABARAP PE=1 SV=1	HUMAN	1
1109	2.01	2.01	12.23	6.915	6.915	sp|O75223|GGCT_HUMAN	Gamma-glutamylcyclotransferase OS=Homo sapiens OX=9606 GN=GGCT PE=1 SV=1	HUMAN	1
1224	1.92	2	4.145	4.145	4.145	sp|P17900|SAP3_HUMAN	Ganglioside GM2 activator OS=Homo sapiens OX=9606 GN=GM2A PE=1 SV=4	HUMAN	1
1307	1.38	1.54	7.585	6.574	1.391	sp|O95479|G6PE_HUMAN	GDH/6PGL endoplasmic bifunctional protein OS=Homo sapiens OX=9606 GN=H6PD PE=1 SV=2	HUMAN	1
1079	2.02	4.77	31.88	18.12	10.87	sp|Q8TDQ7|GNPI2_HUMAN	Glucosamine-6-phosphate isomerase 2 OS=Homo sapiens OX=9606 GN=GNPDA2 PE=1 SV=1	HUMAN	1
1169	2	2	4.545	4.545	4.545	sp|Q8NB37|GALD1_HUMAN	Glutamine amidotransferase-like class 1 domain-containing protein 1 OS=Homo sapiens OX=9606 GN=GATD1 PE=1 SV=1	HUMAN	1
1317	1.29	1.42	10.38	10.38	10.38	sp|P35754|GLRX1_HUMAN	Glutaredoxin-1 OS=Homo sapiens OX=9606 GN=GLRX PE=1 SV=2	HUMAN	1
1034	2.12	2.14	14.75	8.812	4.023	sp|P00390|GSHR_HUMAN	Glutathione reductase, mitochondrial OS=Homo sapiens OX=9606 GN=GSR PE=1 SV=2	HUMAN	1
1247	1.76	1.96	9.774	7.769	3.008	sp|O43813|LANC1_HUMAN	Glutathione S-transferase LANCL1 OS=Homo sapiens OX=9606 GN=LANCL1 PE=1 SV=1	HUMAN	1
1218	1.93	2.07	20.08	13.52	6.148	sp|P0CG30|GSTT2_HUMAN	Glutathione S-transferase theta-2B OS=Homo sapiens OX=9606 GN=GSTT2B PE=1 SV=1	HUMAN	1
1159	2	2	5.742	5.742	5.742	sp|Q9NZD2|GLTP_HUMAN	Glycolipid transfer protein OS=Homo sapiens OX=9606 GN=GLTP PE=1 SV=3	HUMAN	1
1297	1.43	1.57	5.556	3.047	3.047	sp|P35052|GPC1_HUMAN	Glypican-1 OS=Homo sapiens OX=9606 GN=GPC1 PE=1 SV=2	HUMAN	1
1196	2	2	11.9	11.9	11.9	sp|P30047|GFRP_HUMAN	GTP cyclohydrolase 1 feedback regulatory protein OS=Homo sapiens OX=9606 GN=GCHFR PE=1 SV=3	HUMAN	1
1270	1.59	6.8	21.21	21.21	21.21	sp|Q9Y6B6|SAR1B_HUMAN	GTP-binding protein SAR1b OS=Homo sapiens OX=9606 GN=SAR1B PE=1 SV=1	HUMAN	1
1078	2.02	9.52	29.66	19.21	15.54	sp|P08754|GNAI3_HUMAN	Guanine nucleotide-binding protein G(i) subunit alpha-3 OS=Homo sapiens OX=9606 GN=GNAI3 PE=1 SV=3	HUMAN	1
1323	1.24	18.68	18.94	15.02	15.02	sp|P54652|HSP72_HUMAN	Heat shock-related 70 kDa protein 2 OS=Homo sapiens OX=9606 GN=HSPA2 PE=1 SV=1	HUMAN	1
1198	2	2	5.195	5.195	5.195	sp|P28906|CD34_HUMAN	Hematopoietic progenitor cell antigen CD34 OS=Homo sapiens OX=9606 GN=CD34 PE=1 SV=2	HUMAN	1
1074	2.03	2.04	10.76	8.681	4.861	sp|P09601|HMOX1_HUMAN	Heme oxygenase 1 OS=Homo sapiens OX=9606 GN=HMOX1 PE=1 SV=1	HUMAN	1
1114	2	19.44	89.8	80.95	80.95	sp|P69891|HBG1_HUMAN	Hemoglobin subunit gamma-1 OS=Homo sapiens OX=9606 GN=HBG1 PE=1 SV=2	HUMAN	1
1195	2	2	12.79	12.79	12.79	sp|P30273|FCERG_HUMAN	High affinity immunoglobulin epsilon receptor subunit gamma OS=Homo sapiens OX=9606 GN=FCER1G PE=1 SV=1	HUMAN	1
1166	2	2	5.634	5.634	5.634	sp|Q92522|H1X_HUMAN	Histone H1.10 OS=Homo sapiens OX=9606 GN=H1-10 PE=1 SV=1	HUMAN	1
1118	2	10.08	36.15	36.15	36.15	sp|Q93077|H2A1C_HUMAN	Histone H2A type 1-C OS=Homo sapiens OX=9606 GN=H2AC6 PE=1 SV=3	HUMAN	1
1121	2	6.02	26.98	26.98	26.98	sp|Q8N257|H2B3B_HUMAN	Histone H2B type 3-B OS=Homo sapiens OX=9606 GN=H2BU1 PE=1 SV=3	HUMAN	1
1311	3.25	5.48	18.23	17.13	17.13	sp|P01889|HLAB_HUMAN	HLA class I histocompatibility antigen, B alpha chain OS=Homo sapiens OX=9606 GN=HLA-B PE=1 SV=3	HUMAN	1
1311	1.33	5.09	19.13	18.03	18.03	sp|P10321|HLAC_HUMAN	HLA class I histocompatibility antigen, C alpha chain OS=Homo sapiens OX=9606 GN=HLA-C PE=1 SV=3	HUMAN	1
1199	2	2	4.615	4.615	4.615	sp|P20036|DPA1_HUMAN	HLA class II histocompatibility antigen, DP alpha 1 chain OS=Homo sapiens OX=9606 GN=HLA-DPA1 PE=1 SV=1	HUMAN	1
1276	1.56	1.68	5	1.607	1.607	sp|Q14520|HABP2_HUMAN	Hyaluronan-binding protein 2 OS=Homo sapiens OX=9606 GN=HABP2 PE=1 SV=1	HUMAN	1
1143	2	2	6.301	3.836	3.836	sp|P55899|FCGRN_HUMAN	IgG receptor FcRn large subunit p51 OS=Homo sapiens OX=9606 GN=FCGRT PE=1 SV=1	HUMAN	1
1035	2.12	2.13	34.15	34.15	24.39	sp|Q9Y5U9|IR3IP_HUMAN	Immediate early response 3-interacting protein 1 OS=Homo sapiens OX=9606 GN=IER3IP1 PE=1 SV=1	HUMAN	1
1252	1.73	1.92	9.18	6.055	2.734	sp|P0DOX3|IGD_HUMAN	Immunoglobulin delta heavy chain OS=Homo sapiens OX=9606 PE=1 SV=1	HUMAN	1
1148	2	2	3.473	3.473	2.194	sp|P0DOX4|IGE_HUMAN	Immunoglobulin epsilon heavy chain OS=Homo sapiens OX=9606 PE=1 SV=1	HUMAN	1
1124	2	4	35.9	35.9	23.93	sp|A0A0C4DH31|HV118_HUMAN	Immunoglobulin heavy variable 1-18 OS=Homo sapiens OX=9606 GN=IGHV1-18 PE=3 SV=1	HUMAN	1
1125	2	4	32.48	32.48	22.22	sp|P01743|HV146_HUMAN	Immunoglobulin heavy variable 1-46 OS=Homo sapiens OX=9606 GN=IGHV1-46 PE=1 SV=2	HUMAN	1
1268	1.62	3.85	32.48	32.48	22.22	sp|P0DP01|HV108_HUMAN	Immunoglobulin heavy variable 1-8 OS=Homo sapiens OX=9606 GN=IGHV1-8 PE=1 SV=1	HUMAN	1
1296	1.43	10.67	47.86	47.86	47.86	sp|A0A0B4J1X5|HV374_HUMAN	Immunoglobulin heavy variable 3-74 OS=Homo sapiens OX=9606 GN=IGHV3-74 PE=3 SV=1	HUMAN	1
1151	2	2	23.97	23.97	5.785	sp|A0A0B4J1U7|HV601_HUMAN	Immunoglobulin heavy variable 6-1 OS=Homo sapiens OX=9606 GN=IGHV6-1 PE=3 SV=1	HUMAN	1
1135	2	2	39.32	32.48	32.48	sp|P0DP09|KV113_HUMAN	Immunoglobulin kappa variable 1-13 OS=Homo sapiens OX=9606 GN=IGKV1-13 PE=3 SV=1	HUMAN	1
1283	1.52	10.01	47.01	47.01	44.44	sp|P01599|KV117_HUMAN	Immunoglobulin kappa variable 1-17 OS=Homo sapiens OX=9606 GN=IGKV1-17 PE=1 SV=2	HUMAN	1
1243	1.77	8.49	49.57	49.57	49.57	sp|A0A075B6S5|KV127_HUMAN	Immunoglobulin kappa variable 1-27 OS=Homo sapiens OX=9606 GN=IGKV1-27 PE=3 SV=1	HUMAN	1
1120	2	6.96	40.17	40.17	40.17	sp|P01601|KVD16_HUMAN	Immunoglobulin kappa variable 1D-16 OS=Homo sapiens OX=9606 GN=IGKV1D-16 PE=3 SV=2	HUMAN	1
1119	2	9.68	49.57	49.57	49.57	sp|P04432|KVD39_HUMAN	Immunoglobulin kappa variable 1D-39 OS=Homo sapiens OX=9606 GN=IGKV1D-39 PE=3 SV=2	HUMAN	1
1249	1.74	11.55	50	50	50	sp|A0A0C4DH25|KVD20_HUMAN	Immunoglobulin kappa variable 3D-20 OS=Homo sapiens OX=9606 GN=IGKV3D-20 PE=3 SV=1	HUMAN	1
1126	2	4	24.56	24.56	24.56	sp|A0A0C4DH24|KV621_HUMAN	Immunoglobulin kappa variable 6-21 OS=Homo sapiens OX=9606 GN=IGKV6-21 PE=3 SV=1	HUMAN	1
1116	2	17.27	77.36	77.36	77.36	sp|P0DOY3|IGLC3_HUMAN	Immunoglobulin lambda constant 3 OS=Homo sapiens OX=9606 GN=IGLC3 PE=1 SV=1	HUMAN	1
1214	2	2	11.02	11.02	11.02	sp|A0A075B6J9|LV218_HUMAN	Immunoglobulin lambda variable 2-18 OS=Homo sapiens OX=9606 GN=IGLV2-18 PE=3 SV=2	HUMAN	1
1152	2	2	16.81	14.29	14.29	sp|A0A075B6H9|LV469_HUMAN	Immunoglobulin lambda variable 4-69 OS=Homo sapiens OX=9606 GN=IGLV4-69 PE=1 SV=1	HUMAN	1
1310	1.36	1.48	7.692	7.692	7.692	sp|P04211|LV743_HUMAN	Immunoglobulin lambda variable 7-43 OS=Homo sapiens OX=9606 GN=IGLV7-43 PE=3 SV=2	HUMAN	1
1101	2.01	2.01	4.224	1.712	1.712	sp|Q14974|IMB1_HUMAN	Importin subunit beta-1 OS=Homo sapiens OX=9606 GN=KPNB1 PE=1 SV=2	HUMAN	1
997	2.43	2.49	16.94	16.94	3.987	sp|Q8NBJ7|SUMF2_HUMAN	Inactive C-alpha-formylglycine-generating enzyme 2 OS=Homo sapiens OX=9606 GN=SUMF2 PE=1 SV=2	HUMAN	1
1000	2.4	2.45	24.23	24.23	8.763	sp|Q9BY32|ITPA_HUMAN	Inosine triphosphate pyrophosphatase OS=Homo sapiens OX=9606 GN=ITPA PE=1 SV=2	HUMAN	1
1107	2.01	2.01	10.83	3.971	3.971	sp|P29218|IMPA1_HUMAN	Inositol monophosphatase 1 OS=Homo sapiens OX=9606 GN=IMPA1 PE=1 SV=1	HUMAN	1
1327	1.23	1.35	15	5	5	sp|P01344|IGF2_HUMAN	Insulin-like growth factor II OS=Homo sapiens OX=9606 GN=IGF2 PE=1 SV=1	HUMAN	1
1238	1.82	1.96	2.749	2.749	2.749	sp|P17936|IBP3_HUMAN	Insulin-like growth factor-binding protein 3 OS=Homo sapiens OX=9606 GN=IGFBP3 PE=1 SV=2	HUMAN	1
1068	2.04	2.05	6.985	6.985	3.676	sp|P24593|IBP5_HUMAN	Insulin-like growth factor-binding protein 5 OS=Homo sapiens OX=9606 GN=IGFBP5 PE=1 SV=1	HUMAN	1
1011	2.26	2.29	8.761	4.756	2.503	sp|P18084|ITB5_HUMAN	Integrin beta-5 OS=Homo sapiens OX=9606 GN=ITGB5 PE=1 SV=1	HUMAN	1
993	2.45	2.51	10.4	8.628	3.097	sp|Q13418|ILK_HUMAN	Integrin-linked protein kinase OS=Homo sapiens OX=9606 GN=ILK PE=1 SV=2	HUMAN	1
1129	2	2.01	7.707	4.887	1.88	sp|P05362|ICAM1_HUMAN	Intercellular adhesion molecule 1 OS=Homo sapiens OX=9606 GN=ICAM1 PE=1 SV=2	HUMAN	1
1070	2.04	2.04	12.88	12.88	12.12	sp|Q01629|IFM2_HUMAN	Interferon-induced transmembrane protein 2 OS=Homo sapiens OX=9606 GN=IFITM2 PE=1 SV=2	HUMAN	1
1277	1.55	1.75	5.481	3.691	1.119	sp|Q12906|ILF3_HUMAN	Interleukin enhancer-binding factor 3 OS=Homo sapiens OX=9606 GN=ILF3 PE=1 SV=3	HUMAN	1
1154	2	2	8.333	8.333	8.333	sp|Q9Y547|IFT25_HUMAN	Intraflagellar transport protein 25 homolog OS=Homo sapiens OX=9606 GN=HSPB11 PE=1 SV=1	HUMAN	1
1088	2.02	2.02	10.4	3.691	3.691	sp|Q96CN7|ISOC1_HUMAN	Isochorismatase domain-containing protein 1 OS=Homo sapiens OX=9606 GN=ISOC1 PE=1 SV=3	HUMAN	1
1145	2	2	8.47	6.284	6.284	sp|P50213|IDH3A_HUMAN	Isocitrate dehydrogenase [NAD] subunit alpha, mitochondrial OS=Homo sapiens OX=9606 GN=IDH3A PE=1 SV=1	HUMAN	1
1309	1.36	1.48	6.593	2.473	2.473	sp|P53990|IST1_HUMAN	IST1 homolog OS=Homo sapiens OX=9606 GN=IST1 PE=1 SV=1	HUMAN	1
1099	2.01	2.01	4.053	0.958	0.958	sp|Q86UP2|KTN1_HUMAN	Kinectin OS=Homo sapiens OX=9606 GN=KTN1 PE=1 SV=1	HUMAN	1
1164	2	2	2.771	2.771	2.771	sp|Q99538|LGMN_HUMAN	Legumain OS=Homo sapiens OX=9606 GN=LGMN PE=1 SV=1	HUMAN	1
1060	2.05	2.06	15.33	15.33	9.333	sp|Q16873|LTC4S_HUMAN	Leukotriene C4 synthase OS=Homo sapiens OX=9606 GN=LTC4S PE=1 SV=1	HUMAN	1
1170	2	2	3.519	3.519	3.519	sp|Q7Z4I7|LIMS2_HUMAN	LIM and senescent cell antigen-like-containing domain protein 2 OS=Homo sapiens OX=9606 GN=LIMS2 PE=1 SV=1	HUMAN	1
1058	2.06	2.07	7.026	5.556	2.451	sp|Q93052|LPP_HUMAN	Lipoma-preferred partner OS=Homo sapiens OX=9606 GN=LPP PE=1 SV=1	HUMAN	1
1313	1.32	1.46	2.795	2.795	2.795	sp|Q9Y5Y7|LYVE1_HUMAN	Lymphatic vessel endothelial hyaluronic acid receptor 1 OS=Homo sapiens OX=9606 GN=LYVE1 PE=1 SV=2	HUMAN	1
1244	1.77	1.89	8.439	4.219	4.219	sp|Q5VWZ2|LYPL1_HUMAN	Lysophospholipase-like protein 1 OS=Homo sapiens OX=9606 GN=LYPLAL1 PE=1 SV=3	HUMAN	1
1059	2.06	2.07	17.23	17.23	6.215	sp|P34810|CD68_HUMAN	Macrosialin OS=Homo sapiens OX=9606 GN=CD68 PE=1 SV=2	HUMAN	1
1292	1.48	1.6	1.792	1.792	1.792	sp|Q13724|MOGS_HUMAN	Mannosyl-oligosaccharide glucosidase OS=Homo sapiens OX=9606 GN=MOGS PE=1 SV=5	HUMAN	1
1221	1.92	2	9.341	7.692	7.692	sp|P55145|MANF_HUMAN	Mesencephalic astrocyte-derived neurotrophic factor OS=Homo sapiens OX=9606 GN=MANF PE=1 SV=3	HUMAN	1
1312	1.33	1.49	21.6	21.6	11.2	sp|Q9GZQ8|MLP3B_HUMAN	Microtubule-associated proteins 1A/1B light chain 3B OS=Homo sapiens OX=9606 GN=MAP1LC3B PE=1 SV=3	HUMAN	1
1106	2.01	2.01	5.04	3.183	3.183	sp|Q8TCT9|HM13_HUMAN	Minor histocompatibility antigen H13 OS=Homo sapiens OX=9606 GN=HM13 PE=1 SV=1	HUMAN	1
1153	2	2	6.931	6.931	6.931	sp|Q9Y6C9|MTCH2_HUMAN	Mitochondrial carrier homolog 2 OS=Homo sapiens OX=9606 GN=MTCH2 PE=1 SV=1	HUMAN	1
1222	1.92	2	6.383	6.383	6.383	sp|Q9UJ68|MSRA_HUMAN	Mitochondrial peptide methionine sulfoxide reductase OS=Homo sapiens OX=9606 GN=MSRA PE=1 SV=1	HUMAN	1
1021	2.19	5.34	17.68	12.93	8.707	sp|P27361|MK03_HUMAN	Mitogen-activated protein kinase 3 OS=Homo sapiens OX=9606 GN=MAPK3 PE=1 SV=4	HUMAN	1
1264	1.66	1.8	2.796	2.796	2.796	sp|O15427|MOT4_HUMAN	Monocarboxylate transporter 4 OS=Homo sapiens OX=9606 GN=SLC16A3 PE=1 SV=1	HUMAN	1
1275	1.57	1.7	9.016	9.016	9.016	sp|Q9H7C9|AAMDC_HUMAN	Mth938 domain-containing protein OS=Homo sapiens OX=9606 GN=AAMDC PE=1 SV=1	HUMAN	1
1158	2	2	11.2	11.2	11.2	sp|Q9UI30|TR112_HUMAN	Multifunctional methyltransferase subunit TRM112-like protein OS=Homo sapiens OX=9606 GN=TRMT112 PE=1 SV=1	HUMAN	1
1092	2.02	2.02	18.18	9.74	9.74	sp|P02144|MYG_HUMAN	Myoglobin OS=Homo sapiens OX=9606 GN=MB PE=1 SV=2	HUMAN	1
1259	1.69	1.91	4.328	4.328	1.197	sp|Q13423|NNTM_HUMAN	NAD(P) transhydrogenase, mitochondrial OS=Homo sapiens OX=9606 GN=NNT PE=1 SV=3	HUMAN	1
1069	2.04	2.04	14.6	11.31	6.569	sp|P15559|NQO1_HUMAN	NAD(P)H dehydrogenase [quinone] 1 OS=Homo sapiens OX=9606 GN=NQO1 PE=1 SV=1	HUMAN	1
1144	2	2	16.28	10.47	10.47	sp|P51970|NDUA8_HUMAN	NADH dehydrogenase [ubiquinone] 1 alpha subcomplex subunit 8 OS=Homo sapiens OX=9606 GN=NDUFA8 PE=1 SV=3	HUMAN	1
1014	2.25	2.29	17.83	17.83	7.752	sp|O95168|NDUB4_HUMAN	NADH dehydrogenase [ubiquinone] 1 beta subcomplex subunit 4 OS=Homo sapiens OX=9606 GN=NDUFB4 PE=1 SV=3	HUMAN	1
1208	2	2	4.924	4.924	4.924	sp|O75489|NDUS3_HUMAN	NADH dehydrogenase [ubiquinone] iron-sulfur protein 3, mitochondrial OS=Homo sapiens OX=9606 GN=NDUFS3 PE=1 SV=1	HUMAN	1
1149	2	2	8.92	4.225	4.225	sp|O75251|NDUS7_HUMAN	NADH dehydrogenase [ubiquinone] iron-sulfur protein 7, mitochondrial OS=Homo sapiens OX=9606 GN=NDUFS7 PE=1 SV=3	HUMAN	1
1027	2.16	2.18	2.618	2.618	1.6	sp|Q14112|NID2_HUMAN	Nidogen-2 OS=Homo sapiens OX=9606 GN=NID2 PE=1 SV=3	HUMAN	1
1318	1.28	1.4	4.268	2.287	2.287	sp|Q9BW27|NUP85_HUMAN	Nuclear pore complex protein Nup85 OS=Homo sapiens OX=9606 GN=NUP85 PE=1 SV=1	HUMAN	1
1250	1.74	1.89	6.04	6.04	6.04	sp|Q9NRP0|OSTC_HUMAN	Oligosaccharyltransferase complex subunit OSTC OS=Homo sapiens OX=9606 GN=OSTC PE=1 SV=1	HUMAN	1
1225	1.9	2.1	3.471	1.808	1.808	sp|Q8WX93|PALLD_HUMAN	Palladin OS=Homo sapiens OX=9606 GN=PALLD PE=1 SV=3	HUMAN	1
1061	2.05	2.06	12.75	12.75	4.902	sp|P50897|PPT1_HUMAN	Palmitoyl-protein thioesterase 1 OS=Homo sapiens OX=9606 GN=PPT1 PE=1 SV=1	HUMAN	1
1127	2	2.5	9.434	9.434	9.434	sp|P45877|PPIC_HUMAN	Peptidyl-prolyl cis-trans isomerase C OS=Homo sapiens OX=9606 GN=PPIC PE=1 SV=1	HUMAN	1
1160	2	2	8.955	8.955	8.955	sp|Q9NYL4|FKB11_HUMAN	Peptidyl-prolyl cis-trans isomerase FKBP11 OS=Homo sapiens OX=9606 GN=FKBP11 PE=1 SV=1	HUMAN	1
1236	1.82	2.03	16.9	16.9	9.155	sp|P26885|FKBP2_HUMAN	Peptidyl-prolyl cis-trans isomerase FKBP2 OS=Homo sapiens OX=9606 GN=FKBP2 PE=1 SV=2	HUMAN	1
1269	1.6	1.74	3.261	2.038	2.038	sp|P51659|DHB4_HUMAN	Peroxisomal multifunctional enzyme type 2 OS=Homo sapiens OX=9606 GN=HSD17B4 PE=1 SV=3	HUMAN	1
1300	1.42	1.55	1.071	1.071	1.071	sp|P80108|PHLD_HUMAN	Phosphatidylinositol-glycan-specific phospholipase D OS=Homo sapiens OX=9606 GN=GPLD1 PE=1 SV=3	HUMAN	1
1002	2.37	2.42	15.1	9.896	5.729	sp|Q15126|PMVK_HUMAN	Phosphomevalonate kinase OS=Homo sapiens OX=9606 GN=PMVK PE=1 SV=3	HUMAN	1
1048	2.1	2.11	7.788	7.788	4.05	sp|Q63HM9|PLCX3_HUMAN	PI-PLC X domain-containing protein 3 OS=Homo sapiens OX=9606 GN=PLCXD3 PE=1 SV=2	HUMAN	1
1320	1.26	1.43	23.08	23.08	8.654	sp|P10720|PF4V_HUMAN	Platelet factor 4 variant OS=Homo sapiens OX=9606 GN=PF4V1 PE=1 SV=1	HUMAN	1
1110	2.01	2.01	12.36	6.18	6.18	sp|O60831|PRAF2_HUMAN	PRA1 family protein 2 OS=Homo sapiens OX=9606 GN=PRAF2 PE=1 SV=1	HUMAN	1
1133	2	2.01	9.574	5.851	5.851	sp|O75915|PRAF3_HUMAN	PRA1 family protein 3 OS=Homo sapiens OX=9606 GN=ARL6IP5 PE=1 SV=1	HUMAN	1
1150	2	2	18.85	9.016	9.016	sp|O60925|PFD1_HUMAN	Prefoldin subunit 1 OS=Homo sapiens OX=9606 GN=PFDN1 PE=1 SV=2	HUMAN	1
1232	1.85	2.31	25.86	25.86	16.38	sp|A0A0C4DH36|HV338_HUMAN	Probable non-functional immunoglobulin heavy variable 3-38 OS=Homo sapiens OX=9606 GN=IGHV3-38 PE=1 SV=1	HUMAN	1
1254	1.72	1.85	1.815	0.7641	0.7641	sp|O75110|ATP9A_HUMAN	Probable phospholipid-transporting ATPase IIA OS=Homo sapiens OX=9606 GN=ATP9A PE=1 SV=3	HUMAN	1
1235	1.84	1.99	11.04	5.075	5.075	sp|P09668|CATH_HUMAN	Pro-cathepsin H OS=Homo sapiens OX=9606 GN=CTSH PE=1 SV=4	HUMAN	1
1257	1.7	1.82	7.107	7.107	7.107	sp|Q9UQ80|PA2G4_HUMAN	Proliferation-associated protein 2G4 OS=Homo sapiens OX=9606 GN=PA2G4 PE=1 SV=3	HUMAN	1
1328	1.23	1.35	1.833	1.833	1.833	sp|Q92733|PRCC_HUMAN	Proline-rich protein PRCC OS=Homo sapiens OX=9606 GN=PRCC PE=1 SV=1	HUMAN	1
1141	2	2	6.687	2.432	2.432	sp|Q14914|PTGR1_HUMAN	Prostaglandin reductase 1 OS=Homo sapiens OX=9606 GN=PTGR1 PE=1 SV=2	HUMAN	1
1071	2.03	2.52	7.959	5.355	3.039	sp|P16452|EPB42_HUMAN	Protein 4.2 OS=Homo sapiens OX=9606 GN=EPB42 PE=1 SV=3	HUMAN	1
1241	1.79	1.99	12.64	12.64	5.495	sp|Q9Y2B0|CNPY2_HUMAN	Protein canopy homolog 2 OS=Homo sapiens OX=9606 GN=CNPY2 PE=1 SV=1	HUMAN	1
1167	2	2	4.405	4.405	4.405	sp|Q92520|FAM3C_HUMAN	Protein FAM3C OS=Homo sapiens OX=9606 GN=FAM3C PE=1 SV=1	HUMAN	1
1175	2	2	3.002	3.002	3.002	sp|Q52LJ0|FA98B_HUMAN	Protein FAM98B OS=Homo sapiens OX=9606 GN=FAM98B PE=1 SV=2	HUMAN	1
1255	1.72	1.85	12.5	12.5	12.5	sp|Q8TBQ9|KISHA_HUMAN	Protein kish-A OS=Homo sapiens OX=9606 GN=TMEM167A PE=1 SV=1	HUMAN	1
1165	2	2	4.502	4.502	4.502	sp|Q969X1|LFG3_HUMAN	Protein lifeguard 3 OS=Homo sapiens OX=9606 GN=TMBIM1 PE=1 SV=2	HUMAN	1
1209	2	2	5.944	5.944	5.944	sp|O75323|NIPS2_HUMAN	Protein NipSnap homolog 2 OS=Homo sapiens OX=9606 GN=NIPSNAP2 PE=1 SV=1	HUMAN	1
1258	1.7	1.82	5.882	5.882	5.882	sp|Q9BUH6|PAXX_HUMAN	Protein PAXX OS=Homo sapiens OX=9606 GN=PAXX PE=1 SV=2	HUMAN	1
1203	2	2	16.3	16.3	16.3	sp|P04271|S100B_HUMAN	Protein S100-B OS=Homo sapiens OX=9606 GN=S100B PE=1 SV=2	HUMAN	1
1188	2	2	3.416	3.416	3.416	sp|P55735|SEC13_HUMAN	Protein SEC13 homolog OS=Homo sapiens OX=9606 GN=SEC13 PE=1 SV=3	HUMAN	1
1263	1.66	1.81	5.229	1.438	1.438	sp|Q15436|SC23A_HUMAN	Protein transport protein Sec23A OS=Homo sapiens OX=9606 GN=SEC23A PE=1 SV=2	HUMAN	1
1321	1.26	1.4	3.488	1.163	0.7752	sp|O94855|SC24D_HUMAN	Protein transport protein Sec24D OS=Homo sapiens OX=9606 GN=SEC24D PE=1 SV=2	HUMAN	1
1303	1.41	1.54	10.42	10.42	10.42	sp|P60468|SC61B_HUMAN	Protein transport protein Sec61 subunit beta OS=Homo sapiens OX=9606 GN=SEC61B PE=1 SV=2	HUMAN	1
1285	1.52	1.65	23.08	23.08	13.46	sp|P61457|PHS_HUMAN	Pterin-4-alpha-carbinolamine dehydratase OS=Homo sapiens OX=9606 GN=PCBD1 PE=1 SV=2	HUMAN	1
1293	1.47	1.63	12.64	12.64	8.664	sp|Q5T013|HYI_HUMAN	Putative hydroxypyruvate isomerase OS=Homo sapiens OX=9606 GN=HYI PE=1 SV=2	HUMAN	1
1174	2	2	3.012	3.012	3.012	sp|Q53FA7|QORX_HUMAN	Quinone oxidoreductase PIG3 OS=Homo sapiens OX=9606 GN=TP53I3 PE=1 SV=2	HUMAN	1
1105	2.01	2.01	16.8	16.8	9.6	sp|Q9Y2Q5|LTOR2_HUMAN	Ragulator complex protein LAMTOR2 OS=Homo sapiens OX=9606 GN=LAMTOR2 PE=1 SV=1	HUMAN	1
1067	2.04	2.05	10.95	10.95	5.473	sp|P43487|RANG_HUMAN	Ran-specific GTPase-activating protein OS=Homo sapiens OX=9606 GN=RANBP1 PE=1 SV=1	HUMAN	1
1122	2	6	16.43	16.43	16.43	sp|P61018|RAB4B_HUMAN	Ras-related protein Rab-4B OS=Homo sapiens OX=9606 GN=RAB4B PE=1 SV=1	HUMAN	1
1139	2	2	11.02	8.661	8.661	sp|Q9H0N0|RAB6C_HUMAN	Ras-related protein Rab-6C OS=Homo sapiens OX=9606 GN=RAB6C PE=1 SV=2	HUMAN	1
1304	1.4	9.16	36.23	26.09	22.22	sp|Q92930|RAB8B_HUMAN	Ras-related protein Rab-8B OS=Homo sapiens OX=9606 GN=RAB8B PE=1 SV=2	HUMAN	1
1271	1.58	6.02	26.7	26.7	18.93	sp|P11234|RALB_HUMAN	Ras-related protein Ral-B OS=Homo sapiens OX=9606 GN=RALB PE=1 SV=1	HUMAN	1
1115	2	17.46	41.85	41.85	41.85	sp|P62834|RAP1A_HUMAN	Ras-related protein Rap-1A OS=Homo sapiens OX=9606 GN=RAP1A PE=1 SV=1	HUMAN	1
1137	2	2	18.58	14.21	6.011	sp|P61225|RAP2B_HUMAN	Ras-related protein Rap-2b OS=Homo sapiens OX=9606 GN=RAP2B PE=1 SV=1	HUMAN	1
1194	2	2	14.05	14.05	14.05	sp|P35244|RFA3_HUMAN	Replication protein A 14 kDa subunit OS=Homo sapiens OX=9606 GN=RPA3 PE=1 SV=1	HUMAN	1
1200	2	2	5.926	5.926	5.926	sp|P15927|RFA2_HUMAN	Replication protein A 32 kDa subunit OS=Homo sapiens OX=9606 GN=RPA2 PE=1 SV=1	HUMAN	1
1278	1.55	1.73	10.16	10.16	10.16	sp|O00584|RNT2_HUMAN	Ribonuclease T2 OS=Homo sapiens OX=9606 GN=RNASET2 PE=1 SV=2	HUMAN	1
1322	1.25	1.37	7.2	3.6	3.6	sp|Q9Y3A5|SBDS_HUMAN	Ribosome maturation protein SBDS OS=Homo sapiens OX=9606 GN=SBDS PE=1 SV=4	HUMAN	1
1223	1.92	2	9.211	9.211	9.211	sp|Q96AT9|RPE_HUMAN	Ribulose-phosphate 3-epimerase OS=Homo sapiens OX=9606 GN=RPE PE=1 SV=1	HUMAN	1
1136	2	2	4.373	0.8555	0.8555	sp|Q6ZP01|RBM44_HUMAN	RNA-binding protein 44 OS=Homo sapiens OX=9606 GN=RBM44 PE=2 SV=3	HUMAN	1
1233	1.85	2	10.92	10.92	10.92	sp|Q9Y5S9|RBM8A_HUMAN	RNA-binding protein 8A OS=Homo sapiens OX=9606 GN=RBM8A PE=1 SV=1	HUMAN	1
1234	1.85	2	5.096	5.096	5.096	sp|Q8N474|SFRP1_HUMAN	Secreted frizzled-related protein 1 OS=Homo sapiens OX=9606 GN=SFRP1 PE=1 SV=1	HUMAN	1
1007	2.3	6.49	14.91	12.63	7.66	sp|Q92599|SEPT8_HUMAN	Septin-8 OS=Homo sapiens OX=9606 GN=SEPTIN8 PE=1 SV=4	HUMAN	1
1206	2	2	3.394	3.394	3.394	sp|O95084|PRS23_HUMAN	Serine protease 23 OS=Homo sapiens OX=9606 GN=PRSS23 PE=1 SV=1	HUMAN	1
1295	1.45	1.62	4.415	4.415	2.208	sp|P83110|HTRA3_HUMAN	Serine protease HTRA3 OS=Homo sapiens OX=9606 GN=HTRA3 PE=1 SV=2	HUMAN	1
1075	2.03	2.04	6.688	6.688	3.503	sp|Q9BRF8|CPPED_HUMAN	Serine/threonine-protein phosphatase CPPED1 OS=Homo sapiens OX=9606 GN=CPPED1 PE=1 SV=3	HUMAN	1
1026	2.16	2.18	4.864	3.307	1.556	sp|P49591|SYSC_HUMAN	Serine--tRNA ligase, cytoplasmic OS=Homo sapiens OX=9606 GN=SARS1 PE=1 SV=3	HUMAN	1
1123	2	5.32	36.89	36.89	36.89	sp|P0DJI9|SAA2_HUMAN	Serum amyloid A-2 protein OS=Homo sapiens OX=9606 GN=SAA2 PE=1 SV=1	HUMAN	1
1039	2.11	2.13	8.987	4.971	2.294	sp|Q9HAT2|SIAE_HUMAN	Sialate O-acetylesterase OS=Homo sapiens OX=9606 GN=SIAE PE=1 SV=1	HUMAN	1
1008	2.27	2.32	36.76	27.94	10.29	sp|P37108|SRP14_HUMAN	Signal recognition particle 14 kDa protein OS=Homo sapiens OX=9606 GN=SRP14 PE=1 SV=2	HUMAN	1
1186	2	2	15.12	15.12	15.12	sp|P62306|RUXF_HUMAN	Small nuclear ribonucleoprotein F OS=Homo sapiens OX=9606 GN=SNRPF PE=1 SV=1	HUMAN	1
1132	2	2.01	20.17	10.92	10.92	sp|P62314|SMD1_HUMAN	Small nuclear ribonucleoprotein Sm D1 OS=Homo sapiens OX=9606 GN=SNRPD1 PE=1 SV=1	HUMAN	1
1043	2.11	2.13	22.03	15.25	8.475	sp|P62316|SMD2_HUMAN	Small nuclear ribonucleoprotein Sm D2 OS=Homo sapiens OX=9606 GN=SNRPD2 PE=1 SV=1	HUMAN	1
1172	2	2	12.63	12.63	12.63	sp|Q6EEV6|SUMO4_HUMAN	Small ubiquitin-related modifier 4 OS=Homo sapiens OX=9606 GN=SUMO4 PE=1 SV=2	HUMAN	1
1036	2.12	2.13	8.961	8.961	5.018	sp|P54709|AT1B3_HUMAN	Sodium/potassium-transporting ATPase subunit beta-3 OS=Homo sapiens OX=9606 GN=ATP1B3 PE=1 SV=1	HUMAN	1
1157	2	2	1.106	1.106	1.106	sp|Q9UP95|S12A4_HUMAN	Solute carrier family 12 member 4 OS=Homo sapiens OX=9606 GN=SLC12A4 PE=1 SV=2	HUMAN	1
1023	2.18	4.35	4.399	2.387	1.123	sp|P11277|SPTB1_HUMAN	Spectrin beta chain, erythrocytic OS=Homo sapiens OX=9606 GN=SPTB PE=1 SV=5	HUMAN	1
1173	2	2	5.102	5.102	5.102	sp|Q5W111|SPRY7_HUMAN	SPRY domain-containing protein 7 OS=Homo sapiens OX=9606 GN=SPRYD7 PE=1 SV=2	HUMAN	1
1140	2	2	4.662	2.564	2.564	sp|Q8WU79|SMAP2_HUMAN	Stromal membrane-associated protein 2 OS=Homo sapiens OX=9606 GN=SMAP2 PE=1 SV=1	HUMAN	1
1040	2.11	2.13	6.928	4.066	2.259	sp|P31040|SDHA_HUMAN	Succinate dehydrogenase [ubiquinone] flavoprotein subunit, mitochondrial OS=Homo sapiens OX=9606 GN=SDHA PE=1 SV=2	HUMAN	1
1284	1.52	1.66	4.734	4.734	4.734	sp|Q99643|C560_HUMAN	Succinate dehydrogenase cytochrome b560 subunit, mitochondrial OS=Homo sapiens OX=9606 GN=SDHC PE=1 SV=1	HUMAN	1
1289	1.49	1.62	8.092	3.179	3.179	sp|Q9UBE0|SAE1_HUMAN	SUMO-activating enzyme subunit 1 OS=Homo sapiens OX=9606 GN=SAE1 PE=1 SV=1	HUMAN	1
1210	2	2	3.717	3.717	3.717	sp|O15260|SURF4_HUMAN	Surfeit locus protein 4 OS=Homo sapiens OX=9606 GN=SURF4 PE=1 SV=3	HUMAN	1
1066	2.04	2.05	4.957	4.957	2.155	sp|P78539|SRPX_HUMAN	Sushi repeat-containing protein SRPX OS=Homo sapiens OX=9606 GN=SRPX PE=1 SV=1	HUMAN	1
1251	1.74	1.89	4.464	4.464	4.464	sp|O43760|SNG2_HUMAN	Synaptogyrin-2 OS=Homo sapiens OX=9606 GN=SYNGR2 PE=1 SV=1	HUMAN	1
1315	1.31	1.43	2.174	2.174	2.174	sp|Q13148|TADBP_HUMAN	TAR DNA-binding protein 43 OS=Homo sapiens OX=9606 GN=TARDBP PE=1 SV=1	HUMAN	1
1211	2	2	13.71	13.71	13.71	sp|O14907|TX1B3_HUMAN	Tax1-binding protein 3 OS=Homo sapiens OX=9606 GN=TAX1BP3 PE=1 SV=2	HUMAN	1
1226	1.9	2.07	7.421	5.566	2.412	sp|P50991|TCPD_HUMAN	T-complex protein 1 subunit delta OS=Homo sapiens OX=9606 GN=CCT4 PE=1 SV=4	HUMAN	1
1073	2.03	2.08	10.91	6.839	2.218	sp|P48643|TCPE_HUMAN	T-complex protein 1 subunit epsilon OS=Homo sapiens OX=9606 GN=CCT5 PE=1 SV=1	HUMAN	1
1049	2.08	2.13	9.761	6.077	2.21	sp|Q99832|TCPH_HUMAN	T-complex protein 1 subunit eta OS=Homo sapiens OX=9606 GN=CCT7 PE=1 SV=2	HUMAN	1
1082	2.02	2.05	11.74	3.486	2.018	sp|P49368|TCPG_HUMAN	T-complex protein 1 subunit gamma OS=Homo sapiens OX=9606 GN=CCT3 PE=1 SV=4	HUMAN	1
1052	2.07	2.08	2.43	1.343	0.7673	sp|Q6PGP7|TTC37_HUMAN	Tetratricopeptide repeat protein 37 OS=Homo sapiens OX=9606 GN=TTC37 PE=1 SV=1	HUMAN	1
1260	1.68	1.83	3.654	1.538	1.538	sp|Q86TZ1|TTC6_HUMAN	Tetratricopeptide repeat protein 6 OS=Homo sapiens OX=9606 GN=TTC6 PE=2 SV=1	HUMAN	1
1098	2.01	2.02	5.855	3.544	3.544	sp|Q16881|TRXR1_HUMAN	Thioredoxin reductase 1, cytoplasmic OS=Homo sapiens OX=9606 GN=TXNRD1 PE=1 SV=3	HUMAN	1
1202	2	2	2.435	2.435	2.435	sp|P07204|TRBM_HUMAN	Thrombomodulin OS=Homo sapiens OX=9606 GN=THBD PE=1 SV=2	HUMAN	1
1024	2.17	2.19	6.567	3.565	2.251	sp|P24557|THAS_HUMAN	Thromboxane-A synthase OS=Homo sapiens OX=9606 GN=TBXAS1 PE=1 SV=3	HUMAN	1
1134	2	2.01	10.56	6.111	6.111	sp|O43617|TPPC3_HUMAN	Trafficking protein particle complex subunit 3 OS=Homo sapiens OX=9606 GN=TRAPPC3 PE=1 SV=1	HUMAN	1
1314	1.31	1.49	15.98	8.219	4.566	sp|Q9Y296|TPPC4_HUMAN	Trafficking protein particle complex subunit 4 OS=Homo sapiens OX=9606 GN=TRAPPC4 PE=1 SV=1	HUMAN	1
1280	1.55	1.68	4.065	4.065	4.065	sp|Q00059|TFAM_HUMAN	Transcription factor A, mitochondrial OS=Homo sapiens OX=9606 GN=TFAM PE=1 SV=1	HUMAN	1
1065	2.04	2.05	6.108	4.192	2.395	sp|Q13263|TIF1B_HUMAN	Transcription intermediary factor 1-beta OS=Homo sapiens OX=9606 GN=TRIM28 PE=1 SV=5	HUMAN	1
1215	1.96	2	3.403	1.832	1.832	sp|Q9Y5S1|TRPV2_HUMAN	Transient receptor potential cation channel subfamily V member 2 OS=Homo sapiens OX=9606 GN=TRPV2 PE=1 SV=1	HUMAN	1
1176	2	2	5.348	5.348	5.348	sp|Q15629|TRAM1_HUMAN	Translocating chain-associated membrane protein 1 OS=Homo sapiens OX=9606 GN=TRAM1 PE=1 SV=3	HUMAN	1
1091	2.02	2.02	4.525	2.112	2.112	sp|Q99805|TM9S2_HUMAN	Transmembrane 9 superfamily member 2 OS=Homo sapiens OX=9606 GN=TM9SF2 PE=1 SV=1	HUMAN	1
1171	2	2	8.995	8.995	8.995	sp|Q6UW68|TM205_HUMAN	Transmembrane protein 205 OS=Homo sapiens OX=9606 GN=TMEM205 PE=1 SV=1	HUMAN	1
1113	2	48.79	65.17	64.72	64.27	sp|Q9BVA1|TBB2B_HUMAN	Tubulin beta-2B chain OS=Homo sapiens OX=9606 GN=TUBB2B PE=1 SV=1	HUMAN	1
1009	2.27	2.31	28.98	12.5	7.955	sp|Q9BW30|TPPP3_HUMAN	Tubulin polymerization-promoting protein family member 3 OS=Homo sapiens OX=9606 GN=TPPP3 PE=1 SV=1	HUMAN	1
1025	2.16	4.28	11.43	11.43	5.714	sp|Q12792|TWF1_HUMAN	Twinfilin-1 OS=Homo sapiens OX=9606 GN=TWF1 PE=1 SV=3	HUMAN	1
1156	2	2	8.421	8.421	8.421	sp|Q9Y333|LSM2_HUMAN	U6 snRNA-associated Sm-like protein LSm2 OS=Homo sapiens OX=9606 GN=LSM2 PE=1 SV=1	HUMAN	1
1012	2.26	2.29	3.644	3.644	2.227	sp|P54578|UBP14_HUMAN	Ubiquitin carboxyl-terminal hydrolase 14 OS=Homo sapiens OX=9606 GN=USP14 PE=1 SV=3	HUMAN	1
994	2.45	2.51	22.61	15.65	5.652	sp|P15374|UCHL3_HUMAN	Ubiquitin carboxyl-terminal hydrolase isozyme L3 OS=Homo sapiens OX=9606 GN=UCHL3 PE=1 SV=1	HUMAN	1
1128	2	2.02	1.223	0.2913	0.2913	sp|P46939|UTRN_HUMAN	Utrophin OS=Homo sapiens OX=9606 GN=UTRN PE=1 SV=2	HUMAN	1
1228	1.89	2.01	2.824	0.3464	0.3464	sp|Q709C8|VP13C_HUMAN	Vacuolar protein sorting-associated protein 13C OS=Homo sapiens OX=9606 GN=VPS13C PE=1 SV=1	HUMAN	1
1155	2	2	9.42	9.42	9.42	sp|Q9Y3E0|GOT1B_HUMAN	Vesicle transport protein GOT1B OS=Homo sapiens OX=9606 GN=GOLT1B PE=1 SV=1	HUMAN	1
1042	2.11	2.13	33	26	17	sp|Q15836|VAMP3_HUMAN	Vesicle-associated membrane protein 3 OS=Homo sapiens OX=9606 GN=VAMP3 PE=1 SV=3	HUMAN	1
1162	2	2	14	14	14	sp|Q9BV40|VAMP8_HUMAN	Vesicle-associated membrane protein 8 OS=Homo sapiens OX=9606 GN=VAMP8 PE=1 SV=1	HUMAN	1
1102	2.01	2.01	3.536	2.539	1.269	sp|P54289|CA2D1_HUMAN	Voltage-dependent calcium channel subunit alpha-2/delta-1 OS=Homo sapiens OX=9606 GN=CACNA2D1 PE=1 SV=3	HUMAN	1
1063	2.04	2.05	18.58	6.195	6.195	sp|P36543|VATE1_HUMAN	V-type proton ATPase subunit E 1 OS=Homo sapiens OX=9606 GN=ATP6V1E1 PE=1 SV=1	HUMAN	1
981	2.6	2.7	19.49	19.49	9.322	sp|O75348|VATG1_HUMAN	V-type proton ATPase subunit G 1 OS=Homo sapiens OX=9606 GN=ATP6V1G1 PE=1 SV=3	HUMAN	1
1077	2.03	2.03	4.463	2.564	1.33	sp|O95625|ZBT11_HUMAN	Zinc finger and BTB domain-containing protein 11 OS=Homo sapiens OX=9606 GN=ZBTB11 PE=1 SV=2	HUMAN	1
1319	1.27	1.41	14.97	12.57	7.186	sp|O60844|ZG16_HUMAN	Zymogen granule membrane protein 16 OS=Homo sapiens OX=9606 GN=ZG16 PE=1 SV=2	HUMAN	1
1325	1.23	1.37	8.217	6.294	4.371	sp|Q15942|ZYX_HUMAN	Zyxin OS=Homo sapiens OX=9606 GN=ZYX PE=1 SV=1	HUMAN	1

## Sheet: DDA_Peptides
N	Unused	Total	%Cov	%Cov(50)	%Cov(95)	Accessions	Names	Contrib	Conf	Sequence	Modifications	ProteinModifications	Cleavages	dMass	Obs MW	Obs m/z	Theor MW	Theor m/z	Theor z	Sc	Spectrum	Acq Time	Intensity (Peptide)	PrecursorIntensityAcquisition	Apex Time (Peptide)	Elution Peak Width (Peptide)	MS2Counts
1	349.45	349.45	47.14	45.69	43.3	sp|P04114|APOB_HUMAN	Apolipoprotein B-100 OS=Homo sapiens OX=9606 GN=APOB PE=1 SV=2	2	99	AALGKLPQQANDYLNSFNWER			missed K-L@5	0.00555048	2434.21	812.41	2434.2	812.408	3	30	1.1.1.748.6	43.0781	76.02	75.12	43.07	0.11	6834.64
1	349.45	349.45	47.14	45.69	43.3	sp|P04114|APOB_HUMAN	Apolipoprotein B-100 OS=Homo sapiens OX=9606 GN=APOB PE=1 SV=2	2	99	AASGTTGTYQEWK				-0.00153118	1398.64	700.327	1398.64	700.328	2	17	1.1.1.295.39	17.0292	19085.9	6208.92	16.88	0.17	1110.81
1	349.45	349.45	47.14	45.69	43.3	sp|P04114|APOB_HUMAN	Apolipoprotein B-100 OS=Homo sapiens OX=9606 GN=APOB PE=1 SV=2	2	99	ADSVVDLLSYNVQGSGETTYDHK				-0.00615961	2497.16	833.392	2497.16	833.394	3	22	2.1.1.695.38	39.9331	1314.57	1289.28	39.94	0.17	3010.97
1	349.45	349.45	47.14	45.69	43.3	sp|P04114|APOB_HUMAN	Apolipoprotein B-100 OS=Homo sapiens OX=9606 GN=APOB PE=1 SV=2	2	99	AEPLAFTFSHDYK				-0.00478936	1524.72	763.367	1524.72	763.37	2	21	1.1.1.589.17	33.9766	644.31	568.45	34.04	0.17	2157.95
1	349.45	349.45	47.14	45.69	43.3	sp|P04114|APOB_HUMAN	Apolipoprotein B-100 OS=Homo sapiens OX=9606 GN=APOB PE=1 SV=2	2	99	AHLDIAGSLEGHLR				-0.00194032	1487.78	496.935	1487.78	496.935	3	23	1.1.1.526.6	30.3277	3602.45	1909.74	30.42	0.12	1205.12
1	349.45	349.45	47.14	45.69	43.3	sp|P04114|APOB_HUMAN	Apolipoprotein B-100 OS=Homo sapiens OX=9606 GN=APOB PE=1 SV=2	2	99	ALVEQGFTVPEIK				-0.0022692	1429.78	715.897	1429.78	715.898	2	19	2.1.1.673.18	38.6517	942.62	797.43	38.73	0.17	2705.09
1	349.45	349.45	47.14	45.69	43.3	sp|P04114|APOB_HUMAN	Apolipoprotein B-100 OS=Homo sapiens OX=9606 GN=APOB PE=1 SV=2	2	99	ALYWVNGQVPDGVSK				-0.00412387	1631.83	816.921	1631.83	816.923	2	23	1.1.1.618.10	35.634	527.22	476.12	35.66	0.17	5221.4
1	349.45	349.45	47.14	45.69	43.3	sp|P04114|APOB_HUMAN	Apolipoprotein B-100 OS=Homo sapiens OX=9606 GN=APOB PE=1 SV=2	2	99	ASGSLPYTQTLQDHLNSLK				-0.0124382	2072.04	691.688	2072.05	691.692	3	22	1.1.1.636.10	36.6649	820.05	653.25	36.74	0.17	7187.66
1	349.45	349.45	47.14	45.69	43.3	sp|P04114|APOB_HUMAN	Apolipoprotein B-100 OS=Homo sapiens OX=9606 GN=APOB PE=1 SV=2	2	99	ATGVLYDYVNK				-0.000165033	1241.63	621.822	1241.63	621.822	2	18	1.1.1.494.13	28.4981	3005.75	1269.48	28.59	0.17	1510.59
1	349.45	349.45	47.14	45.69	43.3	sp|P04114|APOB_HUMAN	Apolipoprotein B-100 OS=Homo sapiens OX=9606 GN=APOB PE=1 SV=2	2	99	AVSMPSFSILGSDVR				-0.00217611	1564.79	783.402	1564.79	783.403	2	17	5.1.1.818.13	46.9511	224.29	204.4	46.91	0.29	1637.44
1	349.45	349.45	47.14	45.69	43.3	sp|P04114|APOB_HUMAN	Apolipoprotein B-100 OS=Homo sapiens OX=9606 GN=APOB PE=1 SV=2	2	99	DAVEKPQEFTIVAFVK				-0.00103591	1819.97	607.664	1819.97	607.665	3	20	2.1.1.752.6	43.1876	860.86	846.39	43.18	0.12	2477.48
1	349.45	349.45	47.14	45.69	43.3	sp|P04114|APOB_HUMAN	Apolipoprotein B-100 OS=Homo sapiens OX=9606 GN=APOB PE=1 SV=2	2	99	DFQANAQLSNPK			cleaved F-D@N-term	-1.20223e-05	1331.65	666.831	1331.65	666.831	2	13	1.1.1.314.44	18.1264	2117.44	1898.21	18.15	0.35	829.176
1	349.45	349.45	47.14	45.69	43.3	sp|P04114|APOB_HUMAN	Apolipoprotein B-100 OS=Homo sapiens OX=9606 GN=APOB PE=1 SV=2	2	99	DFSAEYEEDGKYEGLQEWEGK			missed K-Y@11	-0.00134407	2508.06	837.027	2508.06	837.027	3	28	1.1.1.596.13	34.3745	580.83	541.56	34.34	0.17	3411.36
1	349.45	349.45	47.14	45.69	43.3	sp|P04114|APOB_HUMAN	Apolipoprotein B-100 OS=Homo sapiens OX=9606 GN=APOB PE=1 SV=2	2	99	DFSLWEK				-0.00072336	923.438	462.726	923.439	462.727	2	9	1.1.1.612.3	35.2614	151.17	142.49	35.25	0.23	500.874
1	349.45	349.45	47.14	45.69	43.3	sp|P04114|APOB_HUMAN	Apolipoprotein B-100 OS=Homo sapiens OX=9606 GN=APOB PE=1 SV=2	2	99	DKDQEVLLQTFLDDASPGDKR			missed K-D@2; missed K-R@20	0.00144321	2389.18	797.4	2389.18	797.399	3	26	2.1.1.767.32	44.0732	2666.16	2549.78	44.09	0.12	8356.82
1	349.45	349.45	47.14	45.69	43.3	sp|P04114|APOB_HUMAN	Apolipoprotein B-100 OS=Homo sapiens OX=9606 GN=APOB PE=1 SV=2	2	99	DKIGVELTGR			missed K-I@2	-0.000422951	1086.6	544.309	1086.6	544.309	2	11	1.1.1.340.27	19.609	24559.7	16729.7	19.53	0.12	3430.88
1	349.45	349.45	47.14	45.69	43.3	sp|P04114|APOB_HUMAN	Apolipoprotein B-100 OS=Homo sapiens OX=9606 GN=APOB PE=1 SV=2	2	99	DLKVEDIPLAR			missed K-V@3	0.000530897	1267.71	634.864	1267.71	634.864	2	11	5.1.1.584.26	33.4559	2168.06	1803.93	33.49	0.17	1776.33
1	349.45	349.45	47.14	45.69	43.3	sp|P04114|APOB_HUMAN	Apolipoprotein B-100 OS=Homo sapiens OX=9606 GN=APOB PE=1 SV=2	2	99	DLSKEAQEVFK			missed K-E@4	0.000578431	1292.66	647.338	1292.66	647.338	2	15	1.1.1.510.31	29.4369	348.86	270.39	29.39	0.12	1245.59
1	349.45	349.45	47.14	45.69	43.3	sp|P04114|APOB_HUMAN	Apolipoprotein B-100 OS=Homo sapiens OX=9606 GN=APOB PE=1 SV=2	2	99	DNVFDGLVR				-0.00234621	1033.52	517.766	1033.52	517.767	2	10	1.1.1.620.3	35.7174	281.7	168.5	35.82	0.17	570.237
1	349.45	349.45	47.14	45.69	43.3	sp|P04114|APOB_HUMAN	Apolipoprotein B-100 OS=Homo sapiens OX=9606 GN=APOB PE=1 SV=2	2	99	EFQVPTFTIPK				0.00301394	1305.7	653.857	1305.7	653.856	2	13	3.1.1.776.11	44.5722	857.71	857.45	44.6	0.17	4759.18
1	349.45	349.45	47.14	45.69	43.3	sp|P04114|APOB_HUMAN	Apolipoprotein B-100 OS=Homo sapiens OX=9606 GN=APOB PE=1 SV=2	2	99	ENFAGEATLQR				0.000366476	1234.59	618.305	1234.59	618.304	2	14	5.1.1.362.34	20.6907	8467.9	8078.9	20.66	0.17	3266.91
1	349.45	349.45	47.14	45.69	43.3	sp|P04114|APOB_HUMAN	Apolipoprotein B-100 OS=Homo sapiens OX=9606 GN=APOB PE=1 SV=2	2	99	EQHLFLPFSYK				0.00625692	1407.72	470.249	1407.72	470.247	3	11	1.1.1.702.2	40.411	72.18	66.55	40.39	0.11	696.721
1	349.45	349.45	47.14	45.69	43.3	sp|P04114|APOB_HUMAN	Apolipoprotein B-100 OS=Homo sapiens OX=9606 GN=APOB PE=1 SV=2	2	99	ESQLPTVMDFR				0.000809538	1321.63	661.824	1321.63	661.824	2	15	1.1.1.658.8	37.915	303.57	255.34	37.99	0.17	1916.79
1	349.45	349.45	47.14	45.69	43.3	sp|P04114|APOB_HUMAN	Apolipoprotein B-100 OS=Homo sapiens OX=9606 GN=APOB PE=1 SV=2	2	99	EVGTVLSQVYSK				0.0023975	1308.69	655.355	1308.69	655.354	2	15	4.1.1.527.39	30.2681	1467.07	1396.14	30.28	0.12	1076.66
1	349.45	349.45	47.14	45.69	43.3	sp|P04114|APOB_HUMAN	Apolipoprotein B-100 OS=Homo sapiens OX=9606 GN=APOB PE=1 SV=2	2	99	EVYGFNPEGK				0.00348932	1138.53	570.274	1138.53	570.272	2	11	5.1.1.401.34	22.9277	4577.87	4162.33	22.9	0.17	1867.85
1	349.45	349.45	47.14	45.69	43.3	sp|P04114|APOB_HUMAN	Apolipoprotein B-100 OS=Homo sapiens OX=9606 GN=APOB PE=1 SV=2	2	99	EYSGTIASEANTYLNSK	Deamidated(N)@15			0.00311258	1847.85	924.93	1847.84	924.929	2	19	4.1.1.561.35	32.227	1377.67	1287	32.24	0.17	999.389
1	349.45	349.45	47.14	45.69	43.3	sp|P04114|APOB_HUMAN	Apolipoprotein B-100 OS=Homo sapiens OX=9606 GN=APOB PE=1 SV=2	2	99	FDHTNSLNIAGLSLDFSSK				0.000258939	2065.01	689.345	2065.01	689.344	3	16	4.1.1.806.8	46.3236	253.71	236.82	46.36	0.23	833.258
1	349.45	349.45	47.14	45.69	43.3	sp|P04114|APOB_HUMAN	Apolipoprotein B-100 OS=Homo sapiens OX=9606 GN=APOB PE=1 SV=2	2	99	FIIPGLK				0.000920791	786.501	394.258	786.5	394.257	2	8	1.1.1.712.2	40.981	56.8961	56.7981	40.9719	0.1142	440.654
1	349.45	349.45	47.14	45.69	43.3	sp|P04114|APOB_HUMAN	Apolipoprotein B-100 OS=Homo sapiens OX=9606 GN=APOB PE=1 SV=2	2	99	FPEVDVLTK				-0.000649469	1046.56	524.289	1046.56	524.29	2	13	1.1.1.604.5	34.8052	2274.56	1384.43	34.91	0.23	2197
1	349.45	349.45	47.14	45.69	43.3	sp|P04114|APOB_HUMAN	Apolipoprotein B-100 OS=Homo sapiens OX=9606 GN=APOB PE=1 SV=2	2	99	FQFPGKPGIYTR				-0.00024379	1409.75	470.922	1409.75	470.922	3	12	1.1.1.522.4	30.0935	864.12	676.07	30.14	0.17	1060.58
1	349.45	349.45	47.14	45.69	43.3	sp|P04114|APOB_HUMAN	Apolipoprotein B-100 OS=Homo sapiens OX=9606 GN=APOB PE=1 SV=2	2	99	FSDEGTHESQISFTIEGPLTSFGLSNK				-0.00338869	2927.38	976.8	2927.38	976.801	3	21	3.1.1.864.15	49.665	283.38	265.31	49.72	0.23	2998.36
1	349.45	349.45	47.14	45.69	43.3	sp|P04114|APOB_HUMAN	Apolipoprotein B-100 OS=Homo sapiens OX=9606 GN=APOB PE=1 SV=2	2	99	GFEPTLEALFGK				0.000923795	1307.68	654.846	1307.68	654.845	2	14	3.1.1.890.2	51.1187	521.17	517.62	51.12	0.17	2525.4
1	349.45	349.45	47.14	45.69	43.3	sp|P04114|APOB_HUMAN	Apolipoprotein B-100 OS=Homo sapiens OX=9606 GN=APOB PE=1 SV=2	2	99	GIISALLVPPETEEAK				-0.00459107	1665.91	833.964	1665.92	833.967	2	19	3.1.1.814.19	46.7859	676.96	592.2	46.85	0.17	4141.36
1	349.45	349.45	47.14	45.69	43.3	sp|P04114|APOB_HUMAN	Apolipoprotein B-100 OS=Homo sapiens OX=9606 GN=APOB PE=1 SV=2	2	99	GLLIFDASSSWGPQMSASVHLDSK	Oxidation(M)@15			-0.0200437	2548.21	850.409	2548.23	850.416	3	16	2.1.1.798.26	45.8577	645.66	626.66	45.87	0.17	2941.44
1	349.45	349.45	47.14	45.69	43.3	sp|P04114|APOB_HUMAN	Apolipoprotein B-100 OS=Homo sapiens OX=9606 GN=APOB PE=1 SV=2	2	99	GMALFGEGK				-0.000479405	908.442	455.228	908.443	455.229	2	14	1.1.1.487.8	28.0793	1768.99	1765.07	28.06	0.23	2186.29
1	349.45	349.45	47.14	45.69	43.3	sp|P04114|APOB_HUMAN	Apolipoprotein B-100 OS=Homo sapiens OX=9606 GN=APOB PE=1 SV=2	2	99	GMALFGEGKAEFTGR	Oxidation(M)@2		missed K-A@9	-0.00175248	1585.75	529.592	1585.76	529.593	3	11	1.1.1.450.11	25.9445	1385.99	1347.15	25.98	0.17	775.282
1	349.45	349.45	47.14	45.69	43.3	sp|P04114|APOB_HUMAN	Apolipoprotein B-100 OS=Homo sapiens OX=9606 GN=APOB PE=1 SV=2	2	99	GMTRPLSTLISSSQSCQYTLDAK	Oxidation(M)@2; Propionamide(C)@16			0.00160394	2573.25	858.757	2573.25	858.756	3	24	1.1.1.586.18	33.8116	629.51	626.08	33.81	0.46	5924.1
1	349.45	349.45	47.14	45.69	43.3	sp|P04114|APOB_HUMAN	Apolipoprotein B-100 OS=Homo sapiens OX=9606 GN=APOB PE=1 SV=2	2	99	GNVATEISTER				-0.000915697	1175.58	588.796	1175.58	588.796	2	12	1.1.1.286.20	16.4907	13060	5389.08	16.35	0.17	1714.94
1	349.45	349.45	47.14	45.69	43.3	sp|P04114|APOB_HUMAN	Apolipoprotein B-100 OS=Homo sapiens OX=9606 GN=APOB PE=1 SV=2	2	99	GNVATEISTERDLGQCDR	Propionamide(C)@16		missed R-D@11	0.00265106	2033.95	678.989	2033.94	678.988	3	12	1.1.1.387.36	22.3343	3442.2	2765.57	22.41	0.17	1955.42
1	349.45	349.45	47.14	45.69	43.3	sp|P04114|APOB_HUMAN	Apolipoprotein B-100 OS=Homo sapiens OX=9606 GN=APOB PE=1 SV=2	2	99	GSVLSREYSGTIASEANTYLNSK	Deamidated(N)@21		missed R-E@6	0.00240704	2447.18	816.735	2447.18	816.734	3	14	4.1.1.615.39	35.3398	776.23	769.88	35.3	0.17	1988.28
1	349.45	349.45	47.14	45.69	43.3	sp|P04114|APOB_HUMAN	Apolipoprotein B-100 OS=Homo sapiens OX=9606 GN=APOB PE=1 SV=2	2	99	GVISIPR				0.00139523	740.456	371.235	740.454	371.235	2	9	1.1.1.443.2	25.5298	5675.51	607.52	25.36	0.12	381.831
1	349.45	349.45	47.14	45.69	43.3	sp|P04114|APOB_HUMAN	Apolipoprotein B-100 OS=Homo sapiens OX=9606 GN=APOB PE=1 SV=2	2	99	HINIDQFVR				0.00160777	1140.61	571.31	1140.6	571.309	2	15	1.1.1.514.12	29.6545	7511.09	2556.83	29.79	0.17	2699.54
1	349.45	349.45	47.14	45.69	43.3	sp|P04114|APOB_HUMAN	Apolipoprotein B-100 OS=Homo sapiens OX=9606 GN=APOB PE=1 SV=2	2	99	HINIDQFVRK			missed R-K@9	-0.000529306	1268.7	423.907	1268.7	423.907	3	11	1.1.1.427.3	24.6096	768.24	530.13	24.5	0.17	426.702
1	349.45	349.45	47.14	45.69	43.3	sp|P04114|APOB_HUMAN	Apolipoprotein B-100 OS=Homo sapiens OX=9606 GN=APOB PE=1 SV=2	2	99	HIQNIDIQHLAGK				-0.00292991	1485.8	496.275	1485.81	496.276	3	17	1.1.1.419.7	24.1523	21199.9	18874.1	24.09	0.17	2270.89
1	349.45	349.45	47.14	45.69	43.3	sp|P04114|APOB_HUMAN	Apolipoprotein B-100 OS=Homo sapiens OX=9606 GN=APOB PE=1 SV=2	2	99	HIYAISSAALSASYK				-0.00217821	1580.82	527.947	1580.82	527.947	3	19	1.1.1.513.5	29.5787	1190.39	346.45	29.74	0.23	712.19
1	349.45	349.45	47.14	45.69	43.3	sp|P04114|APOB_HUMAN	Apolipoprotein B-100 OS=Homo sapiens OX=9606 GN=APOB PE=1 SV=2	2	99	HLIDSLIDFLNFPR				-0.000597861	1698.91	567.31	1698.91	567.31	3	16	1.1.1.939.3	53.1394	4.03122	4.03122			279.01
1	349.45	349.45	47.14	45.69	43.3	sp|P04114|APOB_HUMAN	Apolipoprotein B-100 OS=Homo sapiens OX=9606 GN=APOB PE=1 SV=2	2	99	IAELSATAQEIIK				-0.00316722	1385.77	693.894	1385.78	693.896	2	17	4.1.1.630.25	36.1904	652.06	628.42	36.16	0.17	1335.91
1	349.45	349.45	47.14	45.69	43.3	sp|P04114|APOB_HUMAN	Apolipoprotein B-100 OS=Homo sapiens OX=9606 GN=APOB PE=1 SV=2	2	99	IAIANIIDEIIEKLK			missed K-L@13	-0.000756918	1695.02	566.013	1695.02	566.013	3	21	2.1.1.927.2	53.2596	181.39	181.39	53.29	0.12	615.237
1	349.45	349.45	47.14	45.69	43.3	sp|P04114|APOB_HUMAN	Apolipoprotein B-100 OS=Homo sapiens OX=9606 GN=APOB PE=1 SV=2	2	99	IDDIWNLEVK				-0.000412876	1243.64	622.83	1243.64	622.83	2	16	4.1.1.720.10	41.3629	3054.17	1727.55	41.46	0.17	1301.15
1	349.45	349.45	47.14	45.69	43.3	sp|P04114|APOB_HUMAN	Apolipoprotein B-100 OS=Homo sapiens OX=9606 GN=APOB PE=1 SV=2	2	99	IEGNLIFDPNNYLPK				-0.00521671	1745.89	873.954	1745.9	873.957	2	20	1.1.1.860.2	49.1001	59.47	46.75	49.17	0.17	5337.45
1	349.45	349.45	47.14	45.69	43.3	sp|P04114|APOB_HUMAN	Apolipoprotein B-100 OS=Homo sapiens OX=9606 GN=APOB PE=1 SV=2	2	99	IEIPLPFGGK				-0.000343881	1069.62	535.816	1069.62	535.816	2	11	3.1.1.805.2	46.2225	451.99	451.22	46.22	0.17	1006.69
1	349.45	349.45	47.14	45.69	43.3	sp|P04114|APOB_HUMAN	Apolipoprotein B-100 OS=Homo sapiens OX=9606 GN=APOB PE=1 SV=2	2	99	IGQDGISTSATTNLK				-0.0152595	1504.76	753.386	1504.77	753.394	2	20	3.1.1.371.62	21.297	3310.23	3072.94	21.31	0.17	2716.44
1	349.45	349.45	47.14	45.69	43.3	sp|P04114|APOB_HUMAN	Apolipoprotein B-100 OS=Homo sapiens OX=9606 GN=APOB PE=1 SV=2	2	99	IGVELTGR				-0.000926757	843.48	422.748	843.481	422.748	2	11	1.1.1.377.4	21.7274	19593	10854.3	21.61	0.17	2500.38
1	349.45	349.45	47.14	45.69	43.3	sp|P04114|APOB_HUMAN	Apolipoprotein B-100 OS=Homo sapiens OX=9606 GN=APOB PE=1 SV=2	2	99	IHSGSFQSQVELSNDQEK				-0.000629615	2031.95	1016.98	2031.95	1016.98	2	13	1.1.1.341.64	19.6995	1021.95	995.16	19.71	0.17	412.456
1	349.45	349.45	47.14	45.69	43.3	sp|P04114|APOB_HUMAN	Apolipoprotein B-100 OS=Homo sapiens OX=9606 GN=APOB PE=1 SV=2	2	99	IISDYHQQFR				-0.00437228	1305.64	653.828	1305.65	653.831	2	10	1.1.1.296.37	17.0857	5153.94	3889.93	17.16	0.23	857.022
1	349.45	349.45	47.14	45.69	43.3	sp|P04114|APOB_HUMAN	Apolipoprotein B-100 OS=Homo sapiens OX=9606 GN=APOB PE=1 SV=2	2	99	ILGEELGFASLHDLQLLGK				-0.00494975	2052.12	685.048	2052.13	685.049	3	21	4.1.1.921.21	52.9518	921.69	906.21	52.94	0.12	12809.3
1	349.45	349.45	47.14	45.69	43.3	sp|P04114|APOB_HUMAN	Apolipoprotein B-100 OS=Homo sapiens OX=9606 GN=APOB PE=1 SV=2	2	99	INNQLTLDSNTK				0.00135626	1359.7	680.858	1359.7	680.857	2	14	1.1.1.324.42	18.7017	26633	7410.35	18.84	0.12	1351.2
1	349.45	349.45	47.14	45.69	43.3	sp|P04114|APOB_HUMAN	Apolipoprotein B-100 OS=Homo sapiens OX=9606 GN=APOB PE=1 SV=2	2	99	INPLALK				0.000504513	767.491	384.753	767.491	384.753	2	9	2.1.1.462.2	26.499	1286.92	1286.23	26.47	0.11	1426.54
1	349.45	349.45	47.14	45.69	43.3	sp|P04114|APOB_HUMAN	Apolipoprotein B-100 OS=Homo sapiens OX=9606 GN=APOB PE=1 SV=2	2	99	IPSVQINFK				-0.000600398	1044.6	523.305	1044.6	523.306	2	13	1.1.1.601.4	34.6332	5103.33	326.71	34.34	0.17	768.202
1	349.45	349.45	47.14	45.69	43.3	sp|P04114|APOB_HUMAN	Apolipoprotein B-100 OS=Homo sapiens OX=9606 GN=APOB PE=1 SV=2	2	99	ITENDIQIALDDAK				-0.00522026	1557.78	779.899	1557.79	779.902	2	17	4.1.1.658.32	37.8166	525.78	450.45	37.78	0.17	776.002
1	349.45	349.45	47.14	45.69	43.3	sp|P04114|APOB_HUMAN	Apolipoprotein B-100 OS=Homo sapiens OX=9606 GN=APOB PE=1 SV=2	2	99	ITLPDFR				-9.79121e-05	860.475	431.245	860.476	431.245	2	8	1.1.1.612.2	35.2569	2873.91	438.92	35.42	0.11	612.114
1	349.45	349.45	47.14	45.69	43.3	sp|P04114|APOB_HUMAN	Apolipoprotein B-100 OS=Homo sapiens OX=9606 GN=APOB PE=1 SV=2	2	99	IVQILPWEQNEQVK				-0.00145987	1722.93	862.472	1722.93	862.473	2	14	2.1.1.708.28	40.6907	1286.76	975.54	40.76	0.17	2460.2
1	349.45	349.45	47.14	45.69	43.3	sp|P04114|APOB_HUMAN	Apolipoprotein B-100 OS=Homo sapiens OX=9606 GN=APOB PE=1 SV=2	2	99	KGNVATEISTERDLGQCDR	Propionamide(C)@17		missed K-G@1; missed R-D@12	-0.000111805	2162.04	541.517	2162.04	541.517	4	14	1.1.1.317.16	18.2756	12480.9	11128.4	18.32	0.12	1659.74
1	349.45	349.45	47.14	45.69	43.3	sp|P04114|APOB_HUMAN	Apolipoprotein B-100 OS=Homo sapiens OX=9606 GN=APOB PE=1 SV=2	2	99	KIISDYHQQFR			missed K-I@1	0.00270148	1433.74	478.922	1433.74	478.921	3	7	1.1.1.257.5	14.8012	1343.15	702.12	14.9	0.12	401.864
1	349.45	349.45	47.14	45.69	43.3	sp|P04114|APOB_HUMAN	Apolipoprotein B-100 OS=Homo sapiens OX=9606 GN=APOB PE=1 SV=2	2	99	KLTISEQNIQR			missed K-L@1	0.000277274	1328.74	665.378	1328.74	665.378	2	14	1.1.1.294.37	16.9738	9396.07	5944.12	17.05	0.12	1387.6
1	349.45	349.45	47.14	45.69	43.3	sp|P04114|APOB_HUMAN	Apolipoprotein B-100 OS=Homo sapiens OX=9606 GN=APOB PE=1 SV=2	2	99	KMTSNFPVDLSDYPK			missed K-M@1	-0.00488773	1740.83	581.285	1740.84	581.287	3	17	1.1.1.598.9	34.4737	663.21	569.27	34.51	0.17	1806.76
1	349.45	349.45	47.14	45.69	43.3	sp|P04114|APOB_HUMAN	Apolipoprotein B-100 OS=Homo sapiens OX=9606 GN=APOB PE=1 SV=2	2	99	KYTYNYEAESSSGVPGTADSR			missed K-Y@1	-0.00440873	2281.01	761.344	2281.01	761.345	3	13	1.1.1.342.59	19.7505	60902.3	9506.44	19.58	0.17	1150.08
1	349.45	349.45	47.14	45.69	43.3	sp|P04114|APOB_HUMAN	Apolipoprotein B-100 OS=Homo sapiens OX=9606 GN=APOB PE=1 SV=2	2	99	LAAYLMLMR	Oxidation(M)@6			-0.00208244	1096.58	549.295	1096.58	549.296	2	14	1.1.1.683.4	39.3417	114.12	97.07	39.37	0.17	581.615
1	349.45	349.45	47.14	45.69	43.3	sp|P04114|APOB_HUMAN	Apolipoprotein B-100 OS=Homo sapiens OX=9606 GN=APOB PE=1 SV=2	2	99	LALWGEHTGQLYSK				-0.00823736	1601.81	534.945	1601.82	534.947	3	12	5.1.1.559.11	32.0035	3367.12	2842.48	32.05	0.17	1448.1
1	349.45	349.45	47.14	45.69	43.3	sp|P04114|APOB_HUMAN	Apolipoprotein B-100 OS=Homo sapiens OX=9606 GN=APOB PE=1 SV=2	2	99	LATALSLSNK				-0.00102289	1016.59	509.3	1016.59	509.301	2	14	1.1.1.423.12	24.3866	14321.7	3748.34	24.2	0.23	1499.17
1	349.45	349.45	47.14	45.69	43.3	sp|P04114|APOB_HUMAN	Apolipoprotein B-100 OS=Homo sapiens OX=9606 GN=APOB PE=1 SV=2	2	99	LDFSSQADLR				-0.000720834	1150.56	576.288	1150.56	576.288	2	15	1.1.1.454.11	26.1766	10297	3576.06	26.33	0.17	1913.37
1	349.45	349.45	47.14	45.69	43.3	sp|P04114|APOB_HUMAN	Apolipoprotein B-100 OS=Homo sapiens OX=9606 GN=APOB PE=1 SV=2	2	99	LDVTTSIGR				0.00578619	960.53	481.272	960.524	481.269	2	12	5.1.1.396.11	22.6198	4747.67	4694.65	22.61	0.29	3041.1
1	349.45	349.45	47.14	45.69	43.3	sp|P04114|APOB_HUMAN	Apolipoprotein B-100 OS=Homo sapiens OX=9606 GN=APOB PE=1 SV=2	2	99	LELELRPTGEIEQYSVSATYELQR				0.00197988	2823.43	942.151	2823.43	942.15	3	23	2.1.1.757.20	43.513	421.15	393.46	43.53	0.17	3032.19
1	349.45	349.45	47.14	45.69	43.3	sp|P04114|APOB_HUMAN	Apolipoprotein B-100 OS=Homo sapiens OX=9606 GN=APOB PE=1 SV=2	2	99	LEPLKLHVAGNLK			missed K-L@5	0.000143851	1430.86	477.961	1430.86	477.961	3	13	1.1.1.475.7	27.3837	2141.44	2098.6	27.38	0.17	862.412
1	349.45	349.45	47.14	45.69	43.3	sp|P04114|APOB_HUMAN	Apolipoprotein B-100 OS=Homo sapiens OX=9606 GN=APOB PE=1 SV=2	2	99	LIDVISMYR				-0.000891746	1108.59	555.304	1108.6	555.305	2	14	1.1.1.703.5	40.4807	228.09	184.2	40.52	0.17	1337.79
1	349.45	349.45	47.14	45.69	43.3	sp|P04114|APOB_HUMAN	Apolipoprotein B-100 OS=Homo sapiens OX=9606 GN=APOB PE=1 SV=2	2	99	LIVAMSSWLQK				0.00147391	1274.71	638.361	1274.71	638.36	2	17	2.1.1.755.9	43.3604	499.38	467.64	43.34	0.17	2093.04
1	349.45	349.45	47.14	45.69	43.3	sp|P04114|APOB_HUMAN	Apolipoprotein B-100 OS=Homo sapiens OX=9606 GN=APOB PE=1 SV=2	2	99	LKTQFNNNEYSQDLDAYNTK			missed K-T@2	-0.00468595	2405.11	802.71	2405.11	802.712	3	21	1.1.1.457.33	26.3805	2159.14	2026.19	26.4	0.17	2471.54
1	349.45	349.45	47.14	45.69	43.3	sp|P04114|APOB_HUMAN	Apolipoprotein B-100 OS=Homo sapiens OX=9606 GN=APOB PE=1 SV=2	2	99	LLLQMDSSATAYGSTVSKR	Oxidation(M)@5; Arg-loss@C-term		missed K-R@18	-0.00528094	1886.92	944.469	1886.93	944.472	2	30	1.1.1.498.19	28.7461	466.12	385.88	28.7	0.23	1563.97
1	349.45	349.45	47.14	45.69	43.3	sp|P04114|APOB_HUMAN	Apolipoprotein B-100 OS=Homo sapiens OX=9606 GN=APOB PE=1 SV=2	2	99	LLSGGNTLHLVSTTK				-0.00240737	1539.86	514.294	1539.86	514.295	3	14	1.1.1.489.6	28.19	15195.2	10235.9	28.25	0.17	2321.56
1	349.45	349.45	47.14	45.69	43.3	sp|P04114|APOB_HUMAN	Apolipoprotein B-100 OS=Homo sapiens OX=9606 GN=APOB PE=1 SV=2	2	99	LNGEIQALELPQK				-0.0020583	1451.8	726.905	1451.8	726.906	2	21	1.1.1.588.18	33.9221	385.47	378.08	33.93	0.17	2405.17
1	349.45	349.45	47.14	45.69	43.3	sp|P04114|APOB_HUMAN	Apolipoprotein B-100 OS=Homo sapiens OX=9606 GN=APOB PE=1 SV=2	2	99	LNGEIQALELPQKAEALK			missed K-A@13	-0.00534529	1964.09	655.704	1964.09	655.705	3	23	1.1.1.638.5	36.7578	615.47	474.36	36.8	0.17	3254.76
1	349.45	349.45	47.14	45.69	43.3	sp|P04114|APOB_HUMAN	Apolipoprotein B-100 OS=Homo sapiens OX=9606 GN=APOB PE=1 SV=2	2	99	LPYTIITTPPLK				0.00501496	1355.81	678.913	1355.81	678.911	2	20	1.1.1.753.4	43.3513	46.81	37.17	43.31	0.11	1661.14
1	349.45	349.45	47.14	45.69	43.3	sp|P04114|APOB_HUMAN	Apolipoprotein B-100 OS=Homo sapiens OX=9606 GN=APOB PE=1 SV=2	2	99	LPYTIITTPPLKDFSLWEK			missed K-D@12	0.0115019	2261.25	754.756	2261.23	754.752	3	24	1.1.1.936.31	52.9644	6004.35	6004.35	52.91	0.12	11967.3
1	349.45	349.45	47.14	45.69	43.3	sp|P04114|APOB_HUMAN	Apolipoprotein B-100 OS=Homo sapiens OX=9606 GN=APOB PE=1 SV=2	2	99	LQSTTVMNPYMK	Oxidation(M)@7; Oxidation(M)@11			-0.000831356	1443.67	722.844	1443.67	722.844	2	10	1.1.1.277.26	15.9841	590.41	557.8	16	0.35	402.499
1	349.45	349.45	47.14	45.69	43.3	sp|P04114|APOB_HUMAN	Apolipoprotein B-100 OS=Homo sapiens OX=9606 GN=APOB PE=1 SV=2	2	99	LSLPDFK				-0.0019411	818.452	410.233	818.454	410.234	2	8	1.1.1.607.2	34.9672	1042.91	855.45	35.02	0.11	766.506
1	349.45	349.45	47.14	45.69	43.3	sp|P04114|APOB_HUMAN	Apolipoprotein B-100 OS=Homo sapiens OX=9606 GN=APOB PE=1 SV=2	2	99	LSNDMMGSYAEMK	Oxidation(M)@5; Oxidation(M)@12			-0.00194475	1507.6	754.806	1507.6	754.807	2	12	5.1.1.272.24	15.5259	226.03	182.03	15.47	0.17	321.539
1	349.45	349.45	47.14	45.69	43.3	sp|P04114|APOB_HUMAN	Apolipoprotein B-100 OS=Homo sapiens OX=9606 GN=APOB PE=1 SV=2	2	99	LSNVLQQVK				-0.00159535	1027.6	514.808	1027.6	514.809	2	12	1.1.1.408.10	23.5185	11487.5	4761.89	23.68	0.23	1888.67
1	349.45	349.45	47.14	45.69	43.3	sp|P04114|APOB_HUMAN	Apolipoprotein B-100 OS=Homo sapiens OX=9606 GN=APOB PE=1 SV=2	2	99	LTISEQNIQR				-0.000899852	1200.65	601.33	1200.65	601.33	2	13	2.1.1.353.25	20.2523	5795.55	5173.33	20.23	0.17	4482.27
1	349.45	349.45	47.14	45.69	43.3	sp|P04114|APOB_HUMAN	Apolipoprotein B-100 OS=Homo sapiens OX=9606 GN=APOB PE=1 SV=2	2	99	LTLDIQNK				-0.000384273	943.533	472.774	943.534	472.774	2	10	5.1.1.426.12	24.3482	5739.7	3785.09	24.44	0.17	2644.09
1	349.45	349.45	47.14	45.69	43.3	sp|P04114|APOB_HUMAN	Apolipoprotein B-100 OS=Homo sapiens OX=9606 GN=APOB PE=1 SV=2	2	99	LVGFIDDAVK				0.00560365	1075.6	538.806	1075.59	538.803	2	12	1.1.1.613.10	35.3412	877.4	501.82	35.43	0.17	1139.73
1	349.45	349.45	47.14	45.69	43.3	sp|P04114|APOB_HUMAN	Apolipoprotein B-100 OS=Homo sapiens OX=9606 GN=APOB PE=1 SV=2	2	99	MGLAFESTK	Oxidation(M)@1			-0.00107308	998.473	500.244	998.474	500.244	2	12	1.1.1.338.14	19.4862	14055.2	11381.8	19.41	0.29	2270.22
1	349.45	349.45	47.14	45.69	43.3	sp|P04114|APOB_HUMAN	Apolipoprotein B-100 OS=Homo sapiens OX=9606 GN=APOB PE=1 SV=2	2	99	MNFKQELNGNTK			missed K-Q@4	-0.00195296	1422.69	475.238	1422.69	475.238	3	12	1.1.1.302.4	17.4004	3393.72	3331.55	17.39	0.17	952.307
1	349.45	349.45	47.14	45.69	43.3	sp|P04114|APOB_HUMAN	Apolipoprotein B-100 OS=Homo sapiens OX=9606 GN=APOB PE=1 SV=2	2	99	MTSNFPVDLSDYPK				-0.000840031	1612.74	807.379	1612.74	807.379	2	20	1.1.1.667.8	38.4479	315.46	313.59	38.45	0.17	3628.7
1	349.45	349.45	47.14	45.69	43.3	sp|P04114|APOB_HUMAN	Apolipoprotein B-100 OS=Homo sapiens OX=9606 GN=APOB PE=1 SV=2	2	99	MYQMDIQQELQR	Oxidation(M)@1; Oxidation(M)@4			0.0380722	1613.76	807.885	1613.72	807.866	2	13	3.1.1.395.51	22.6751	477.23	247.76	22.8	0.17	864.709
1	349.45	349.45	47.14	45.69	43.3	sp|P04114|APOB_HUMAN	Apolipoprotein B-100 OS=Homo sapiens OX=9606 GN=APOB PE=1 SV=2	2	99	NFVASHIANILNSEELDIQDLK				0.00103268	2482.27	828.431	2482.27	828.431	3	22	2.1.1.892.9	51.2893	93.14	92.89	51.29	0.29	1632.07
1	349.45	349.45	47.14	45.69	43.3	sp|P04114|APOB_HUMAN	Apolipoprotein B-100 OS=Homo sapiens OX=9606 GN=APOB PE=1 SV=2	2	99	NHLQLEGLFFTNGEHTSK				0.000238655	2071.01	691.345	2071.01	691.345	3	18	4.1.1.646.33	37.1237	2124.59	1554.29	37.2	0.17	1402.28
1	349.45	349.45	47.14	45.69	43.3	sp|P04114|APOB_HUMAN	Apolipoprotein B-100 OS=Homo sapiens OX=9606 GN=APOB PE=1 SV=2	2	99	NIFNFK				0.00074654	781.413	391.714	781.412	391.713	2	7	5.1.1.571.2	32.6831	1890.34	1888.29	32.73	0.17	226.27
1	349.45	349.45	47.14	45.69	43.3	sp|P04114|APOB_HUMAN	Apolipoprotein B-100 OS=Homo sapiens OX=9606 GN=APOB PE=1 SV=2	2	99	NIILPVYDK				-0.00355695	1073.61	537.812	1073.61	537.813	2	10	5.1.1.619.7	35.4548	6063.34	3210.7	35.56	0.17	1553.85
1	349.45	349.45	47.14	45.69	43.3	sp|P04114|APOB_HUMAN	Apolipoprotein B-100 OS=Homo sapiens OX=9606 GN=APOB PE=1 SV=2	2	99	NIQEYLSILTDPDGK				-0.000785048	1704.86	853.435	1704.86	853.436	2	22	1.1.1.912.5	51.6706	48.87	47.58	51.68	0.17	3241.08
1	349.45	349.45	47.14	45.69	43.3	sp|P04114|APOB_HUMAN	Apolipoprotein B-100 OS=Homo sapiens OX=9606 GN=APOB PE=1 SV=2	2	99	NLQNNAEWVYQGAIR				-0.00344831	1774.87	888.443	1774.88	888.445	2	26	1.1.1.611.14	35.2455	826.72	813.44	35.25	0.17	6322.8
1	349.45	349.45	47.14	45.69	43.3	sp|P04114|APOB_HUMAN	Apolipoprotein B-100 OS=Homo sapiens OX=9606 GN=APOB PE=1 SV=2	2	99	NLTDFAEQYSIQDWAK				-0.00273478	1927.89	964.953	1927.9	964.955	2	18	2.1.1.782.24	44.9426	275.63	253.38	44.96	0.23	1352.69
1	349.45	349.45	47.14	45.69	43.3	sp|P04114|APOB_HUMAN	Apolipoprotein B-100 OS=Homo sapiens OX=9606 GN=APOB PE=1 SV=2	2	99	NMEVSVATTTK				0.0107603	1179.59	590.803	1179.58	590.798	2	9	5.1.1.315.22	17.9747	719.05	522.59	18.29	0.57	955.343
1	349.45	349.45	47.14	45.69	43.3	sp|P04114|APOB_HUMAN	Apolipoprotein B-100 OS=Homo sapiens OX=9606 GN=APOB PE=1 SV=2	2	99	NNALDFVTK				0.00316518	1020.53	511.271	1020.52	511.269	2	9	1.1.1.493.7	28.4227	6115.85	3555.91	28.34	0.17	1739.33
1	349.45	349.45	47.14	45.69	43.3	sp|P04114|APOB_HUMAN	Apolipoprotein B-100 OS=Homo sapiens OX=9606 GN=APOB PE=1 SV=2	2	99	NPNGYSFSIPVK				-0.000467423	1321.67	661.84	1321.67	661.841	2	19	1.1.1.594.12	34.2554	1511.81	930.58	34.34	0.17	2901.23
1	349.45	349.45	47.14	45.69	43.3	sp|P04114|APOB_HUMAN	Apolipoprotein B-100 OS=Homo sapiens OX=9606 GN=APOB PE=1 SV=2	2	99	NSEEFAAAMSR				0.00144136	1211.53	606.77	1211.52	606.769	2	14	2.1.1.357.49	20.4979	4836.48	4751.74	20.51	0.17	4459.58
1	349.45	349.45	47.14	45.69	43.3	sp|P04114|APOB_HUMAN	Apolipoprotein B-100 OS=Homo sapiens OX=9606 GN=APOB PE=1 SV=2	2	99	NSLKIEIPLPFGGK			missed K-I@4	0.000448623	1511.87	504.964	1511.87	504.964	3	14	1.1.1.826.3	47.5042	62.83	54.55	47.54	0.17	239.923
1	349.45	349.45	47.14	45.69	43.3	sp|P04114|APOB_HUMAN	Apolipoprotein B-100 OS=Homo sapiens OX=9606 GN=APOB PE=1 SV=2	2	99	NTASLKYENYELTLK			missed K-Y@6	-0.00348083	1785.91	596.311	1785.91	596.312	3	18	1.1.1.541.10	31.2009	1541.3	1194.07	31.28	0.17	1787.19
1	349.45	349.45	47.14	45.69	43.3	sp|P04114|APOB_HUMAN	Apolipoprotein B-100 OS=Homo sapiens OX=9606 GN=APOB PE=1 SV=2	2	99	NTLELSNGVIVK				-0.00168144	1285.72	643.869	1285.72	643.869	2	19	1.1.1.544.12	31.3773	1736.29	847.58	31.51	0.17	1807.5
1	349.45	349.45	47.14	45.69	43.3	sp|P04114|APOB_HUMAN	Apolipoprotein B-100 OS=Homo sapiens OX=9606 GN=APOB PE=1 SV=2	2	99	QGFFPDSVNK				0.00096978	1137.55	569.78	1137.55	569.78	2	14	1.1.1.482.8	27.7944	5120.42	3877.89	27.72	0.17	3191.68
1	349.45	349.45	47.14	45.69	43.3	sp|P04114|APOB_HUMAN	Apolipoprotein B-100 OS=Homo sapiens OX=9606 GN=APOB PE=1 SV=2	2	99	QHIEAIDVR	Gln->pyro-Glu@N-term			0.0206178	1062.57	532.29	1062.55	532.28	2	14	1.1.1.443.7	25.5358	5645.55	4417.42	25.35	0.29	2094.05
1	349.45	349.45	47.14	45.69	43.3	sp|P04114|APOB_HUMAN	Apolipoprotein B-100 OS=Homo sapiens OX=9606 GN=APOB PE=1 SV=2	2	99	QIDDIDVR				-0.00121483	972.486	487.25	972.488	487.251	2	9	1.1.1.337.8	19.4246	14036.4	6890	19.53	0.12	1543.21
1	349.45	349.45	47.14	45.69	43.3	sp|P04114|APOB_HUMAN	Apolipoprotein B-100 OS=Homo sapiens OX=9606 GN=APOB PE=1 SV=2	2	99	QSFDLSVK				-0.00181662	922.474	462.244	922.476	462.245	2	8	3.1.1.425.5	24.3592	3805.01	3397.4	24.41	0.12	2185.98
1	349.45	349.45	47.14	45.69	43.3	sp|P04114|APOB_HUMAN	Apolipoprotein B-100 OS=Homo sapiens OX=9606 GN=APOB PE=1 SV=2	2	99	QTEATMTFK	Gln->pyro-Glu@N-term			3.58897e-05	1038.47	1039.48	1038.47	1039.48	1	12	1.1.1.446.25	25.7451	11.4152	11.4152			882.113
1	349.45	349.45	47.14	45.69	43.3	sp|P04114|APOB_HUMAN	Apolipoprotein B-100 OS=Homo sapiens OX=9606 GN=APOB PE=1 SV=2	2	99	QTIIVVLENVQR				-0.00276553	1410.82	706.416	1410.82	706.417	2	15	4.1.1.741.18	42.5833	457.98	427.27	42.61	0.23	1515.58
1	349.45	349.45	47.14	45.69	43.3	sp|P04114|APOB_HUMAN	Apolipoprotein B-100 OS=Homo sapiens OX=9606 GN=APOB PE=1 SV=2	2	99	QVFLYPEKDEPTYILNIK			missed K-D@8	-0.00930173	2209.16	737.393	2209.17	737.396	3	21	2.1.1.757.12	43.4945	712.92	639.39	43.52	0.17	2617.43
1	349.45	349.45	47.14	45.69	43.3	sp|P04114|APOB_HUMAN	Apolipoprotein B-100 OS=Homo sapiens OX=9606 GN=APOB PE=1 SV=2	2	99	QVFLYPEKDEPTYILNIKR	Gln->pyro-Glu@N-term		missed K-D@8; missed K-R@18	-0.0103449	2348.23	783.751	2348.24	783.755	3	17	2.1.1.807.18	46.3747	362.57	351.4	46.35	0.17	2363.6
1	349.45	349.45	47.14	45.69	43.3	sp|P04114|APOB_HUMAN	Apolipoprotein B-100 OS=Homo sapiens OX=9606 GN=APOB PE=1 SV=2	2	99	RGIISALLVPPETEEAK			missed R-G@1	0.000421776	1822.02	608.347	1822.02	608.347	3	9	1.1.1.719.3	41.3821	35.64	33.78	41.36	0.17	840.292
1	349.45	349.45	47.14	45.69	43.3	sp|P04114|APOB_HUMAN	Apolipoprotein B-100 OS=Homo sapiens OX=9606 GN=APOB PE=1 SV=2	2	99	RNLQNNAEWVYQGAIR			missed R-N@1	-0.000807995	1930.98	644.666	1930.98	644.666	3	18	1.1.1.508.21	29.318	1424.68	1298.5	29.34	0.12	1442.17
1	349.45	349.45	47.14	45.69	43.3	sp|P04114|APOB_HUMAN	Apolipoprotein B-100 OS=Homo sapiens OX=9606 GN=APOB PE=1 SV=2	2	99	SEILAHWSPAK				-0.00165094	1237.64	619.829	1237.65	619.83	2	16	1.1.1.438.32	25.2708	7926.19	920.77	25.06	0.17	1060.53
1	349.45	349.45	47.14	45.69	43.3	sp|P04114|APOB_HUMAN	Apolipoprotein B-100 OS=Homo sapiens OX=9606 GN=APOB PE=1 SV=2	2	99	SEYQADYESLR				0.000794737	1359.6	680.805	1359.59	680.804	2	14	4.1.1.377.37	21.636	2862.33	2430.89	21.7	0.17	1335.06
1	349.45	349.45	47.14	45.69	43.3	sp|P04114|APOB_HUMAN	Apolipoprotein B-100 OS=Homo sapiens OX=9606 GN=APOB PE=1 SV=2	2	99	SFDYHQFVDETNDK				-0.000769633	1743.74	872.876	1743.74	872.876	2	17	1.1.1.518.21	29.9032	420.28	303.38	29.97	0.12	1552.13
1	349.45	349.45	47.14	45.69	43.3	sp|P04114|APOB_HUMAN	Apolipoprotein B-100 OS=Homo sapiens OX=9606 GN=APOB PE=1 SV=2	2	99	SFDYHQFVDETNDKIR			missed K-I@14	-0.00190755	2012.92	504.238	2012.92	504.238	4	14	1.1.1.556.8	32.0556	1056.62	737.96	32.15	0.17	1211.33
1	349.45	349.45	47.14	45.69	43.3	sp|P04114|APOB_HUMAN	Apolipoprotein B-100 OS=Homo sapiens OX=9606 GN=APOB PE=1 SV=2	2	99	SGSSTASWIQNVDTK				0.00256361	1579.75	790.882	1579.75	790.881	2	25	1.1.1.483.24	27.8808	3336.66	2672	27.95	0.12	3786.16
1	349.45	349.45	47.14	45.69	43.3	sp|P04114|APOB_HUMAN	Apolipoprotein B-100 OS=Homo sapiens OX=9606 GN=APOB PE=1 SV=2	2	99	SGVQMNTNFFHESGLEAHVALK	Oxidation(M)@5			-0.00796708	2431.15	608.795	2431.16	608.797	4	19	1.1.1.571.8	32.9187	1637.47	1266.15	33	0.17	1405.88
1	349.45	349.45	47.14	45.69	43.3	sp|P04114|APOB_HUMAN	Apolipoprotein B-100 OS=Homo sapiens OX=9606 GN=APOB PE=1 SV=2	2	99	SLWDFLK				0.000201672	907.481	454.748	907.48	454.747	2	9	3.1.1.870.2	49.9657	177.28	172.83	49.96	0.12	287.614
1	349.45	349.45	47.14	45.69	43.3	sp|P04114|APOB_HUMAN	Apolipoprotein B-100 OS=Homo sapiens OX=9606 GN=APOB PE=1 SV=2	2	99	SPAFTDLHLR				0.000222509	1155.6	386.209	1155.6	386.208	3	11	1.1.1.504.2	29.0469	5865.13	3026.59	28.93	0.23	702.777
1	349.45	349.45	47.14	45.69	43.3	sp|P04114|APOB_HUMAN	Apolipoprotein B-100 OS=Homo sapiens OX=9606 GN=APOB PE=1 SV=2	2	99	SVGFHLPSR				-0.00169011	998.528	500.271	998.53	500.272	2	12	1.1.1.416.12	23.9809	11476.5	9535.2	24.03	0.17	2654.72
1	349.45	349.45	47.14	45.69	43.3	sp|P04114|APOB_HUMAN	Apolipoprotein B-100 OS=Homo sapiens OX=9606 GN=APOB PE=1 SV=2	2	99	SVMAPFTMTIDAHTNGNGK	Oxidation(M)@8			0.00332424	2006.92	669.981	2006.92	669.98	3	19	1.1.1.535.16	30.8645	589.3	488.67	30.83	0.12	1731.42
1	349.45	349.45	47.14	45.69	43.3	sp|P04114|APOB_HUMAN	Apolipoprotein B-100 OS=Homo sapiens OX=9606 GN=APOB PE=1 SV=2	2	99	SVSDGIAALDLNAVANK				0.00126722	1656.87	829.442	1656.87	829.441	2	29	1.1.1.691.6	39.8022	452.16	401.05	39.83	0.11	9446.09
1	349.45	349.45	47.14	45.69	43.3	sp|P04114|APOB_HUMAN	Apolipoprotein B-100 OS=Homo sapiens OX=9606 GN=APOB PE=1 SV=2	2	99	SVSLPSLDPASAK				-0.00100491	1270.68	636.345	1270.68	636.346	2	10	1.1.1.577.11	33.2693	4844.82	2294.12	33.13	0.17	3946.55
1	349.45	349.45	47.14	45.69	43.3	sp|P04114|APOB_HUMAN	Apolipoprotein B-100 OS=Homo sapiens OX=9606 GN=APOB PE=1 SV=2	2	99	TEHGSEMLFFGNAIEGK				0.0161477	1865.88	622.967	1865.86	622.961	3	15	5.1.1.680.25	38.9814	2218.86	2084.77	39.01	0.17	2881.26
1	349.45	349.45	47.14	45.69	43.3	sp|P04114|APOB_HUMAN	Apolipoprotein B-100 OS=Homo sapiens OX=9606 GN=APOB PE=1 SV=2	2	99	TEVIPPLIENR				-0.00126405	1279.71	640.864	1279.71	640.864	2	13	1.1.1.637.8	36.7176	2032.56	567.48	36.56	0.17	2377.89
1	349.45	349.45	47.14	45.69	43.3	sp|P04114|APOB_HUMAN	Apolipoprotein B-100 OS=Homo sapiens OX=9606 GN=APOB PE=1 SV=2	2	99	TGISPLALIK				-0.00297386	1011.63	506.822	1011.63	506.824	2	12	3.1.1.761.2	43.695	1526.43	366.65	43.52	0.17	808.383
1	349.45	349.45	47.14	45.69	43.3	sp|P04114|APOB_HUMAN	Apolipoprotein B-100 OS=Homo sapiens OX=9606 GN=APOB PE=1 SV=2	2	99	TGLKEFLK			missed K-E@4	-0.0017122	934.547	468.281	934.549	468.282	2	12	3.1.1.413.8	23.6723	946.33	832.28	23.72	0.17	1536.2
1	349.45	349.45	47.14	45.69	43.3	sp|P04114|APOB_HUMAN	Apolipoprotein B-100 OS=Homo sapiens OX=9606 GN=APOB PE=1 SV=2	2	99	TIHDLHLFIENIDFNK				-0.00341112	1968.01	657.01	1968.01	657.011	3	22	1.1.1.779.2	44.8231	57.06	53.12	44.85	0.23	1313.37
1	349.45	349.45	47.14	45.69	43.3	sp|P04114|APOB_HUMAN	Apolipoprotein B-100 OS=Homo sapiens OX=9606 GN=APOB PE=1 SV=2	2	99	TILGTMPAFEVSLQALQK	Oxidation(M)@6			-0.00431873	1962.05	982.03	1962.05	982.032	2	26	1.1.1.868.4	49.5744	15.559	8.28491	49.4641	0.1716	3099.32
1	349.45	349.45	47.14	45.69	43.3	sp|P04114|APOB_HUMAN	Apolipoprotein B-100 OS=Homo sapiens OX=9606 GN=APOB PE=1 SV=2	2	99	TLQGIPQMIGEVIR				-0.00321051	1553.86	777.936	1553.86	777.937	2	16	5.1.1.913.13	52.4266	400.65	377.43	52.4	0.17	2012.55
1	349.45	349.45	47.14	45.69	43.3	sp|P04114|APOB_HUMAN	Apolipoprotein B-100 OS=Homo sapiens OX=9606 GN=APOB PE=1 SV=2	2	99	TLQGIPQMIGEVIRK			missed R-K@14	0.000400646	1681.96	561.659	1681.95	561.659	3	13	1.1.1.820.4	47.1746	58.81	54.86	47.14	0.23	310.997
1	349.45	349.45	47.14	45.69	43.3	sp|P04114|APOB_HUMAN	Apolipoprotein B-100 OS=Homo sapiens OX=9606 GN=APOB PE=1 SV=2	2	99	TQFNNNEYSQDLDAYNTK				0.00068999	2163.94	1082.97	2163.93	1082.97	2	23	1.1.1.457.36	26.385	2392.04	2322.14	26.4	0.17	2332.14
1	349.45	349.45	47.14	45.69	43.3	sp|P04114|APOB_HUMAN	Apolipoprotein B-100 OS=Homo sapiens OX=9606 GN=APOB PE=1 SV=2	2	99	TQFNNNEYSQDLDAYNTKDK			missed K-D@18	0.00229514	2407.06	803.36	2407.06	803.359	3	11	1.1.1.417.46	24.0755	7839.33	620.75	23.86	0.17	611.115
1	349.45	349.45	47.14	45.69	43.3	sp|P04114|APOB_HUMAN	Apolipoprotein B-100 OS=Homo sapiens OX=9606 GN=APOB PE=1 SV=2	2	99	TSSFALNLPTLPEVK				-0.00179482	1615.88	808.947	1615.88	808.948	2	18	2.1.1.845.8	48.5487	605.65	535.74	48.58	0.23	2506.24
1	349.45	349.45	47.14	45.69	43.3	sp|P04114|APOB_HUMAN	Apolipoprotein B-100 OS=Homo sapiens OX=9606 GN=APOB PE=1 SV=2	2	99	TSSFALNLPTLPEVKFPEVDVLTK			missed K-F@15	0.0109142	2644.45	882.49	2644.44	882.486	3	21	1.1.1.936.56	52.9798	3197.38	3194.82	52.91	0.12	12813.6
1	349.45	349.45	47.14	45.69	43.3	sp|P04114|APOB_HUMAN	Apolipoprotein B-100 OS=Homo sapiens OX=9606 GN=APOB PE=1 SV=2	2	99	VHANPLLIDVVTYLVALIPEPSAQQLR				0.0066845	2968.68	990.568	2968.68	990.566	3	25	2.1.1.930.11	53.4677	599.84	594.87	53.47	0.17	2236.91
1	349.45	349.45	47.14	45.69	43.3	sp|P04114|APOB_HUMAN	Apolipoprotein B-100 OS=Homo sapiens OX=9606 GN=APOB PE=1 SV=2	2	99	VIGNMGQTMEQLTPELK	Oxidation(M)@5; Oxidation(M)@9			0.00100923	1919.93	960.974	1919.93	960.974	2	21	1.1.1.473.30	27.308	3070.54	582.05	27.09	0.17	930.074
1	349.45	349.45	47.14	45.69	43.3	sp|P04114|APOB_HUMAN	Apolipoprotein B-100 OS=Homo sapiens OX=9606 GN=APOB PE=1 SV=2	2	99	VLADKFIIPGLK			missed K-F@5	0.0020067	1312.81	438.612	1312.81	438.611	3	13	1.1.1.723.2	41.6078	198.59	110.81	41.54	0.17	714.063
1	349.45	349.45	47.14	45.69	43.3	sp|P04114|APOB_HUMAN	Apolipoprotein B-100 OS=Homo sapiens OX=9606 GN=APOB PE=1 SV=2	2	99	VLLDQLGTTISFER				-0.001172	1590.86	796.438	1590.86	796.438	2	23	1.1.1.800.2	46.0513	43.6163	42.1445	46.0624	0.1715	5179.57
1	349.45	349.45	47.14	45.69	43.3	sp|P04114|APOB_HUMAN	Apolipoprotein B-100 OS=Homo sapiens OX=9606 GN=APOB PE=1 SV=2	2	99	VLVDHFGYTK				0.002521	1177.62	393.546	1177.61	393.545	3	9	1.1.1.397.3	22.8802	7484.99	7075.65	22.93	0.17	696.397
1	349.45	349.45	47.14	45.69	43.3	sp|P04114|APOB_HUMAN	Apolipoprotein B-100 OS=Homo sapiens OX=9606 GN=APOB PE=1 SV=2	2	99	VNWEEEAASGLLTSLK				0.000372707	1745.88	873.949	1745.88	873.949	2	15	2.1.1.881.26	50.6486	122.96	43.52	50.56	0.64	1896.68
1	349.45	349.45	47.14	45.69	43.3	sp|P04114|APOB_HUMAN	Apolipoprotein B-100 OS=Homo sapiens OX=9606 GN=APOB PE=1 SV=2	2	99	VPQTDMTFR				0.00145208	1093.52	547.769	1093.52	547.769	2	10	1.1.1.376.33	21.6912	14478.8	11819.1	21.61	0.29	2549.85
1	349.45	349.45	47.14	45.69	43.3	sp|P04114|APOB_HUMAN	Apolipoprotein B-100 OS=Homo sapiens OX=9606 GN=APOB PE=1 SV=2	2	99	VPSYTLILPSLELPVLHVPR				0.0140262	2242.32	748.448	2242.31	748.444	3	16	2.1.1.922.24	52.9828	470	462.55	52.92	0.12	12386.9
1	349.45	349.45	47.14	45.69	43.3	sp|P04114|APOB_HUMAN	Apolipoprotein B-100 OS=Homo sapiens OX=9606 GN=APOB PE=1 SV=2	2	99	VSALLTPAEQTGTWK				0.00305811	1600.85	801.432	1600.85	801.43	2	15	4.1.1.597.42	34.3075	1229.37	1020.29	34.37	0.23	1493.23
1	349.45	349.45	47.14	45.69	43.3	sp|P04114|APOB_HUMAN	Apolipoprotein B-100 OS=Homo sapiens OX=9606 GN=APOB PE=1 SV=2	2	99	VSTAFVYTK				-0.00380069	1014.53	508.275	1014.54	508.277	2	11	2.1.1.385.7	22.0767	78382.5	8610.25	22.3	0.17	2973.51
1	349.45	349.45	47.14	45.69	43.3	sp|P04114|APOB_HUMAN	Apolipoprotein B-100 OS=Homo sapiens OX=9606 GN=APOB PE=1 SV=2	2	99	YEDGTLSLTSTSDLQSGIIK				-0.00152287	2127.06	1064.54	2127.06	1064.54	2	24	2.1.1.693.39	39.8254	1179.12	1171.48	39.83	0.12	3254.54
1	349.45	349.45	47.14	45.69	43.3	sp|P04114|APOB_HUMAN	Apolipoprotein B-100 OS=Homo sapiens OX=9606 GN=APOB PE=1 SV=2	2	99	YENYELTLK				-0.000533801	1171.58	586.795	1171.58	586.795	2	13	1.1.1.484.13	27.9173	3208.11	3164.53	27.95	0.23	3268.57
1	349.45	349.45	47.14	45.69	43.3	sp|P04114|APOB_HUMAN	Apolipoprotein B-100 OS=Homo sapiens OX=9606 GN=APOB PE=1 SV=2	2	99	YGMVAQVTQTLK	Oxidation(M)@3			-0.00376155	1353.69	677.854	1353.7	677.855	2	20	1.1.1.413.37	23.8322	3811.45	3430.25	23.91	0.17	2198.27
1	349.45	349.45	47.14	45.69	43.3	sp|P04114|APOB_HUMAN	Apolipoprotein B-100 OS=Homo sapiens OX=9606 GN=APOB PE=1 SV=2	2	99	YHWEHTGLTLR				-0.000175442	1411.7	471.574	1411.7	471.574	3	12	2.1.1.407.5	23.3394	1787.46	1294.42	23.28	0.12	1714.77
1	349.45	349.45	47.14	45.69	43.3	sp|P04114|APOB_HUMAN	Apolipoprotein B-100 OS=Homo sapiens OX=9606 GN=APOB PE=1 SV=2	2	99	YKLQDFSDQLSDYYEK			missed K-L@2	0.00488384	2040.94	681.319	2040.93	681.318	3	18	1.1.1.638.7	36.7717	81.93	78.28	36.74	0.17	2986.28
1	349.45	349.45	47.14	45.69	43.3	sp|P04114|APOB_HUMAN	Apolipoprotein B-100 OS=Homo sapiens OX=9606 GN=APOB PE=1 SV=2	2	99	YNALDLTNNGK	Deamidated(N)@2			0.00313452	1222.59	612.3	1222.58	612.299	2	11	3.1.1.391.50	22.4325	1401.44	1290.87	22.46	0.12	1861.32
1	349.45	349.45	47.14	45.69	43.3	sp|P04114|APOB_HUMAN	Apolipoprotein B-100 OS=Homo sapiens OX=9606 GN=APOB PE=1 SV=2	2	99	YTYNYEAESSSGVPGTADSR				0.00371465	2152.92	1077.47	2152.92	1077.47	2	19	1.1.1.392.52	22.6408	4153.42	2271.53	22.76	0.17	958.992
1	349.45	349.45	47.14	45.69	43.3	sp|P04114|APOB_HUMAN	Apolipoprotein B-100 OS=Homo sapiens OX=9606 GN=APOB PE=1 SV=2	0.801343	99	EEEMLENVSLVCPK	Propionamide(C)@12		cleaved A-E@N-term	-0.000618622	1689.79	845.905	1689.8	845.905	2	21	1.1.1.641.10	36.9617	209.87	206.84	36.96	0.23	3210.98
1	349.45	349.45	47.14	45.69	43.3	sp|P04114|APOB_HUMAN	Apolipoprotein B-100 OS=Homo sapiens OX=9606 GN=APOB PE=1 SV=2	0.525784	99	AISSAALSASYK			cleaved Y-A@N-term	-0.00401041	1167.61	584.812	1167.61	584.814	2	11	1.1.1.379.28	21.8644	3338.67	2688.03	21.9	0.23	1087.36
1	349.45	349.45	47.14	45.69	43.3	sp|P04114|APOB_HUMAN	Apolipoprotein B-100 OS=Homo sapiens OX=9606 GN=APOB PE=1 SV=2	0.522879	99	NFVASHIANILNSEELDIQDLKK	Lys-loss@C-term		missed K-K@22	-0.0130758	2482.26	828.426	2482.27	828.431	3	26	1.1.1.923.3	52.2469	39.9	26.46	52.15	0.17	2708.35
1	349.45	349.45	47.14	45.69	43.3	sp|P04114|APOB_HUMAN	Apolipoprotein B-100 OS=Homo sapiens OX=9606 GN=APOB PE=1 SV=2	0.505845	99	LTLDIQNKK	Lys-loss@C-term		missed K-K@8	-0.000966379	943.533	472.774	943.534	472.774	2	11	3.1.1.419.11	24.0187	3763.42	3738.44	24.01	0.17	2802.66
1	349.45	349.45	47.14	45.69	43.3	sp|P04114|APOB_HUMAN	Apolipoprotein B-100 OS=Homo sapiens OX=9606 GN=APOB PE=1 SV=2	0.0931265	99	LDVTTSIGRR	Arg-loss@C-term		missed R-R@9	0.00968932	960.534	481.274	960.524	481.269	2	12	6.1.1.400.8	22.9212	430.54	421.16	22.96	0.29	357.65
1	349.45	349.45	47.14	45.69	43.3	sp|P04114|APOB_HUMAN	Apolipoprotein B-100 OS=Homo sapiens OX=9606 GN=APOB PE=1 SV=2	0.0443122	99	EALKESQLPTVMDFR	Delta:H(4)C(2)@N-term		missed K-E@4	-0.00387687	1790.92	597.981	1790.92	597.982	3	11	1.1.1.673.6	38.7749	116.09	88.78	38.69	0.23	822.066
1	349.45	349.45	47.14	45.69	43.3	sp|P04114|APOB_HUMAN	Apolipoprotein B-100 OS=Homo sapiens OX=9606 GN=APOB PE=1 SV=2	0.0101054	99	NYEAESSSGVPGTADSR			cleaved Y-N@N-term	0.00228108	1725.75	863.88	1725.74	863.879	2	15	1.1.1.238.21	13.7387	414.98	348.25	13.69	0.12	217.418
1	349.45	349.45	47.14	45.69	43.3	sp|P04114|APOB_HUMAN	Apolipoprotein B-100 OS=Homo sapiens OX=9606 GN=APOB PE=1 SV=2	0.0043648	99	SKPTVSSSMEFK	Lys->Allysine(K)@2	Lys->Allysine(K)@3451		0.0303449	1325.65	663.831	1325.62	663.816	2	9	1.1.1.289.31	16.6814	9896.03	425.49	16.93	0.35	1287.86
1	349.45	349.45	47.14	45.69	43.3	sp|P04114|APOB_HUMAN	Apolipoprotein B-100 OS=Homo sapiens OX=9606 GN=APOB PE=1 SV=2	0.00174067	99	NFYYSPQSSPDKK			cleaved W-N@N-term; missed K-K@12	4.44926e-06	1559.73	520.916	1559.73	520.916	3	10	1.1.1.290.10	16.7139	7209.95	5339.76	16.64	0.12	817.645
1	349.45	349.45	47.14	45.69	43.3	sp|P04114|APOB_HUMAN	Apolipoprotein B-100 OS=Homo sapiens OX=9606 GN=APOB PE=1 SV=2	0.0371573	98.95	FQFPGKPGIY			cleaved Y-T@C-term	-0.000709195	1152.6	577.305	1152.6	577.306	2	9	1.1.1.646.6	37.2246	274.77	185.49	37.31	0.17	1051.83
1	349.45	349.45	47.14	45.69	43.3	sp|P04114|APOB_HUMAN	Apolipoprotein B-100 OS=Homo sapiens OX=9606 GN=APOB PE=1 SV=2	1.92082	98.93	VEDIPLAR				-0.00029561	911.507	456.761	911.508	456.761	2	7	1.1.1.406.3	23.3982	1640.9	1613.81	23.39	0.29	848.05
1	349.45	349.45	47.14	45.69	43.3	sp|P04114|APOB_HUMAN	Apolipoprotein B-100 OS=Homo sapiens OX=9606 GN=APOB PE=1 SV=2	1.67778	98.3	LDNIYSSDKFYK			missed K-F@9	0.00185984	1491.73	498.249	1491.72	498.249	3	8	2.1.1.410.14	23.5244	8544.12	6804.7	23.57	0.12	1766.89
1	349.45	349.45	47.14	45.69	43.3	sp|P04114|APOB_HUMAN	Apolipoprotein B-100 OS=Homo sapiens OX=9606 GN=APOB PE=1 SV=2	1.72125	98.29	LLLMGAR				0.00109735	772.464	387.239	772.463	387.239	2	7	5.1.1.515.3	29.4628	1288.16	916.74	29.52	0.12	1029.42
1	349.45	349.45	47.14	45.69	43.3	sp|P04114|APOB_HUMAN	Apolipoprotein B-100 OS=Homo sapiens OX=9606 GN=APOB PE=1 SV=2	1.61979	98.11	FIIPSPK				0.000231898	800.48	401.247	800.48	401.247	2	8	1.1.1.531.2	30.6042	2378.02	1037.84	30.77	0.23	1153.37
1	349.45	349.45	47.14	45.69	43.3	sp|P04114|APOB_HUMAN	Apolipoprotein B-100 OS=Homo sapiens OX=9606 GN=APOB PE=1 SV=2	1.27572	97.97	QHLFVK	Gln->pyro-Glu@N-term			0.000350108	753.418	377.716	753.417	377.716	2	8	1.1.1.387.4	22.3054	4093.09	3121.26	22.36	0.17	894.739
1	349.45	349.45	47.14	45.69	43.3	sp|P04114|APOB_HUMAN	Apolipoprotein B-100 OS=Homo sapiens OX=9606 GN=APOB PE=1 SV=2	1.56864	97.8	LFLEETK				-0.00109471	878.474	440.244	878.475	440.245	2	8	1.1.1.426.4	24.5491	4757.1	4160.65	24.49	0.23	1418.51
1	349.45	349.45	47.14	45.69	43.3	sp|P04114|APOB_HUMAN	Apolipoprotein B-100 OS=Homo sapiens OX=9606 GN=APOB PE=1 SV=2	1.38722	96.7	YLRTEHGSEMLFFGNAIEGK			missed R-T@3	-0.00421391	2298.11	575.534	2298.11	575.535	4	9	1.1.1.654.3	37.6709	60.22	59.08	37.65	0.11	635.286
1	349.45	349.45	47.14	45.69	43.3	sp|P04114|APOB_HUMAN	Apolipoprotein B-100 OS=Homo sapiens OX=9606 GN=APOB PE=1 SV=2	1.35655	96.48	ATVAVYLESLQDTK				-0.00746406	1536.8	769.405	1536.8	769.409	2	12	3.1.1.708.24	40.6748	301.96	274.22	40.63	0.29	2327.69
1	349.45	349.45	47.14	45.69	43.3	sp|P04114|APOB_HUMAN	Apolipoprotein B-100 OS=Homo sapiens OX=9606 GN=APOB PE=1 SV=2	1.39794	96.38	IYSLWEHSTK				0.000870228	1262.63	421.884	1262.63	421.884	3	7	1.1.1.440.3	25.3572	6258.68	2922.23	25.52	0.23	541.066
1	349.45	349.45	47.14	45.69	43.3	sp|P04114|APOB_HUMAN	Apolipoprotein B-100 OS=Homo sapiens OX=9606 GN=APOB PE=1 SV=2	1.3098	96.06	MDMTFSK				-0.00126947	858.36	430.187	858.362	430.188	2	6	1.1.1.353.5	20.3432	4000.04	3331.93	20.39	0.12	852.686
2	320.34	320.3	94.91	94.42	93.27	sp|P02768|ALBU_HUMAN	Albumin OS=Homo sapiens OX=9606 GN=ALB PE=1 SV=2	2	99	AACLLPK	Propionamide(C)@3			0.000251856	785.447	393.731	785.447	393.731	2	11	4.1.1.346.4	19.8075	15490.8	7759.2	19.69	0.23	1682.39
2	320.34	320.3	94.91	94.42	93.27	sp|P02768|ALBU_HUMAN	Albumin OS=Homo sapiens OX=9606 GN=ALB PE=1 SV=2	2	99	AAFTECCQAADK	No Propionamide(C)@6; Propionamide(C)@7			0.00216681	1327.56	664.785	1327.55	664.784	2	17	1.1.1.277.22	15.9761	5252.74	5055.81	16	0.29	865.958
2	320.34	320.3	94.91	94.42	93.27	sp|P02768|ALBU_HUMAN	Albumin OS=Homo sapiens OX=9606 GN=ALB PE=1 SV=2	2	99	AAFTECCQAADKAACLLPK	Propionamide(C)@6; Propionamide(C)@7; Propionamide(C)@15		missed K-A@12	0.00159217	2166.03	723.017	2166.03	723.016	3	23	4.1.1.583.42	33.4967	11356.1	8145.39	33.57	0.17	3218.36
2	320.34	320.3	94.91	94.42	93.27	sp|P02768|ALBU_HUMAN	Albumin OS=Homo sapiens OX=9606 GN=ALB PE=1 SV=2	2	99	ADDKETCFAEEGKK	Propionamide(C)@7		missed K-E@4; missed K-K@13	-0.0035981	1640.73	547.918	1640.74	547.919	3	7	2.1.1.134.8	7.68685	1236.47	1219.53	7.69	0.29	120.393
2	320.34	320.3	94.91	94.42	93.27	sp|P02768|ALBU_HUMAN	Albumin OS=Homo sapiens OX=9606 GN=ALB PE=1 SV=2	2	99	AEFAEVSK				4.85289e-05	879.434	440.724	879.434	440.724	2	8	2.1.1.258.3	14.7653	264.07	262.55	14.76	0.52	93.9152
2	320.34	320.3	94.91	94.42	93.27	sp|P02768|ALBU_HUMAN	Albumin OS=Homo sapiens OX=9606 GN=ALB PE=1 SV=2	2	99	AEFAEVSKLVTDLTK			missed K-L@8	0.00185981	1649.89	550.971	1649.89	550.97	3	12	3.1.1.819.4	47.0358	6661.38	1080.14	47.2	0.11	348.567
2	320.34	320.3	94.91	94.42	93.27	sp|P02768|ALBU_HUMAN	Albumin OS=Homo sapiens OX=9606 GN=ALB PE=1 SV=2	2	99	AEFAEVSKLVTDLTKVHTECCHGDLLECADDR	Propionamide(C)@20; Propionamide(C)@21; Propionamide(C)@28		missed K-L@8; missed K-V@15	-0.00176775	3759.75	752.958	3759.75	752.958	5	13	3.1.1.809.12	46.4834	916.88	294.93	46.68	0.17	1952.87
2	320.34	320.3	94.91	94.42	93.27	sp|P02768|ALBU_HUMAN	Albumin OS=Homo sapiens OX=9606 GN=ALB PE=1 SV=2	2	99	AFKAWAVAR			missed K-A@3	-0.00177708	1018.57	510.292	1018.57	510.293	2	8	3.1.1.383.12	21.9507	6112.23	3858.82	21.82	0.34	1250.79
2	320.34	320.3	94.91	94.42	93.27	sp|P02768|ALBU_HUMAN	Albumin OS=Homo sapiens OX=9606 GN=ALB PE=1 SV=2	2	99	ALVLIAFAQYLQQCPFEDHVK	Propionamide(C)@14			-0.00336253	2503.29	835.437	2503.29	835.438	3	17	3.1.1.1433.10	57.0892	467.43	419.32	57.16	0.29	1025.21
2	320.34	320.3	94.91	94.42	93.27	sp|P02768|ALBU_HUMAN	Albumin OS=Homo sapiens OX=9606 GN=ALB PE=1 SV=2	2	99	AQYLQQCPFEDHVK	Propionamide(C)@7		cleaved F-A@N-term	0.0017531	1775.83	592.951	1775.83	592.951	3	17	3.1.1.424.48	24.3297	21129.6	11476.8	24.41	0.12	3878.41
2	320.34	320.3	94.91	94.42	93.27	sp|P02768|ALBU_HUMAN	Albumin OS=Homo sapiens OX=9606 GN=ALB PE=1 SV=2	2	99	AVMDDFAAFVEK				0.0104439	1341.64	671.826	1341.63	671.821	2	18	2.1.1.742.10	42.6203	2245.21	1911.46	42.66	0.17	5291.86
2	320.34	320.3	94.91	94.42	93.27	sp|P02768|ALBU_HUMAN	Albumin OS=Homo sapiens OX=9606 GN=ALB PE=1 SV=2	2	99	CASLQK	Propionamide(C)@1			0.000690731	719.364	360.689	719.364	360.689	2	9	2.1.1.83.3	4.71895	478.55	416.59	4.77	0.11	362.618
2	320.34	320.3	94.91	94.42	93.27	sp|P02768|ALBU_HUMAN	Albumin OS=Homo sapiens OX=9606 GN=ALB PE=1 SV=2	2	99	CCAAADPHECYAK	Propionamide(C)@1; Propionamide(C)@2; Propionamide(C)@10			-0.000913042	1593.64	532.219	1593.64	532.22	3	9	2.1.1.157.13	9.0056	1383.41	227.71	8.61	0.23	153.396
2	320.34	320.3	94.91	94.42	93.27	sp|P02768|ALBU_HUMAN	Albumin OS=Homo sapiens OX=9606 GN=ALB PE=1 SV=2	2	99	CCTESLVNR	Propionamide(C)@1; Propionamide(C)@2			-0.00261643	1165.52	583.767	1165.52	583.768	2	6	2.1.1.263.7	15.0578	362.72	316.42	14.93	0.75	326.817
2	320.34	320.3	94.91	94.42	93.27	sp|P02768|ALBU_HUMAN	Albumin OS=Homo sapiens OX=9606 GN=ALB PE=1 SV=2	2	99	CCTESLVNRRPCFSALEVDETYVPK	Propionamide(C)@1; Propionamide(C)@2; Propionamide(C)@12		missed R-R@9	-0.00872886	3071.44	768.868	3071.45	768.87	4	21	3.1.1.629.22	36.1222	8221.91	4719.83	36.2	0.17	5958.67
2	320.34	320.3	94.91	94.42	93.27	sp|P02768|ALBU_HUMAN	Albumin OS=Homo sapiens OX=9606 GN=ALB PE=1 SV=2	2	99	CTAFHDNEETFLK	Propionamide(C)@1		cleaved M-C@N-term	0.000253314	1624.72	542.58	1624.72	542.58	3	21	3.1.1.430.11	24.654	229148	47691.2	24.47	0.12	11312.4
2	320.34	320.3	94.91	94.42	93.27	sp|P02768|ALBU_HUMAN	Albumin OS=Homo sapiens OX=9606 GN=ALB PE=1 SV=2	2	99	CTAFHDNEETFLKK	Propionamide(C)@1		cleaved M-C@N-term; missed K-K@13	-7.02955e-05	1752.81	585.279	1752.81	585.279	3	23	3.1.1.345.25	19.7801	428432	173649	19.59	0.17	28417.4
2	320.34	320.3	94.91	94.42	93.27	sp|P02768|ALBU_HUMAN	Albumin OS=Homo sapiens OX=9606 GN=ALB PE=1 SV=2	2	99	DAHKSEVAHR			missed K-S@4	-0.000249251	1148.57	383.863	1148.57	383.863	3	9	2.1.1.34.3	1.90813	538.02	410.98	1.73	0.57	609.512
2	320.34	320.3	94.91	94.42	93.27	sp|P02768|ALBU_HUMAN	Albumin OS=Homo sapiens OX=9606 GN=ALB PE=1 SV=2	2	99	DDNPNLPR				0.00104778	939.442	470.728	939.441	470.728	2	8	2.1.1.208.9	11.9143	1503.49	488.46	11.48	0.34	245.431
2	320.34	320.3	94.91	94.42	93.27	sp|P02768|ALBU_HUMAN	Albumin OS=Homo sapiens OX=9606 GN=ALB PE=1 SV=2	2	99	DEFKPLVEEPQNLIK			cleaved F-D@N-term	0.0014563	1797.95	899.984	1797.95	899.983	2	15	2.1.1.768.37	44.1457	5126.74	4175.99	44.5	0.92	2124.45
2	320.34	320.3	94.91	94.42	93.27	sp|P02768|ALBU_HUMAN	Albumin OS=Homo sapiens OX=9606 GN=ALB PE=1 SV=2	2	99	DEMPADLPSLAADFVESK	Oxidation(M)@3		cleaved N-D@N-term	-0.00279814	1949.89	975.952	1949.89	975.954	2	16	3.1.1.858.13	49.319	217.43	163.7	49.26	0.17	1153.1
2	320.34	320.3	94.91	94.42	93.27	sp|P02768|ALBU_HUMAN	Albumin OS=Homo sapiens OX=9606 GN=ALB PE=1 SV=2	2	99	DLGEENFK				0.000390115	950.435	476.225	950.435	476.225	2	12	1.1.1.295.6	16.9972	129196	125916	16.99	0.17	25831.5
2	320.34	320.3	94.91	94.42	93.27	sp|P02768|ALBU_HUMAN	Albumin OS=Homo sapiens OX=9606 GN=ALB PE=1 SV=2	2	99	DLPSLAADFVESK			cleaved A-D@N-term	-0.00101612	1390.7	696.356	1390.7	696.356	2	14	4.1.1.807.11	46.3859	199.3	194.71	46.41	0.29	795.676
2	320.34	320.3	94.91	94.42	93.27	sp|P02768|ALBU_HUMAN	Albumin OS=Homo sapiens OX=9606 GN=ALB PE=1 SV=2	2	99	DVFLGMFLYEYAR				0.000184896	1622.78	812.398	1622.78	812.397	2	17	3.1.1.1433.8	57.0817	636.62	531.88	57.17	0.29	1146.86
2	320.34	320.3	94.91	94.42	93.27	sp|P02768|ALBU_HUMAN	Albumin OS=Homo sapiens OX=9606 GN=ALB PE=1 SV=2	2	99	DVFLGMFLYEYARR	Arg-loss@C-term		missed R-R@13	0.000184897	1622.78	812.398	1622.78	812.397	2	18	3.1.1.1438.6	57.3692	636.62	357.73	57.17	0.29	724.252
2	320.34	320.3	94.91	94.42	93.27	sp|P02768|ALBU_HUMAN	Albumin OS=Homo sapiens OX=9606 GN=ALB PE=1 SV=2	2	99	DYSVVLLLR			cleaved P-D@N-term	-4.89461e-05	1076.62	539.319	1076.62	539.319	2	13	3.1.1.819.3	47.0318	1628.21	873.32	47.14	0.17	1540.62
2	320.34	320.3	94.91	94.42	93.27	sp|P02768|ALBU_HUMAN	Albumin OS=Homo sapiens OX=9606 GN=ALB PE=1 SV=2	2	99	ECCEKPLLEK	Glu->pyro-Glu@N-term; Propionamide(C)@2; Propionamide(C)@3			-0.00119537	1314.63	658.322	1314.63	658.323	2	10	1.1.1.333.45	19.2229	5113.79	2832.9	19.12	0.23	725.271
2	320.34	320.3	94.91	94.42	93.27	sp|P02768|ALBU_HUMAN	Albumin OS=Homo sapiens OX=9606 GN=ALB PE=1 SV=2	2	99	ECFLQHKDDNPNLPR	Glu->pyro-Glu@N-term; Propionamide(C)@2		cleaved N-E@N-term; missed K-D@7	-0.00350528	1877.88	626.967	1877.88	626.969	3	15	3.1.1.439.27	25.185	889.59	604.93	25.27	0.11	1291.07
2	320.34	320.3	94.91	94.42	93.27	sp|P02768|ALBU_HUMAN	Albumin OS=Homo sapiens OX=9606 GN=ALB PE=1 SV=2	2	99	EFNAETFTFHADICTLSEK	No Propionamide(C)@14			0.00129789	2202	735.006	2201.99	735.005	3	19	2.1.1.763.16	43.8327	16918.4	4272.03	43.41	0.34	5340.99
2	320.34	320.3	94.91	94.42	93.27	sp|P02768|ALBU_HUMAN	Albumin OS=Homo sapiens OX=9606 GN=ALB PE=1 SV=2	2	99	EFNAETFTFHADICTLSEKER	Propionamide(C)@14		missed K-E@19	-0.00165874	2558.17	640.551	2558.17	640.551	4	18	2.1.1.766.9	43.9917	9195.37	7305.14	43.87	0.8	4013.73
2	320.34	320.3	94.91	94.42	93.27	sp|P02768|ALBU_HUMAN	Albumin OS=Homo sapiens OX=9606 GN=ALB PE=1 SV=2	2	99	EMPADLPSLAADFVESK			cleaved D-E@N-term	0.00771214	1818.88	910.447	1818.87	910.443	2	17	3.1.1.910.6	52.3027	1226.13	222.97	52.54	0.17	1690.53
2	320.34	320.3	94.91	94.42	93.27	sp|P02768|ALBU_HUMAN	Albumin OS=Homo sapiens OX=9606 GN=ALB PE=1 SV=2	2	99	EQLKAVMDDFAAFVEK	Hex(K)@4	Hex(K)@569	missed K-A@4	-0.000709085	2001.96	668.327	2001.96	668.327	3	18	3.1.1.870.7	49.9767	3212.34	1212.32	49.84	0.17	2457.03
2	320.34	320.3	94.91	94.42	93.27	sp|P02768|ALBU_HUMAN	Albumin OS=Homo sapiens OX=9606 GN=ALB PE=1 SV=2	2	99	ETYGEMADCCAK	Methyl(E)@5; Propionamide(C)@9; Propionamide(C)@10	Methyl(E)@110		0.00188144	1475.57	738.795	1475.57	738.794	2	13	1.1.1.311.51	17.956	2646.63	2402.07	18.02	0.17	850.012
2	320.34	320.3	94.91	94.42	93.27	sp|P02768|ALBU_HUMAN	Albumin OS=Homo sapiens OX=9606 GN=ALB PE=1 SV=2	2	99	ETYGEMADCCAKQEPER	Propionamide(C)@9; Propionamide(C)@10		missed K-Q@12	0.00296892	2100.86	701.293	2100.85	701.292	3	12	2.1.1.275.24	15.7855	1719.6	1658.25	15.74	0.17	966.893
2	320.34	320.3	94.91	94.42	93.27	sp|P02768|ALBU_HUMAN	Albumin OS=Homo sapiens OX=9606 GN=ALB PE=1 SV=2	2	99	FDEFKPLVEEPQNLIK			cleaved V-F@N-term	-0.00096805	1945.02	973.517	1945.02	973.517	2	23	2.1.1.776.19	44.5956	1175.43	1075.24	44.5	0.63	6690.44
2	320.34	320.3	94.91	94.42	93.27	sp|P02768|ALBU_HUMAN	Albumin OS=Homo sapiens OX=9606 GN=ALB PE=1 SV=2	2	99	FKDLGEENFK			missed K-D@2	0.00346865	1225.6	613.808	1225.6	613.806	2	16	1.1.1.338.36	19.5022	550786	146362	19.65	0.17	4149.47
2	320.34	320.3	94.91	94.42	93.27	sp|P02768|ALBU_HUMAN	Albumin OS=Homo sapiens OX=9606 GN=ALB PE=1 SV=2	2	99	FNAETFTFHADICTLSEKER	Lys-add@N-term; Propionamide(C)@13		cleaved E-F@N-term; missed K-E@18	0.0202495	2557.25	853.423	2557.23	853.416	3	17	3.1.1.858.9	49.304	17409.2	125.08	49.73	0.35	1931.77
2	320.34	320.3	94.91	94.42	93.27	sp|P02768|ALBU_HUMAN	Albumin OS=Homo sapiens OX=9606 GN=ALB PE=1 SV=2	2	99	FPKAEFAEVSK			missed K-A@3	-0.00116181	1251.65	626.832	1251.65	626.832	2	18	3.1.1.394.51	22.6073	27234.3	14816.6	22.51	0.12	2955.6
2	320.34	320.3	94.91	94.42	93.27	sp|P02768|ALBU_HUMAN	Albumin OS=Homo sapiens OX=9606 GN=ALB PE=1 SV=2	2	99	FPKAEFAEVSKLVTDLTKVHTECCHGDLLECADDR	Propionamide(C)@23; Propionamide(C)@24; Propionamide(C)@31		missed K-A@3; missed K-L@11; missed K-V@18	0.00852136	4131.98	689.67	4131.97	689.669	6	17	3.1.1.865.7	49.6932	315.94	283.58	49.73	0.35	1765.72
2	320.34	320.3	94.91	94.42	93.27	sp|P02768|ALBU_HUMAN	Albumin OS=Homo sapiens OX=9606 GN=ALB PE=1 SV=2	2	99	FQNALLVR	Deamidated(Q)@2			0.00209972	960.542	481.278	960.539	481.277	2	11	5.1.1.526.19	30.107	3475.47	3363.65	30.09	0.12	4863.68
2	320.34	320.3	94.91	94.42	93.27	sp|P02768|ALBU_HUMAN	Albumin OS=Homo sapiens OX=9606 GN=ALB PE=1 SV=2	2	99	FQNALLVRYTK			missed R-Y@8	0.00528998	1351.77	676.89	1351.76	676.888	2	11	3.1.1.495.50	28.4219	1030.48	990.94	28.44	0.23	2221.38
2	320.34	320.3	94.91	94.42	93.27	sp|P02768|ALBU_HUMAN	Albumin OS=Homo sapiens OX=9606 GN=ALB PE=1 SV=2	2	99	FSALEVDETYVPK			cleaved C-F@N-term	0.00156239	1496.74	749.378	1496.74	749.377	2	16	5.1.1.635.44	36.4147	5138.67	3065.35	36.49	0.17	2260.52
2	320.34	320.3	94.91	94.42	93.27	sp|P02768|ALBU_HUMAN	Albumin OS=Homo sapiens OX=9606 GN=ALB PE=1 SV=2	2	99	FYAPELLFFAK			cleaved Y-F@N-term	-0.000768494	1344.71	673.363	1344.71	673.363	2	12	3.1.1.1547.5	63.6158	40.07	22.74	63.51	0.23	103.907
2	320.34	320.3	94.91	94.42	93.27	sp|P02768|ALBU_HUMAN	Albumin OS=Homo sapiens OX=9606 GN=ALB PE=1 SV=2	2	99	FYAPELLFFAKR			cleaved Y-F@N-term; missed K-R@11	-0.000439874	1500.81	501.278	1500.81	501.278	3	13	3.1.1.870.3	49.9692	2419.32	859.31	50.13	0.17	354.082
2	320.34	320.3	94.91	94.42	93.27	sp|P02768|ALBU_HUMAN	Albumin OS=Homo sapiens OX=9606 GN=ALB PE=1 SV=2	2	99	HPDYSVVLLLR				-0.000544979	1310.73	656.374	1310.73	656.375	2	18	2.1.1.734.5	42.148	2932.25	2397.18	42.02	0.41	4956.79
2	320.34	320.3	94.91	94.42	93.27	sp|P02768|ALBU_HUMAN	Albumin OS=Homo sapiens OX=9606 GN=ALB PE=1 SV=2	2	99	HPDYSVVLLLRLAK			missed R-L@11	-0.00460659	1622.95	541.989	1622.95	541.991	3	17	3.1.1.802.2	46.0496	368.16	358.32	46.1	0.17	683.173
2	320.34	320.3	94.91	94.42	93.27	sp|P02768|ALBU_HUMAN	Albumin OS=Homo sapiens OX=9606 GN=ALB PE=1 SV=2	2	99	HPDYSVVLLLRLAKTYETTLEK			missed R-L@11; missed K-T@14	-0.00085001	2588.42	648.112	2588.42	648.113	4	16	3.1.1.922.10	52.9609	1259.31	1245.78	52.95	0.12	6676.5
2	320.34	320.3	94.91	94.42	93.27	sp|P02768|ALBU_HUMAN	Albumin OS=Homo sapiens OX=9606 GN=ALB PE=1 SV=2	2	99	HPEAKRMPCAEDYLSVVLNQLCVLHEK	Oxidation(M)@7; Propionamide(C)@9; Propionamide(C)@22		missed K-R@5; missed R-M@6	0.00743519	3279.63	656.933	3279.62	656.931	5	13	2.1.1.910.4	52.2835	145.47	117.87	52.38	0.29	1430.34
2	320.34	320.3	94.91	94.42	93.27	sp|P02768|ALBU_HUMAN	Albumin OS=Homo sapiens OX=9606 GN=ALB PE=1 SV=2	2	99	HPYFYAPELL			cleaved L-F@C-term	0.00211393	1248.62	625.317	1248.62	625.316	2	13	3.1.1.807.3	46.3371	7542.99	5180.15	46.27	0.17	6852.1
2	320.34	320.3	94.91	94.42	93.27	sp|P02768|ALBU_HUMAN	Albumin OS=Homo sapiens OX=9606 GN=ALB PE=1 SV=2	2	99	HPYFYAPELLFF			cleaved F-A@C-term	0.00492812	1542.76	772.387	1542.75	772.385	2	13	3.1.1.925.7	53.1405	1114.19	1096.39	53.09	0.11	6635.82
2	320.34	320.3	94.91	94.42	93.27	sp|P02768|ALBU_HUMAN	Albumin OS=Homo sapiens OX=9606 GN=ALB PE=1 SV=2	2	99	HPYFYAPELLFFAK				0.000762854	1741.89	581.636	1741.89	581.636	3	12	3.1.1.1428.8	56.7788	897.37	673.82	56.82	0.17	498.181
2	320.34	320.3	94.91	94.42	93.27	sp|P02768|ALBU_HUMAN	Albumin OS=Homo sapiens OX=9606 GN=ALB PE=1 SV=2	2	99	HPYFYAPELLFFAKR	Arg-loss@C-term		missed K-R@14	-0.000147273	1741.89	871.951	1741.89	871.951	2	21	3.1.1.932.9	53.5674	281.07	259.93	53.53	0.29	1842.92
2	320.34	320.3	94.91	94.42	93.27	sp|P02768|ALBU_HUMAN	Albumin OS=Homo sapiens OX=9606 GN=ALB PE=1 SV=2	2	99	HPYFYAPELLFFAKRYKAAFTECCQAADK	Propionamide(C)@23; Propionamide(C)@24		missed K-R@14; missed R-Y@15; missed K-A@17	-0.00493975	3569.72	714.952	3569.73	714.953	5	13	3.1.1.833.7	47.8557	385.65	237.91	47.95	0.23	1928.83
2	320.34	320.3	94.91	94.42	93.27	sp|P02768|ALBU_HUMAN	Albumin OS=Homo sapiens OX=9606 GN=ALB PE=1 SV=2	2	99	KFQNALLVR			cleaved Y-K@N-term; missed K-F@1	0.00206566	1087.65	544.833	1087.65	544.832	2	14	3.1.1.402.11	23.04	283310	24520.6	22.74	0.23	9123.45
2	320.34	320.3	94.91	94.42	93.27	sp|P02768|ALBU_HUMAN	Albumin OS=Homo sapiens OX=9606 GN=ALB PE=1 SV=2	2	99	KLVAASQAALGL			missed K-L@1	0.00145945	1140.69	571.351	1140.69	571.351	2	18	4.1.1.590.14	33.8746	55566.1	35907.1	33.79	0.17	7909.02
2	320.34	320.3	94.91	94.42	93.27	sp|P02768|ALBU_HUMAN	Albumin OS=Homo sapiens OX=9606 GN=ALB PE=1 SV=2	2	99	KQTALVELVK			missed K-Q@1	0.000452717	1127.69	564.853	1127.69	564.853	2	17	1.1.1.440.17	25.3762	156840	42306	25.52	0.17	10499.2
2	320.34	320.3	94.91	94.42	93.27	sp|P02768|ALBU_HUMAN	Albumin OS=Homo sapiens OX=9606 GN=ALB PE=1 SV=2	2	99	KVFDEFKPLVEEPQNLIK			cleaved A-K@N-term; missed K-V@1	-0.00124162	2172.18	725.068	2172.18	725.068	3	21	2.1.1.714.17	41.0086	8244.13	3926.33	41.1	0.17	3072.25
2	320.34	320.3	94.91	94.42	93.27	sp|P02768|ALBU_HUMAN	Albumin OS=Homo sapiens OX=9606 GN=ALB PE=1 SV=2	2	99	KVPQVSTPTLVEVSR			missed K-V@1	0.00579648	1638.94	547.319	1638.93	547.317	3	18	1.1.1.529.4	30.4953	170798	2060.73	29.45	0.23	1683.31
2	320.34	320.3	94.91	94.42	93.27	sp|P02768|ALBU_HUMAN	Albumin OS=Homo sapiens OX=9606 GN=ALB PE=1 SV=2	2	99	KVPQVSTPTLVEVSRNLGK	Deamidated(N)@16		missed K-V@1; missed R-N@15	-0.00404189	2052.15	685.059	2052.16	685.06	3	19	2.1.1.537.39	30.847	1767.36	1707.03	30.86	0.12	5633.81
2	320.34	320.3	94.91	94.42	93.27	sp|P02768|ALBU_HUMAN	Albumin OS=Homo sapiens OX=9606 GN=ALB PE=1 SV=2	2	99	KVPQVSTPTLVEVSRNLGKVGSK			missed K-V@1; missed R-N@15; missed K-V@19	-0.00665908	2422.38	606.603	2422.39	606.605	4	12	3.1.1.581.30	33.3528	2250.34	2125.54	33.33	0.12	3455.25
2	320.34	320.3	94.91	94.42	93.27	sp|P02768|ALBU_HUMAN	Albumin OS=Homo sapiens OX=9606 GN=ALB PE=1 SV=2	2	99	KYLYEIAR			missed K-Y@1	0.00070171	1054.58	528.298	1054.58	528.298	2	13	4.1.1.381.22	21.8423	135870	121024	21.81	0.17	25396.3
2	320.34	320.3	94.91	94.42	93.27	sp|P02768|ALBU_HUMAN	Albumin OS=Homo sapiens OX=9606 GN=ALB PE=1 SV=2	2	99	LCTVATLR	Propionamide(C)@2			0.0012572	946.528	474.271	946.527	474.271	2	9	2.1.1.362.2	20.7516	107845	13188.6	20.92	0.12	2360.38
2	320.34	320.3	94.91	94.42	93.27	sp|P02768|ALBU_HUMAN	Albumin OS=Homo sapiens OX=9606 GN=ALB PE=1 SV=2	2	99	LDELRDEGK			missed R-D@5	-0.00240133	1073.53	537.774	1073.54	537.775	2	6	2.1.1.210.8	12.0306	107.18	87.44	12.34	0.86	68.7774
2	320.34	320.3	94.91	94.42	93.27	sp|P02768|ALBU_HUMAN	Albumin OS=Homo sapiens OX=9606 GN=ALB PE=1 SV=2	2	99	LDELRDEGKASSAK			missed R-D@5; missed K-A@9	-0.00053577	1517.77	506.93	1517.77	506.93	3	7	2.1.1.130.9	7.44407	157.13	135.39	7.41	0.23	111.556
2	320.34	320.3	94.91	94.42	93.27	sp|P02768|ALBU_HUMAN	Albumin OS=Homo sapiens OX=9606 GN=ALB PE=1 SV=2	2	99	LGMFLYEYAR			cleaved F-L@N-term	0.00151403	1261.62	631.816	1261.62	631.816	2	15	2.1.1.740.9	42.4995	1952.65	1382.46	42.55	0.17	3027.71
2	320.34	320.3	94.91	94.42	93.27	sp|P02768|ALBU_HUMAN	Albumin OS=Homo sapiens OX=9606 GN=ALB PE=1 SV=2	2	99	LKECCEKPLLEK	Propionamide(C)@4; Propionamide(C)@5		missed K-E@2	-9.6638e-05	1573.82	525.614	1573.82	525.614	3	11	6.1.1.243.9	13.9269	7647.96	3829.21	14.04	0.17	472.048
2	320.34	320.3	94.91	94.42	93.27	sp|P02768|ALBU_HUMAN	Albumin OS=Homo sapiens OX=9606 GN=ALB PE=1 SV=2	2	99	LPSLAADFVESK			cleaved D-L@N-term	0.00190547	1275.67	638.844	1275.67	638.843	2	16	2.1.1.684.12	39.2679	32681	693.51	38.73	0.23	1907.62
2	320.34	320.3	94.91	94.42	93.27	sp|P02768|ALBU_HUMAN	Albumin OS=Homo sapiens OX=9606 GN=ALB PE=1 SV=2	2	99	LQQCPFEDHVK	Propionamide(C)@4		cleaved Y-L@N-term	0.0022491	1413.67	472.232	1413.67	472.231	3	12	1.1.1.305.5	17.5745	5151.44	4344.83	17.63	0.12	1601.49
2	320.34	320.3	94.91	94.42	93.27	sp|P02768|ALBU_HUMAN	Albumin OS=Homo sapiens OX=9606 GN=ALB PE=1 SV=2	2	99	LSQRFPKAEFAEVSK			missed R-F@4; missed K-A@7	-0.00231133	1735.92	434.988	1735.93	434.989	4	12	3.1.1.392.7	22.4612	5532.19	5360.06	22.45	0.12	2395.32
2	320.34	320.3	94.91	94.42	93.27	sp|P02768|ALBU_HUMAN	Albumin OS=Homo sapiens OX=9606 GN=ALB PE=1 SV=2	2	99	LVNEVTEFAK				0.00615663	1148.61	575.314	1148.61	575.311	2	14	1.1.1.489.18	28.211	190073	6187.61	27.77	0.17	4029.28
2	320.34	320.3	94.91	94.42	93.27	sp|P02768|ALBU_HUMAN	Albumin OS=Homo sapiens OX=9606 GN=ALB PE=1 SV=2	2	99	LVNEVTEFAKTCVADESAENCDK	No Propionamide(C)@12; Propionamide(C)@21		missed K-T@10	-0.00162199	2585.16	862.728	2585.16	862.728	3	31	2.1.1.677.29	38.8935	5941.36	4948.82	38.96	0.17	6930.2
2	320.34	320.3	94.91	94.42	93.27	sp|P02768|ALBU_HUMAN	Albumin OS=Homo sapiens OX=9606 GN=ALB PE=1 SV=2	2	99	LVRPEVDVMCTAF	Propionamide(C)@10		cleaved F-H@C-term	0.00280453	1549.77	775.89	1549.76	775.889	2	17	4.1.1.735.21	42.2428	1670.7	1523.39	42.27	0.17	3084.2
2	320.34	320.3	94.91	94.42	93.27	sp|P02768|ALBU_HUMAN	Albumin OS=Homo sapiens OX=9606 GN=ALB PE=1 SV=2	2	99	LVRPEVDVMCTAFHDNEETF	Propionamide(C)@10		cleaved F-L@C-term	-0.00198975	2422.09	808.371	2422.09	808.372	3	19	2.1.1.705.38	40.5106	2203.23	1862.06	40.58	0.17	4155.99
2	320.34	320.3	94.91	94.42	93.27	sp|P02768|ALBU_HUMAN	Albumin OS=Homo sapiens OX=9606 GN=ALB PE=1 SV=2	2	99	LVRPEVDVMCTAFHDNEETFLK	No Propionamide(C)@10			0.0040071	2592.24	649.067	2592.24	649.066	4	20	2.1.1.748.6	42.956	38147.8	25027.6	42.83	0.17	3350.08
2	320.34	320.3	94.91	94.42	93.27	sp|P02768|ALBU_HUMAN	Albumin OS=Homo sapiens OX=9606 GN=ALB PE=1 SV=2	2	99	LVRPEVDVMCTAFHDNEETFLKK	Propionamide(C)@10; Lys-loss@C-term		missed K-K@22	-0.00118774	2663.27	888.764	2663.27	888.765	3	29	2.1.1.704.42	40.4544	47002.2	20375	40.64	0.34	8865.35
2	320.34	320.3	94.91	94.42	93.27	sp|P02768|ALBU_HUMAN	Albumin OS=Homo sapiens OX=9606 GN=ALB PE=1 SV=2	2	99	LVRPEVDVMCTAFHDNEETFLKKYLYEIAR	Propionamide(C)@10; Deamidated(N)@16		missed K-K@22; missed K-Y@23	0.0201543	3700.85	741.177	3700.83	741.173	5	11	3.1.1.902.5	51.8212	98.75	47.68	51.63	0.34	854.447
2	320.34	320.3	94.91	94.42	93.27	sp|P02768|ALBU_HUMAN	Albumin OS=Homo sapiens OX=9606 GN=ALB PE=1 SV=2	2	99	MPCAEDYLSVVLNQLCVLHEK	Propionamide(C)@3; Propionamide(C)@16			0.00617886	2545.24	849.422	2545.24	849.42	3	24	3.1.1.923.37	53.0403	8827	8374.94	53.01	0.12	19266.8
2	320.34	320.3	94.91	94.42	93.27	sp|P02768|ALBU_HUMAN	Albumin OS=Homo sapiens OX=9606 GN=ALB PE=1 SV=2	2	99	MPCAEDYLSVVLNQLCVLHEKTPVSDR	Propionamide(C)@3; Propionamide(C)@16		missed K-T@21	0.0028962	3200.57	801.15	3200.57	801.149	4	25	3.1.1.922.40	52.9823	4468.73	4425.21	52.95	0.12	28610.6
2	320.34	320.3	94.91	94.42	93.27	sp|P02768|ALBU_HUMAN	Albumin OS=Homo sapiens OX=9606 GN=ALB PE=1 SV=2	2	99	NECFLQHKDDNPNLPR	Propionamide(C)@3		missed K-D@8	-0.00368024	2009.93	670.985	2009.94	670.987	3	15	1.1.1.338.43	19.5062	12828.8	10378.7	19.54	0.17	1915.77
2	320.34	320.3	94.91	94.42	93.27	sp|P02768|ALBU_HUMAN	Albumin OS=Homo sapiens OX=9606 GN=ALB PE=1 SV=2	2	99	NYAEAK				-0.000832804	694.328	695.335	694.329	695.336	1	9	3.1.1.77.8	4.41362	4.03122	4.03122			66.5947
2	320.34	320.3	94.91	94.42	93.27	sp|P02768|ALBU_HUMAN	Albumin OS=Homo sapiens OX=9606 GN=ALB PE=1 SV=2	2	99	NYAEAKDVFLGMFLYEYAR			missed K-D@6	-0.00151754	2299.1	767.373	2299.1	767.373	3	22	3.1.1.922.34	52.9788	1897.31	1827.91	52.95	0.12	9522.88
2	320.34	320.3	94.91	94.42	93.27	sp|P02768|ALBU_HUMAN	Albumin OS=Homo sapiens OX=9606 GN=ALB PE=1 SV=2	2	99	NYAEAKDVFLGMFLYEYARR			missed K-D@6; missed R-R@19	-0.0152003	2455.18	819.402	2455.2	819.407	3	21	2.1.1.916.12	52.6521	1800.37	527.82	52.98	0.35	3097.68
2	320.34	320.3	94.91	94.42	93.27	sp|P02768|ALBU_HUMAN	Albumin OS=Homo sapiens OX=9606 GN=ALB PE=1 SV=2	2	99	PADLPSLAADFVESK			cleaved M-P@N-term	0.00120991	1558.79	780.402	1558.79	780.401	2	24	3.1.1.810.10	46.5346	1132.51	479.18	46.68	0.23	2662.72
2	320.34	320.3	94.91	94.42	93.27	sp|P02768|ALBU_HUMAN	Albumin OS=Homo sapiens OX=9606 GN=ALB PE=1 SV=2	2	99	PCFSALEVDETYVPK	No Propionamide(C)@2		cleaved R-P@N-term	-0.0062454	1696.8	849.405	1696.8	849.408	2	21	2.1.1.704.39	40.4524	1140.96	1091.7	40.41	0.17	5056.17
2	320.34	320.3	94.91	94.42	93.27	sp|P02768|ALBU_HUMAN	Albumin OS=Homo sapiens OX=9606 GN=ALB PE=1 SV=2	2	99	PDYSVVLLLR			cleaved H-P@N-term	-0.00195964	1173.67	587.844	1173.68	587.845	2	17	3.1.1.821.3	47.1477	261.57	243.29	47.19	0.17	1059.75
2	320.34	320.3	94.91	94.42	93.27	sp|P02768|ALBU_HUMAN	Albumin OS=Homo sapiens OX=9606 GN=ALB PE=1 SV=2	2	99	PLVEEPQNLIK			cleaved K-P@N-term	0.000619792	1278.72	640.367	1278.72	640.366	2	14	4.1.1.581.24	33.3649	1836.51	1723.82	33.39	0.17	1217.64
2	320.34	320.3	94.91	94.42	93.27	sp|P02768|ALBU_HUMAN	Albumin OS=Homo sapiens OX=9606 GN=ALB PE=1 SV=2	2	99	QEPERNECFLQHK	Gln->pyro-Glu@N-term; Propionamide(C)@8		missed R-N@5	0.000989723	1710.78	571.267	1710.78	571.267	3	20	1.1.1.313.22	18.0528	233380	113540	17.92	0.17	9010.14
2	320.34	320.3	94.91	94.42	93.27	sp|P02768|ALBU_HUMAN	Albumin OS=Homo sapiens OX=9606 GN=ALB PE=1 SV=2	2	99	QEPERNECFLQHKDDNPNLPR	Propionamide(C)@8		missed R-N@5; missed K-D@13	0.0033181	2649.24	663.317	2649.24	663.316	4	18	1.1.1.317.36	18.2911	178903	96300.6	18.38	0.17	11432
2	320.34	320.3	94.91	94.42	93.27	sp|P02768|ALBU_HUMAN	Albumin OS=Homo sapiens OX=9606 GN=ALB PE=1 SV=2	2	99	QNCELFEQLGEY	Propionamide(C)@3		cleaved Y-K@C-term	0.00425165	1542.67	772.342	1542.67	772.34	2	16	3.1.1.745.15	42.8051	751.62	686.04	42.83	0.17	2611.84
2	320.34	320.3	94.91	94.42	93.27	sp|P02768|ALBU_HUMAN	Albumin OS=Homo sapiens OX=9606 GN=ALB PE=1 SV=2	2	99	QNCELFEQLGEYK	No Propionamide(C)@3			0.00413757	1599.73	800.871	1599.72	800.869	2	18	2.1.1.685.24	39.3438	104550	3097.35	38.62	0.23	4953.13
2	320.34	320.3	94.91	94.42	93.27	sp|P02768|ALBU_HUMAN	Albumin OS=Homo sapiens OX=9606 GN=ALB PE=1 SV=2	2	99	QNCELFEQLGEYKFQN	Propionamide(C)@3		cleaved N-A@C-term; missed K-F@13	6.95217e-05	2059.93	1030.97	2059.93	1030.97	2	18	2.1.1.719.38	41.3238	911.53	854.98	41.28	0.17	2401.03
2	320.34	320.3	94.91	94.42	93.27	sp|P02768|ALBU_HUMAN	Albumin OS=Homo sapiens OX=9606 GN=ALB PE=1 SV=2	2	99	QNCELFEQLGEYKFQNALLVR	Propionamide(C)@3		missed K-F@13	6.23099e-05	2612.31	871.776	2612.31	871.776	3	15	3.1.1.1437.8	57.3225	679.83	409.55	57.16	0.29	1058.38
2	320.34	320.3	94.91	94.42	93.27	sp|P02768|ALBU_HUMAN	Albumin OS=Homo sapiens OX=9606 GN=ALB PE=1 SV=2	2	99	QNCELFEQLGEYKFQNALLVRYTK	Propionamide(C)@3		missed K-F@13; missed R-Y@21	-0.00486418	3004.51	752.134	3004.51	752.135	4	15	3.1.1.815.10	46.8182	499.22	404.65	46.78	0.17	3077.16
2	320.34	320.3	94.91	94.42	93.27	sp|P02768|ALBU_HUMAN	Albumin OS=Homo sapiens OX=9606 GN=ALB PE=1 SV=2	2	99	QNCELFEQLGEYKFQNALLVRYTKKVPQVSTPTLVEVSR	Gln->pyro-Glu@N-term; Propionamide(C)@3		missed K-F@13; missed R-Y@21; missed K-K@24; missed K-V@25	-0.00283971	4608.4	922.688	4608.41	922.688	5	21	3.1.1.884.13	50.81	5269.62	1205.86	50.6	0.17	3653.95
2	320.34	320.3	94.91	94.42	93.27	sp|P02768|ALBU_HUMAN	Albumin OS=Homo sapiens OX=9606 GN=ALB PE=1 SV=2	2	99	QNLIKQNCELFEQLGEYKFQNALLVR	Deamidated(N)@2; Delta:H(2)C(2)(K)@5; Deamidated(N)@7; Propionamide(C)@8		cleaved P-Q@N-term; missed K-Q@5; missed K-F@18	-0.0209994	3236.63	810.165	3236.65	810.171	4	21	3.1.1.877.13	50.4031	1749.26	1536.1	50.47	0.17	4213.39
2	320.34	320.3	94.91	94.42	93.27	sp|P02768|ALBU_HUMAN	Albumin OS=Homo sapiens OX=9606 GN=ALB PE=1 SV=2	2	99	QTALVELVK	Gln->pyro-Glu@N-term			0.00190293	982.572	983.579	982.57	983.577	1	13	2.1.1.780.18	44.8303	49.185	49.185			9688.65
2	320.34	320.3	94.91	94.42	93.27	sp|P02768|ALBU_HUMAN	Albumin OS=Homo sapiens OX=9606 GN=ALB PE=1 SV=2	2	99	QTALVELVKHKPK	Gln->pyro-Glu@N-term		missed K-H@9	-0.00283608	1472.87	491.964	1472.87	491.964	3	10	6.1.1.554.3	31.786	434.78	305.39	31.89	0.17	221.271
2	320.34	320.3	94.91	94.42	93.27	sp|P02768|ALBU_HUMAN	Albumin OS=Homo sapiens OX=9606 GN=ALB PE=1 SV=2	2	99	RHPDYSVVL			cleaved L-L@C-term; missed R-H@1	-0.00168302	1084.56	543.29	1084.57	543.291	2	12	3.1.1.440.18	25.2298	63308.2	57606.8	25.16	0.46	12905.9
2	320.34	320.3	94.91	94.42	93.27	sp|P02768|ALBU_HUMAN	Albumin OS=Homo sapiens OX=9606 GN=ALB PE=1 SV=2	2	99	RHPDYSVVLLLR			missed R-H@1	-0.0183474	1466.82	489.946	1466.84	489.953	3	18	2.1.1.728.2	41.7942	369.04	360.98	41.84	0.29	1180.57
2	320.34	320.3	94.91	94.42	93.27	sp|P02768|ALBU_HUMAN	Albumin OS=Homo sapiens OX=9606 GN=ALB PE=1 SV=2	2	99	RHPDYSVVLLLRLAK			missed R-H@1; missed R-L@12	-0.00102858	1779.05	445.77	1779.05	445.77	4	12	3.1.1.726.3	41.6728	2632.23	2053.82	41.73	0.17	628.016
2	320.34	320.3	94.91	94.42	93.27	sp|P02768|ALBU_HUMAN	Albumin OS=Homo sapiens OX=9606 GN=ALB PE=1 SV=2	2	99	RHPDYSVVLLLRLAKTYETTLEK			missed R-H@1; missed R-L@12; missed K-T@15	0.00518067	2744.53	549.913	2744.52	549.912	5	18	3.1.1.917.2	52.6651	8122.69	2389.86	52.84	0.17	1106.62
2	320.34	320.3	94.91	94.42	93.27	sp|P02768|ALBU_HUMAN	Albumin OS=Homo sapiens OX=9606 GN=ALB PE=1 SV=2	2	99	RHPYFYAPELL			cleaved L-F@C-term; missed R-H@1	-0.00137792	1404.72	703.366	1404.72	703.367	2	17	2.1.1.688.21	39.5128	15009.8	13840	39.54	0.23	6889.72
2	320.34	320.3	94.91	94.42	93.27	sp|P02768|ALBU_HUMAN	Albumin OS=Homo sapiens OX=9606 GN=ALB PE=1 SV=2	2	99	RHPYFYAPELLF			cleaved F-F@C-term; missed R-H@1	-0.00155923	1551.79	518.269	1551.79	518.27	3	11	3.1.1.842.2	48.3528	1019.04	539.16	48.46	0.23	853.991
2	320.34	320.3	94.91	94.42	93.27	sp|P02768|ALBU_HUMAN	Albumin OS=Homo sapiens OX=9606 GN=ALB PE=1 SV=2	2	99	RHPYFYAPELLFF			cleaved F-A@C-term; missed R-H@1	0.0017282	1698.86	567.293	1698.86	567.293	3	14	3.1.1.923.3	53.0124	1043.25	1040.73	53.01	0.12	8173.48
2	320.34	320.3	94.91	94.42	93.27	sp|P02768|ALBU_HUMAN	Albumin OS=Homo sapiens OX=9606 GN=ALB PE=1 SV=2	2	99	RHPYFYAPELLFFAK			missed R-H@1	0.0209872	1898.01	633.677	1897.99	633.67	3	16	3.1.1.922.7	52.9584	1049.64	1004.92	52.95	0.18	20514.4
2	320.34	320.3	94.91	94.42	93.27	sp|P02768|ALBU_HUMAN	Albumin OS=Homo sapiens OX=9606 GN=ALB PE=1 SV=2	2	99	RHPYFYAPELLFFAKR			missed R-H@1; missed K-R@15	-0.0012188	2054.09	514.529	2054.09	514.53	4	17	2.1.1.755.2	43.3534	3147.24	3142.04	43.36	0.17	1136.45
2	320.34	320.3	94.91	94.42	93.27	sp|P02768|ALBU_HUMAN	Albumin OS=Homo sapiens OX=9606 GN=ALB PE=1 SV=2	2	99	RMPCAEDYLSVVLNQLCVLHEK	Propionamide(C)@4; No Propionamide(C)@17		missed R-M@1	0.00467404	2630.31	658.584	2630.3	658.583	4	24	3.1.1.922.16	52.9648	8595.4	8563.89	52.96	0.12	34819.3
2	320.34	320.3	94.91	94.42	93.27	sp|P02768|ALBU_HUMAN	Albumin OS=Homo sapiens OX=9606 GN=ALB PE=1 SV=2	2	99	RMPCAEDYLSVVLNQLCVLHEKTPVSDR	Oxidation(M)@2; Propionamide(C)@4; Propionamide(C)@17		missed R-M@1; missed K-T@22	0.00953747	3372.67	675.542	3372.66	675.54	5	23	3.1.1.921.19	52.9145	4291.88	4287.76	52.9	0.12	15693.7
2	320.34	320.3	94.91	94.42	93.27	sp|P02768|ALBU_HUMAN	Albumin OS=Homo sapiens OX=9606 GN=ALB PE=1 SV=2	2	99	RPCFSALEVDETYVPK	Propionamide(C)@3			0.00275924	1923.94	642.322	1923.94	642.321	3	18	2.1.1.689.14	39.5617	477.99	345.49	39.83	0.92	2285.53
2	320.34	320.3	94.91	94.42	93.27	sp|P02768|ALBU_HUMAN	Albumin OS=Homo sapiens OX=9606 GN=ALB PE=1 SV=2	2	99	RPCFSALEVDETYVPKEF	Propionamide(C)@3		cleaved F-N@C-term; missed K-E@16	-0.00320437	2200.05	734.357	2200.05	734.358	3	20	3.1.1.736.10	42.2794	609.71	538.12	42.24	0.23	2548.81
2	320.34	320.3	94.91	94.42	93.27	sp|P02768|ALBU_HUMAN	Albumin OS=Homo sapiens OX=9606 GN=ALB PE=1 SV=2	2	99	RPCFSALEVDETYVPKEFNAETF	Propionamide(C)@3		cleaved F-T@C-term; missed K-E@16	0.000371963	2762.29	921.771	2762.29	921.771	3	29	3.1.1.801.17	46.0282	6501.88	3826	46.11	0.17	7661.41
2	320.34	320.3	94.91	94.42	93.27	sp|P02768|ALBU_HUMAN	Albumin OS=Homo sapiens OX=9606 GN=ALB PE=1 SV=2	2	99	RPCFSALEVDETYVPKEFNAETFTFHADICTLSEK	Propionamide(C)@3; Propionamide(C)@30		missed K-E@16	-0.0151957	4178.94	836.796	4178.96	836.799	5	15	3.1.1.873.12	50.178	284.89	98.08	49.85	0.35	1411.45
2	320.34	320.3	94.91	94.42	93.27	sp|P02768|ALBU_HUMAN	Albumin OS=Homo sapiens OX=9606 GN=ALB PE=1 SV=2	2	99	RPCFSALEVDETYVPKEFNAETFTFHADICTLSEKER	Propionamide(C)@3; Propionamide(C)@30		missed K-E@16; missed K-E@35	-0.00982395	4464.09	745.023	4464.1	745.025	6	20	3.1.1.817.8	46.9307	24908.1	2131.37	46.45	0.4	4552.72
2	320.34	320.3	94.91	94.42	93.27	sp|P02768|ALBU_HUMAN	Albumin OS=Homo sapiens OX=9606 GN=ALB PE=1 SV=2	2	99	SALEVDETYVPK			cleaved F-S@N-term	0.000435355	1349.67	675.843	1349.67	675.843	2	19	3.1.1.492.53	28.2469	10018.2	9277.17	28.27	0.17	8636.65
2	320.34	320.3	94.91	94.42	93.27	sp|P02768|ALBU_HUMAN	Albumin OS=Homo sapiens OX=9606 GN=ALB PE=1 SV=2	2	99	SHCIAEVENDEMPAD	Propionamide(C)@3; Oxidation(M)@12		cleaved D-L@C-term	0.000472502	1745.69	873.851	1745.69	873.851	2	15	1.1.1.294.47	16.9828	3776.32	3499.42	17.04	0.17	786.702
2	320.34	320.3	94.91	94.42	93.27	sp|P02768|ALBU_HUMAN	Albumin OS=Homo sapiens OX=9606 GN=ALB PE=1 SV=2	2	99	SHCIAEVENDEMPADLPSLAAD	Propionamide(C)@3		cleaved D-F@C-term	0.00371453	2397.05	1199.53	2397.05	1199.53	2	23	2.1.1.699.38	40.1721	2993.44	2733.53	40.23	0.17	4696.87
2	320.34	320.3	94.91	94.42	93.27	sp|P02768|ALBU_HUMAN	Albumin OS=Homo sapiens OX=9606 GN=ALB PE=1 SV=2	2	99	SHCIAEVENDEMPADLPSLAADFVESK	Propionamide(C)@3; Oxidation(M)@12			-0.00434454	3003.34	1002.12	3003.35	1002.12	3	27	2.1.1.681.33	39.1335	3954.46	3858.27	39.14	0.17	6746.75
2	320.34	320.3	94.91	94.42	93.27	sp|P02768|ALBU_HUMAN	Albumin OS=Homo sapiens OX=9606 GN=ALB PE=1 SV=2	2	99	SHCIAEVENDEMPADLPSLAADFVESKDVCK	Propionamide(C)@3; No Propionamide(C)@30		missed K-D@27	-0.0131981	3432.54	859.142	3432.55	859.145	4	22	3.1.1.881.11	50.634	362.33	317.72	50.7	0.17	2405.02
2	320.34	320.3	94.91	94.42	93.27	sp|P02768|ALBU_HUMAN	Albumin OS=Homo sapiens OX=9606 GN=ALB PE=1 SV=2	2	99	SLHTLFGDK				0.00299844	1016.53	509.273	1016.53	509.272	2	13	3.1.1.409.12	23.4423	967316	17720.8	22.63	0.29	2351.14
2	320.34	320.3	94.91	94.42	93.27	sp|P02768|ALBU_HUMAN	Albumin OS=Homo sapiens OX=9606 GN=ALB PE=1 SV=2	2	99	SLHTLFGDKLCTVATLR	Propionamide(C)@11		missed K-L@9	-0.000844124	1945.04	487.268	1945.05	487.269	4	18	2.1.1.664.3	38.1073	24.2197	24.2197			1754.15
2	320.34	320.3	94.91	94.42	93.27	sp|P02768|ALBU_HUMAN	Albumin OS=Homo sapiens OX=9606 GN=ALB PE=1 SV=2	2	99	TCVADESAENCDK	Propionamide(C)@2; Propionamide(C)@11			0.00187975	1525.6	763.809	1525.6	763.809	2	12	2.1.1.238.10	13.646	167.36	91.95	13.31	0.92	126.109
2	320.34	320.3	94.91	94.42	93.27	sp|P02768|ALBU_HUMAN	Albumin OS=Homo sapiens OX=9606 GN=ALB PE=1 SV=2	2	99	TCVADESAENCDKSLHTLFGDK	Propionamide(C)@2; Propionamide(C)@11		missed K-S@13	-0.00541138	2524.12	632.036	2524.12	632.038	4	21	1.1.1.502.22	28.9737	2307.07	1597.31	29.05	0.17	1981.08
2	320.34	320.3	94.91	94.42	93.27	sp|P02768|ALBU_HUMAN	Albumin OS=Homo sapiens OX=9606 GN=ALB PE=1 SV=2	2	99	TCVADESAENCDKSLHTLFGDKLCTVATLR	Propionamide(C)@2; No Propionamide(C)@11; Propionamide(C)@24		missed K-S@13; missed K-L@22	-0.00639685	3381.59	677.326	3381.6	677.327	5	21	2.1.1.716.15	41.1169	20193.8	14021.6	41.04	0.17	6600.93
2	320.34	320.3	94.91	94.42	93.27	sp|P02768|ALBU_HUMAN	Albumin OS=Homo sapiens OX=9606 GN=ALB PE=1 SV=2	2	99	TFHADICTLSEKER	Propionamide(C)@7		cleaved F-T@N-term; missed K-E@12	0.000430506	1719.83	574.282	1719.83	574.282	3	15	3.1.1.381.24	21.8449	181003	53260.8	21.66	0.17	4252.93
2	320.34	320.3	94.91	94.42	93.27	sp|P02768|ALBU_HUMAN	Albumin OS=Homo sapiens OX=9606 GN=ALB PE=1 SV=2	2	99	TYETTLEK				0.000872842	983.482	492.748	983.481	492.748	2	7	2.1.1.245.6	14.0283	5272.53	628.22	12.85	0.34	143.245
2	320.34	320.3	94.91	94.42	93.27	sp|P02768|ALBU_HUMAN	Albumin OS=Homo sapiens OX=9606 GN=ALB PE=1 SV=2	2	99	VFDEFKPLVEEPQ			cleaved Q-N@C-term	0.05827	1575.84	788.927	1575.78	788.898	2	18	2.1.1.682.26	39.1776	5785.69	721.97	38.96	0.23	2732.29
2	320.34	320.3	94.91	94.42	93.27	sp|P02768|ALBU_HUMAN	Albumin OS=Homo sapiens OX=9606 GN=ALB PE=1 SV=2	2	99	VFDEFKPLVEEPQNL			cleaved L-I@C-term	0.000810915	1802.91	902.462	1802.91	902.462	2	17	2.1.1.774.25	44.4838	761.63	713.85	44.5	0.11	2074.89
2	320.34	320.3	94.91	94.42	93.27	sp|P02768|ALBU_HUMAN	Albumin OS=Homo sapiens OX=9606 GN=ALB PE=1 SV=2	2	99	VFDEFKPLVEEPQNLIK	Dehydrated(D)@3			-0.000513576	2026.08	676.366	2026.08	676.366	3	20	2.1.1.779.5	44.7392	12629.6	1428.77	44.38	0.23	2084.56
2	320.34	320.3	94.91	94.42	93.27	sp|P02768|ALBU_HUMAN	Albumin OS=Homo sapiens OX=9606 GN=ALB PE=1 SV=2	2	99	VFDEFKPLVEEPQNLIKQ			cleaved Q-N@C-term; missed K-Q@17	-0.000561684	2172.15	725.056	2172.15	725.056	3	23	2.1.1.765.13	43.9464	531.08	510.21	43.98	0.17	3342.23
2	320.34	320.3	94.91	94.42	93.27	sp|P02768|ALBU_HUMAN	Albumin OS=Homo sapiens OX=9606 GN=ALB PE=1 SV=2	2	99	VFLGMFLYEYAR	Oxidation(M)@5		cleaved D-V@N-term	0.00100182	1523.75	762.882	1523.75	762.881	2	12	3.1.1.906.6	52.0664	246.92	211.47	52.14	0.17	1664.81
2	320.34	320.3	94.91	94.42	93.27	sp|P02768|ALBU_HUMAN	Albumin OS=Homo sapiens OX=9606 GN=ALB PE=1 SV=2	2	99	VHTECCHGDLLECADDR	Propionamide(C)@5; Propionamide(C)@6; Propionamide(C)@13			0.000152442	2127.88	532.977	2127.88	532.977	4	14	1.1.1.310.14	17.8702	130058	121915	17.85	0.17	9729.5
2	320.34	320.3	94.91	94.42	93.27	sp|P02768|ALBU_HUMAN	Albumin OS=Homo sapiens OX=9606 GN=ALB PE=1 SV=2	2	99	VHTECCHGDLLECADDRADLAK	Formyl@N-term; Propionamide(C)@5; Propionamide(C)@6; Propionamide(C)@13		missed R-A@17	-0.00433345	2654.15	664.544	2654.15	664.545	4	19	1.1.1.465.18	26.8304	783.04	764.64	26.8	0.12	1069.19
2	320.34	320.3	94.91	94.42	93.27	sp|P02768|ALBU_HUMAN	Albumin OS=Homo sapiens OX=9606 GN=ALB PE=1 SV=2	2	99	VPQVSTPTLVEVSR				0.000838976	1510.84	756.426	1510.84	756.425	2	13	4.1.1.590.31	33.8995	28179.9	696.66	33.45	0.17	976.02
2	320.34	320.3	94.91	94.42	93.27	sp|P02768|ALBU_HUMAN	Albumin OS=Homo sapiens OX=9606 GN=ALB PE=1 SV=2	2	99	YICENQDSISSK	Propionamide(C)@3			0.00319703	1456.65	729.334	1456.65	729.332	2	11	1.1.1.323.39	18.6424	1632.96	1517.91	18.67	0.29	720.451
2	320.34	320.3	94.91	94.42	93.27	sp|P02768|ALBU_HUMAN	Albumin OS=Homo sapiens OX=9606 GN=ALB PE=1 SV=2	2	99	YICENQDSISSKLK	Propionamide(C)@3		missed K-L@12	-0.00295647	1697.83	566.949	1697.83	566.95	3	18	3.1.1.312.23	17.8836	13663.7	12773.1	17.91	0.12	6486.78
2	320.34	320.3	94.91	94.42	93.27	sp|P02768|ALBU_HUMAN	Albumin OS=Homo sapiens OX=9606 GN=ALB PE=1 SV=2	2	99	YKAAFTECCQAADK	Propionamide(C)@8; Propionamide(C)@9		missed K-A@2	-0.00030693	1689.75	564.257	1689.75	564.257	3	7	2.1.1.290.14	16.6252	11274.4	588	16.15	0.17	810.251
2	320.34	320.3	94.91	94.42	93.27	sp|P02768|ALBU_HUMAN	Albumin OS=Homo sapiens OX=9606 GN=ALB PE=1 SV=2	2	99	YKAAFTECCQAADKAACLLPK	Propionamide(C)@8; Propionamide(C)@9; Propionamide(C)@17		missed K-A@2; missed K-A@14	0.00916281	2457.19	615.306	2457.19	615.304	4	20	2.1.1.536.28	30.7785	1222.55	757.53	30.52	0.34	3279.26
2	320.34	320.3	94.91	94.42	93.27	sp|P02768|ALBU_HUMAN	Albumin OS=Homo sapiens OX=9606 GN=ALB PE=1 SV=2	2	99	YLSVVLNQLCVLHEK	Propionamide(C)@10		cleaved D-Y@N-term	0.00277112	1827.99	610.339	1827.99	610.338	3	16	2.1.1.766.6	43.9882	2107.89	2092.53	43.99	0.12	4009.47
2	320.34	320.3	94.91	94.42	93.27	sp|P02768|ALBU_HUMAN	Albumin OS=Homo sapiens OX=9606 GN=ALB PE=1 SV=2	2	99	YLYEIAR				0.00182664	926.488	464.251	926.486	464.25	2	11	3.1.1.427.19	24.481	2043025	222160	24.81	0.46	17309
2	320.34	320.3	94.91	94.42	93.27	sp|P02768|ALBU_HUMAN	Albumin OS=Homo sapiens OX=9606 GN=ALB PE=1 SV=2	2	99	YSVVLLLR			cleaved D-Y@N-term	0.00124272	961.597	481.806	961.596	481.805	2	13	2.1.1.741.3	42.5488	2934.97	1238.56	42.66	0.17	3313.16
2	320.34	320.3	94.91	94.42	93.27	sp|P02768|ALBU_HUMAN	Albumin OS=Homo sapiens OX=9606 GN=ALB PE=1 SV=2	1.95861	99	DVCKNYAEAKDVFLGMFLYEYARR	Propionamide(C)@3; Deamidated(N)@5		missed K-N@4; missed K-D@10; missed R-R@23	0.0142694	2972.43	744.116	2972.42	744.112	4	19	2.1.1.917.12	52.7084	417.68	399.88	52.85	0.29	2947.79
2	320.34	320.3	94.91	94.42	93.27	sp|P02768|ALBU_HUMAN	Albumin OS=Homo sapiens OX=9606 GN=ALB PE=1 SV=2	1.95861	99	PEVDVMCTAFHDNEETFLKK	Propionamide(C)@7		cleaved R-P@N-term; missed K-K@19	-0.000297026	2423.11	606.786	2423.11	606.786	4	15	2.1.1.623.4	35.7539	1075.04	1042.87	35.75	0.12	2179.99
2	320.34	320.3	94.91	94.42	93.27	sp|P02768|ALBU_HUMAN	Albumin OS=Homo sapiens OX=9606 GN=ALB PE=1 SV=2	1.76955	99	TFHADICTLSEK	Propionamide(C)@7		cleaved F-T@N-term	-9.19775e-05	1434.68	479.234	1434.68	479.234	3	11	3.1.1.422.8	24.1877	44339.3	24732.3	24.29	0.12	3107.29
2	320.34	320.3	94.91	94.42	93.27	sp|P02768|ALBU_HUMAN	Albumin OS=Homo sapiens OX=9606 GN=ALB PE=1 SV=2	1.69897	99	LVRPEVDVM			cleaved M-C@C-term	0.000191092	1056.56	529.289	1056.56	529.289	2	12	1.1.1.524.5	30.2054	14430	8390.45	30.09	0.17	3553.25
2	320.34	320.3	94.91	94.42	93.27	sp|P02768|ALBU_HUMAN	Albumin OS=Homo sapiens OX=9606 GN=ALB PE=1 SV=2	1.67778	99	PQVSTPTLVEVSR			cleaved V-P@N-term	-0.00253186	1411.76	706.89	1411.77	706.891	2	14	3.1.1.499.57	28.6564	3200.17	2259.93	28.78	0.51	1311.01
2	320.34	320.3	94.91	94.42	93.27	sp|P02768|ALBU_HUMAN	Albumin OS=Homo sapiens OX=9606 GN=ALB PE=1 SV=2	1.38722	99	HGDLLECADDRADLAK	Propionamide(C)@7		cleaved C-H@N-term; missed R-A@11	0.00407	1811.85	604.958	1811.85	604.956	3	11	3.1.1.386.39	22.1395	2199.26	1909.81	22.17	0.17	1517.4
2	320.34	320.3	94.91	94.42	93.27	sp|P02768|ALBU_HUMAN	Albumin OS=Homo sapiens OX=9606 GN=ALB PE=1 SV=2	1.26761	99	FEQLGEYK			cleaved L-F@N-term	-0.00224626	1012.48	507.249	1012.49	507.251	2	11	2.1.1.334.8	19.1443	10996	9358.62	19.08	0.11	2564.71
2	320.34	320.3	94.91	94.42	93.27	sp|P02768|ALBU_HUMAN	Albumin OS=Homo sapiens OX=9606 GN=ALB PE=1 SV=2	1.22185	99	ETFTFHADICTLSEKER	Propionamide(C)@10		cleaved A-E@N-term; missed K-E@15	-0.00239379	2096.98	700.001	2096.98	700.002	3	19	2.1.1.667.10	38.2893	1683.2	1401.32	38.34	0.34	4088.66
2	320.34	320.3	94.91	94.42	93.27	sp|P02768|ALBU_HUMAN	Albumin OS=Homo sapiens OX=9606 GN=ALB PE=1 SV=2	1.16749	99	KLVAASQAALG			cleaved G-L@C-term; missed K-L@1	-0.00176124	1027.6	514.808	1027.6	514.809	2	8	1.1.1.340.17	19.6026	8781.69	4705.71	19.48	0.17	1392
2	320.34	320.3	94.91	94.42	93.27	sp|P02768|ALBU_HUMAN	Albumin OS=Homo sapiens OX=9606 GN=ALB PE=1 SV=2	1.07572	99	IAFAQYLQQCPFEDHVK	Propionamide(C)@10		cleaved L-I@N-term	0.00301561	2107.02	703.348	2107.02	703.347	3	25	1.1.1.724.4	41.6729	62.84	45.81	41.65	0.17	1922
2	320.34	320.3	94.91	94.42	93.27	sp|P02768|ALBU_HUMAN	Albumin OS=Homo sapiens OX=9606 GN=ALB PE=1 SV=2	1.0655	99	PELLFFAK			cleaved A-P@N-term	0.0050832	963.548	482.781	963.543	482.779	2	10	3.1.1.922.2	52.9544	654.39	654.37	52.95	0.12	431.471
2	320.34	320.3	94.91	94.42	93.27	sp|P02768|ALBU_HUMAN	Albumin OS=Homo sapiens OX=9606 GN=ALB PE=1 SV=2	1.05061	99	FSALEVDETYVPKEFNAETFTFHADICTLSEKER	Propionamide(C)@27		cleaved C-F@N-term; missed K-E@13; missed K-E@32	-0.0105537	4036.89	808.386	4036.9	808.388	5	28	2.1.1.835.13	47.9881	1527.73	1402.38	48.01	0.12	3213.64
2	320.34	320.3	94.91	94.42	93.27	sp|P02768|ALBU_HUMAN	Albumin OS=Homo sapiens OX=9606 GN=ALB PE=1 SV=2	0.869666	99	VNEVTEFAK			cleaved L-V@N-term	0.0051729	1035.53	1036.54	1035.52	1036.53	1	15	3.1.1.471.78	27.0535	92.8265	92.8265			9625.84
2	320.34	320.3	94.91	94.42	93.27	sp|P02768|ALBU_HUMAN	Albumin OS=Homo sapiens OX=9606 GN=ALB PE=1 SV=2	0.714443	99	KDLGEENFK			cleaved F-K@N-term; missed K-D@1	-0.00174645	1078.53	540.271	1078.53	540.272	2	12	2.1.1.326.11	18.6932	31076.2	30364.8	18.63	0.46	1870.55
2	320.34	320.3	94.91	94.42	93.27	sp|P02768|ALBU_HUMAN	Albumin OS=Homo sapiens OX=9606 GN=ALB PE=1 SV=2	0.701147	99	SLHTLFGDKL			cleaved L-C@C-term; missed K-L@9	-0.00251584	1129.61	565.813	1129.61	565.814	2	14	1.1.1.599.8	34.5316	445.19	364.78	34.61	0.17	764.898
2	320.34	320.3	94.91	94.42	93.27	sp|P02768|ALBU_HUMAN	Albumin OS=Homo sapiens OX=9606 GN=ALB PE=1 SV=2	0.665546	99	TLFGDKLCTVATLR	Propionamide(C)@8		cleaved H-T@N-term; missed K-L@6	-0.00334925	1607.87	536.963	1607.87	536.964	3	12	2.1.1.632.5	36.2717	4274.84	1630.33	36.38	0.12	2249.61
2	320.34	320.3	94.91	94.42	93.27	sp|P02768|ALBU_HUMAN	Albumin OS=Homo sapiens OX=9606 GN=ALB PE=1 SV=2	0.627088	99	CELFEQLGEYK	Propionamide(C)@1		cleaved N-C@N-term	-0.000122323	1428.66	715.337	1428.66	715.337	2	11	4.1.1.649.33	37.294	1049.46	902.79	37.2	0.29	1299.5
2	320.34	320.3	94.91	94.42	93.27	sp|P02768|ALBU_HUMAN	Albumin OS=Homo sapiens OX=9606 GN=ALB PE=1 SV=2	0.55752	99	VHTECCHGDLLECADD	Propionamide(C)@5; Propionamide(C)@6; Propionamide(C)@13		cleaved D-R@C-term	0.00304111	1971.78	658.267	1971.78	658.266	3	15	2.1.1.342.45	19.6311	25509.8	22425.6	19.59	0.17	4861.91
2	320.34	320.3	94.91	94.42	93.27	sp|P02768|ALBU_HUMAN	Albumin OS=Homo sapiens OX=9606 GN=ALB PE=1 SV=2	0.525784	99	VFDEFKPL			cleaved L-V@C-term	0.00354746	993.521	497.768	993.517	497.766	2	10	6.1.1.668.3	38.3587	434.55	394.02	38.41	0.17	142.898
2	320.34	320.3	94.91	94.42	93.27	sp|P02768|ALBU_HUMAN	Albumin OS=Homo sapiens OX=9606 GN=ALB PE=1 SV=2	0.496209	99	RHPDYSVVLL			cleaved L-L@C-term; missed R-H@1	-0.00272811	1197.65	599.831	1197.65	599.833	2	11	1.1.1.611.5	35.209	746.46	600.69	35.31	0.23	1695.82
2	320.34	320.3	94.91	94.42	93.27	sp|P02768|ALBU_HUMAN	Albumin OS=Homo sapiens OX=9606 GN=ALB PE=1 SV=2	0.460924	99	ALEVDETYVPK			cleaved S-A@N-term	-0.00040735	1262.64	632.327	1262.64	632.327	2	18	2.1.1.463.29	26.5922	941.89	743.89	26.72	0.29	1615.62
2	320.34	320.3	94.91	94.42	93.27	sp|P02768|ALBU_HUMAN	Albumin OS=Homo sapiens OX=9606 GN=ALB PE=1 SV=2	0.424812	99	RHPYFYAPEL			cleaved L-L@C-term; missed R-H@1	0.00063064	1291.64	646.825	1291.64	646.825	2	14	1.1.1.586.11	33.7926	618.25	595.98	33.81	0.17	2124.11
2	320.34	320.3	94.91	94.42	93.27	sp|P02768|ALBU_HUMAN	Albumin OS=Homo sapiens OX=9606 GN=ALB PE=1 SV=2	0.413413	99	EFNAETFTFHADICTL	Propionamide(C)@14		cleaved L-S@C-term	0.0031761	1928.86	965.44	1928.86	965.438	2	18	2.1.1.851.23	48.923	628.47	622.12	48.93	0.46	3566.32
2	320.34	320.3	94.91	94.42	93.27	sp|P02768|ALBU_HUMAN	Albumin OS=Homo sapiens OX=9606 GN=ALB PE=1 SV=2	0.402305	99	LVAASQAALG			cleaved G-L@C-term	0.000248098	899.508	900.515	899.508	900.515	1	9	3.1.1.400.50	22.9638	75.308	75.308			3913.15
2	320.34	320.3	94.91	94.42	93.27	sp|P02768|ALBU_HUMAN	Albumin OS=Homo sapiens OX=9606 GN=ALB PE=1 SV=2	0.328827	99	SLHTLFGDKLCTVA	Propionamide(C)@11		cleaved A-T@C-term; missed K-L@9	-0.000689136	1574.81	525.945	1574.81	525.945	3	12	1.1.1.640.3	36.8671	363.9	234.86	36.96	0.17	372.375
2	320.34	320.3	94.91	94.42	93.27	sp|P02768|ALBU_HUMAN	Albumin OS=Homo sapiens OX=9606 GN=ALB PE=1 SV=2	0.286509	99	VHTECCHGDLLECADDRAD	Propionamide(C)@5; Propionamide(C)@6; Propionamide(C)@13		cleaved D-L@C-term; missed R-A@17	-0.00220102	2313.94	772.32	2313.94	772.321	3	20	3.1.1.324.50	18.6	2709.08	2666.51	18.61	0.12	1664.63
2	320.34	320.3	94.91	94.42	93.27	sp|P02768|ALBU_HUMAN	Albumin OS=Homo sapiens OX=9606 GN=ALB PE=1 SV=2	0.2652	99	IKQNCELFEQLGEYK	Propionamide(C)@5		cleaved L-I@N-term; missed K-Q@2	-0.0120282	1911.93	638.317	1911.94	638.321	3	15	2.1.1.581.20	33.3561	437.45	427.67	33.34	0.17	5310.09
2	320.34	320.3	94.91	94.42	93.27	sp|P02768|ALBU_HUMAN	Albumin OS=Homo sapiens OX=9606 GN=ALB PE=1 SV=2	0.251812	99	AWAVARL			cleaved L-S@C-term; missed R-L@6	0.000844836	785.456	393.735	785.455	393.735	2	7	2.1.1.542.3	31.0931	1497.55	1471.77	31.09	0.11	1540.07
2	320.34	320.3	94.91	94.42	93.27	sp|P02768|ALBU_HUMAN	Albumin OS=Homo sapiens OX=9606 GN=ALB PE=1 SV=2	0.237321	99	VHTECCHGDLLECAD	Propionamide(C)@5; Propionamide(C)@6; Propionamide(C)@13		cleaved D-D@C-term	-0.000351121	1856.75	619.923	1856.75	619.924	3	14	2.1.1.335.36	19.2286	36863.9	25354.5	19.14	0.17	5078.63
2	320.34	320.3	94.91	94.42	93.27	sp|P02768|ALBU_HUMAN	Albumin OS=Homo sapiens OX=9606 GN=ALB PE=1 SV=2	0.220404	99	QNALLVR			cleaved F-Q@N-term	-0.00137851	812.485	813.493	812.487	813.494	1	11	2.1.1.462.53	26.546	99.2424	99.2424			2254.94
2	320.34	320.3	94.91	94.42	93.27	sp|P02768|ALBU_HUMAN	Albumin OS=Homo sapiens OX=9606 GN=ALB PE=1 SV=2	0.213959	99	NAETFTFHADICTLSEKER	Propionamide(C)@12		cleaved F-N@N-term; missed K-E@17	-0.00525751	2282.06	761.693	2282.06	761.695	3	24	2.1.1.556.23	31.928	1100.54	1071.05	31.95	0.12	3384.5
2	320.34	320.3	94.91	94.42	93.27	sp|P02768|ALBU_HUMAN	Albumin OS=Homo sapiens OX=9606 GN=ALB PE=1 SV=2	0.205512	99	FQNALLVRY			cleaved Y-T@C-term; missed R-Y@8	6.06841e-05	1122.62	562.317	1122.62	562.317	2	13	2.1.1.597.8	34.2637	4003.43	2409.11	34.32	0.17	2766.78
2	320.34	320.3	94.91	94.42	93.27	sp|P02768|ALBU_HUMAN	Albumin OS=Homo sapiens OX=9606 GN=ALB PE=1 SV=2	0.175224	99	EFNAETFTFHAD			cleaved D-I@C-term	0.00348423	1427.6	714.809	1427.6	714.807	2	13	6.1.1.649.10	37.2811	678.5	591.28	37.32	0.17	422.837
2	320.34	320.3	94.91	94.42	93.27	sp|P02768|ALBU_HUMAN	Albumin OS=Homo sapiens OX=9606 GN=ALB PE=1 SV=2	0.166853	99	DVFLGMF			cleaved F-L@C-term	0.00140538	827.39	828.398	827.389	828.396	1	10	1.1.1.939.5	53.1608	4.03122	4.03122			2188.27
2	320.34	320.3	94.91	94.42	93.27	sp|P02768|ALBU_HUMAN	Albumin OS=Homo sapiens OX=9606 GN=ALB PE=1 SV=2	0.154282	99	TAFHDNEETFLK			cleaved C-T@N-term	0.00203905	1450.67	726.345	1450.67	726.344	2	15	3.1.1.716.16	41.1279	311.43	225.47	41.04	0.23	2694.9
2	320.34	320.3	94.91	94.42	93.27	sp|P02768|ALBU_HUMAN	Albumin OS=Homo sapiens OX=9606 GN=ALB PE=1 SV=2	0.143271	99	KSHCIAEVENDEMPADLPSLAADFVESK	Propionamide(C)@4		cleaved E-K@N-term; missed K-S@1	-0.0015663	3115.45	779.869	3115.45	779.869	4	25	2.1.1.831.7	47.7396	1329.78	939.9	47.84	0.23	2988.06
2	320.34	320.3	94.91	94.42	93.27	sp|P02768|ALBU_HUMAN	Albumin OS=Homo sapiens OX=9606 GN=ALB PE=1 SV=2	0.130768	99	VSTPTLVEVSR			cleaved Q-V@N-term	0.000222975	1186.66	594.335	1186.66	594.335	2	15	3.1.1.469.42	26.9143	14948	14518.6	26.94	0.12	10780.3
2	320.34	320.3	94.91	94.42	93.27	sp|P02768|ALBU_HUMAN	Albumin OS=Homo sapiens OX=9606 GN=ALB PE=1 SV=2	0.125518	99	TALVELVK			cleaved Q-T@N-term	0.00049598	871.538	436.776	871.538	436.776	2	11	2.1.1.532.2	30.5181	1236.34	1234.72	30.56	0.17	831.232
2	320.34	320.3	94.91	94.42	93.27	sp|P02768|ALBU_HUMAN	Albumin OS=Homo sapiens OX=9606 GN=ALB PE=1 SV=2	0.120331	99	RLVRPEVDVMCTAFHDNEETFLKK	Propionamide(C)@11		cleaved P-R@N-term; missed R-L@1; missed K-K@23	-0.00952542	2947.46	590.499	2947.47	590.501	5	18	2.1.1.589.9	33.8059	12060.8	10545.3	33.85	0.23	5689.17
2	320.34	320.3	94.91	94.42	93.27	sp|P02768|ALBU_HUMAN	Albumin OS=Homo sapiens OX=9606 GN=ALB PE=1 SV=2	0.116339	99	DDFAAFVEK			cleaved M-D@N-term	0.000742706	1040.48	521.248	1040.48	521.248	2	12	2.1.1.556.5	31.9015	2423.61	2248.5	31.89	0.17	2396.44
2	320.34	320.3	94.91	94.42	93.27	sp|P02768|ALBU_HUMAN	Albumin OS=Homo sapiens OX=9606 GN=ALB PE=1 SV=2	0.104577	99	GDLLECADDR	Propionamide(C)@6		cleaved H-G@N-term	0.0183639	1176.53	589.27	1176.51	589.261	2	9	2.1.1.361.29	20.7181	2888.29	2603.59	20.86	0.4	2024.56
2	320.34	320.3	94.91	94.42	93.27	sp|P02768|ALBU_HUMAN	Albumin OS=Homo sapiens OX=9606 GN=ALB PE=1 SV=2	0.0996329	99	LLECADDRADLAK	Propionamide(C)@4		cleaved D-L@N-term; missed R-A@8	-0.00271803	1502.74	752.376	1502.74	752.377	2	12	2.1.1.319.49	18.3217	3609.81	3510.33	18.33	0.12	1971.67
2	320.34	320.3	94.91	94.42	93.27	sp|P02768|ALBU_HUMAN	Albumin OS=Homo sapiens OX=9606 GN=ALB PE=1 SV=2	0.090444	99	QEPERNECFLQHKD	Gln->pyro-Glu@N-term; Propionamide(C)@8		cleaved D-D@C-term; missed R-N@5; missed K-D@13	-0.00590731	1825.8	609.607	1825.81	609.609	3	16	2.1.1.305.33	17.4973	20214.7	18302	17.53	0.12	5922.88
2	320.34	320.3	94.91	94.42	93.27	sp|P02768|ALBU_HUMAN	Albumin OS=Homo sapiens OX=9606 GN=ALB PE=1 SV=2	0.0798767	99	VFDEFKPLVEEPQN			cleaved N-L@C-term	-0.000458915	1689.82	845.92	1689.82	845.92	2	18	3.1.1.665.22	38.1974	545.46	533.46	38.21	0.12	3419.29
2	320.34	320.3	94.91	94.42	93.27	sp|P02768|ALBU_HUMAN	Albumin OS=Homo sapiens OX=9606 GN=ALB PE=1 SV=2	0.0634863	99	HPDYSVVL			cleaved L-L@C-term	0.00353734	928.469	465.242	928.465	465.24	2	8	3.1.1.527.4	30.2198	1723.53	1130.25	30.33	0.23	1007.35
2	320.34	320.3	94.91	94.42	93.27	sp|P02768|ALBU_HUMAN	Albumin OS=Homo sapiens OX=9606 GN=ALB PE=1 SV=2	0.0491485	99	NCELFEQLGEYK	Propionamide(C)@2		cleaved Q-N@N-term	0.000604068	1542.7	772.359	1542.7	772.359	2	12	2.1.1.642.28	36.8841	925.49	911.17	36.89	0.23	1830.98
2	320.34	320.3	94.91	94.42	93.27	sp|P02768|ALBU_HUMAN	Albumin OS=Homo sapiens OX=9606 GN=ALB PE=1 SV=2	0.047692	99	NEVTEFAK			cleaved V-N@N-term	0.00455608	936.46	937.467	936.455	937.463	1	13	2.1.1.463.37	26.6031	66.4589	66.4589			4316.9
2	320.34	320.3	94.91	94.42	93.27	sp|P02768|ALBU_HUMAN	Albumin OS=Homo sapiens OX=9606 GN=ALB PE=1 SV=2	0.0390538	99	VDETYVPK			cleaved E-V@N-term	-0.00112998	949.475	950.482	949.476	950.483	1	13	2.1.1.585.47	33.616	25.9324	25.9324			6636.98
2	320.34	320.3	94.91	94.42	93.27	sp|P02768|ALBU_HUMAN	Albumin OS=Homo sapiens OX=9606 GN=ALB PE=1 SV=2	0.0376307	99	FQNALLVRYTKKVPQVSTPTLVEVSR	Trimethyl(K)@12	Trimethyl(K)@438	missed R-Y@8; missed K-K@11; missed K-V@12	-0.0413146	3014.69	603.945	3014.73	603.953	5	14	2.1.1.647.16	37.145	19166	12881.4	37.24	0.17	2105.72
2	320.34	320.3	94.91	94.42	93.27	sp|P02768|ALBU_HUMAN	Albumin OS=Homo sapiens OX=9606 GN=ALB PE=1 SV=2	0.0296531	99	DFAAFVEK			cleaved D-D@N-term	0.00213988	925.457	463.736	925.455	463.735	2	12	2.1.1.535.3	30.6931	4722.51	4375.85	30.63	0.17	2062.43
2	320.34	320.3	94.91	94.42	93.27	sp|P02768|ALBU_HUMAN	Albumin OS=Homo sapiens OX=9606 GN=ALB PE=1 SV=2	0.0241089	99	FYAPELL			cleaved Y-F@N-term; cleaved L-F@C-term	-0.00524429	851.438	852.445	851.443	852.45	1	10	1.1.1.821.3	47.2427	4.03122	4.03122			1673.93
2	320.34	320.3	94.91	94.42	93.27	sp|P02768|ALBU_HUMAN	Albumin OS=Homo sapiens OX=9606 GN=ALB PE=1 SV=2	0.0204516	99	YFYAPELLFFAK			cleaved P-Y@N-term	-0.00597056	1507.77	754.892	1507.78	754.895	2	16	2.1.1.923.10	53.0313	5567.32	5500.79	52.99	0.12	26257.6
2	320.34	320.3	94.91	94.42	93.27	sp|P02768|ALBU_HUMAN	Albumin OS=Homo sapiens OX=9606 GN=ALB PE=1 SV=2	0.0181814	99	VHTECCHGDLLECADDRADLAKYICENQDSISSK	Propionamide(C)@5; Propionamide(C)@6; Propionamide(C)@13; Hex(R)@17; Propionamide(C)@25	Hex(R)@281	missed R-A@17; missed K-Y@22	-0.0115535	4226.84	846.375	4226.85	846.377	5	18	2.1.1.581.45	33.382	5731.44	4968.19	33.34	0.12	3697.82
2	320.34	320.3	94.91	94.42	93.27	sp|P02768|ALBU_HUMAN	Albumin OS=Homo sapiens OX=9606 GN=ALB PE=1 SV=2	0.0154727	99	HTLFGDK			cleaved L-H@N-term	-0.0101345	816.403	817.41	816.413	817.42	1	9	5.1.1.410.25	23.4643	135.711	135.711			428.198
2	320.34	320.3	94.91	94.42	93.27	sp|P02768|ALBU_HUMAN	Albumin OS=Homo sapiens OX=9606 GN=ALB PE=1 SV=2	0.0154727	99	QEPERNECFLQHKDD	Gln->pyro-Glu@N-term; Propionamide(C)@8		cleaved D-N@C-term; missed R-N@5; missed K-D@13	0.00198096	1940.83	647.952	1940.83	647.951	3	19	3.1.1.313.58	17.9587	16368.6	14043.6	18.02	0.17	3866.38
2	320.34	320.3	94.91	94.42	93.27	sp|P02768|ALBU_HUMAN	Albumin OS=Homo sapiens OX=9606 GN=ALB PE=1 SV=2	0.0114411	99	ADLAKYICENQDSISSK	Hex(Y)@6; Propionamide(C)@8	Hex(Y)@287	missed K-Y@5	-0.0007052	2116.98	706.668	2116.98	706.668	3	15	2.1.1.480.31	27.5697	3309.78	3088.05	27.58	0.12	5988.08
2	320.34	320.3	94.91	94.42	93.27	sp|P02768|ALBU_HUMAN	Albumin OS=Homo sapiens OX=9606 GN=ALB PE=1 SV=2	0.00877392	99	ECCEKPLLEKSHCIAEVENDEMPADLPSLAADFVESK	Propionamide(C)@2; Propionamide(C)@3; Propionamide(K)@10; Delta:H(4)C(2)(H)@12; Propionamide(C)@13; Oxidation(M)@22		missed K-S@10	0.0236834	4417.07	737.186	4417.05	737.182	6	18	3.1.1.758.16	43.5569	1656.28	1561.65	43.52	0.17	2466.99
2	320.34	320.3	94.91	94.42	93.27	sp|P02768|ALBU_HUMAN	Albumin OS=Homo sapiens OX=9606 GN=ALB PE=1 SV=2	0.00833099	99	EVTEFAK			cleaved N-E@N-term	-0.000513195	822.412	823.419	822.412	823.42	1	11	2.1.1.459.55	26.3755	42.2721	42.2721			3977.54
2	320.34	320.3	94.91	94.42	93.27	sp|P02768|ALBU_HUMAN	Albumin OS=Homo sapiens OX=9606 GN=ALB PE=1 SV=2	0.00788852	99	RPCFSALEVD	Propionamide(C)@3		cleaved D-E@C-term	0.00825368	1206.58	604.297	1206.57	604.292	2	13	1.1.1.532.19	30.6983	740.22	715.44	30.72	0.23	1532.48
2	320.34	320.3	94.91	94.42	93.27	sp|P02768|ALBU_HUMAN	Albumin OS=Homo sapiens OX=9606 GN=ALB PE=1 SV=2	0.00700489	99	TYETTLEKCCAAADPHECYAK	Hex(K)@8; Propionamide(C)@9; Propionamide(C)@10; Propionamide(C)@18	Hex(K)@383	missed K-C@8	-0.00188665	2721.16	681.297	2721.16	681.297	4	15	2.1.1.353.48	20.2692	5050.29	4828.24	20.28	0.12	4271.77
2	320.34	320.3	94.91	94.42	93.27	sp|P02768|ALBU_HUMAN	Albumin OS=Homo sapiens OX=9606 GN=ALB PE=1 SV=2	0.00656376	99	PTLVEVSR			cleaved T-P@N-term	-0.00336979	899.504	900.511	899.508	900.515	1	13	3.1.1.498.71	28.6011	60.1411	60.1411			3273.5
2	320.34	320.3	94.91	94.42	93.27	sp|P02768|ALBU_HUMAN	Albumin OS=Homo sapiens OX=9606 GN=ALB PE=1 SV=2	0.00524307	99	RPCFSALEVDETY	Propionamide(C)@3		cleaved Y-V@C-term	0.0418574	1599.77	800.89	1599.72	800.869	2	13	2.1.1.592.26	34.0083	665.84	624.86	34.49	0.69	2248.83
2	320.34	320.3	94.91	94.42	93.27	sp|P02768|ALBU_HUMAN	Albumin OS=Homo sapiens OX=9606 GN=ALB PE=1 SV=2	0.00392635	99	EFKPLVEEPQNLIK			cleaved D-E@N-term	-0.00335022	1682.92	842.468	1682.92	842.469	2	17	3.1.1.627.31	36.0162	400.83	308.14	35.97	0.11	1652.83
2	320.34	320.3	94.91	94.42	93.27	sp|P02768|ALBU_HUMAN	Albumin OS=Homo sapiens OX=9606 GN=ALB PE=1 SV=2	0.00261361	99	LGMFL			cleaved F-L@N-term; cleaved L-Y@C-term	0.000401609	579.309	580.317	579.309	580.316	1	7	1.1.1.832.2	47.829	4.03122	4.03122			186.575
2	320.34	320.3	94.91	94.42	93.27	sp|P02768|ALBU_HUMAN	Albumin OS=Homo sapiens OX=9606 GN=ALB PE=1 SV=2	0.00261361	99	LVRPEVDVMCTAFHD	Propionamide(C)@10		cleaved D-N@C-term	-0.00112621	1801.85	601.623	1801.85	601.624	3	13	2.1.1.616.10	35.355	7310.13	2670.3	35.23	0.17	2381.35
2	320.34	320.3	94.91	94.42	93.27	sp|P02768|ALBU_HUMAN	Albumin OS=Homo sapiens OX=9606 GN=ALB PE=1 SV=2	0.00174067	99	LVAASQAALGL	Cation:Na@C-term			-0.00182581	1034.57	518.293	1034.57	518.294	2	11	2.1.1.654.5	37.5348	4284.07	2190.71	37.36	0.34	2950.6
2	320.34	320.3	94.91	94.42	93.27	sp|P02768|ALBU_HUMAN	Albumin OS=Homo sapiens OX=9606 GN=ALB PE=1 SV=2	0.00174067	99	RPCFSALEVDETYV	Propionamide(C)@3; Dehydrated(T)@12	Dehydrated(T)@520	cleaved V-P@C-term	0.00111769	1680.78	841.399	1680.78	841.398	2	11	2.1.1.593.34	34.0701	17750.3	7716.79	33.68	0.4	2634.97
2	320.34	320.3	94.91	94.42	93.27	sp|P02768|ALBU_HUMAN	Albumin OS=Homo sapiens OX=9606 GN=ALB PE=1 SV=2	0.00174067	99	TYGEMADCCAK	Lys-add@N-term; Propionamide(C)@8; Propionamide(C)@9		cleaved E-T@N-term	0.0185965	1460.63	731.322	1460.61	731.312	2	10	1.1.1.282.29	16.2797	546.47	222.01	15.95	0.64	541.747
2	320.34	320.3	94.91	94.42	93.27	sp|P02768|ALBU_HUMAN	Albumin OS=Homo sapiens OX=9606 GN=ALB PE=1 SV=2	0.00130485	99	KQNCELFEQLGEYK	Formyl(K)@1; Propionamide(C)@4		cleaved I-K@N-term; missed K-Q@1	0.00883042	1826.86	609.961	1826.85	609.958	3	18	2.1.1.551.18	31.6287	2559.48	2184.62	31.66	0.12	5043.38
2	320.34	320.3	94.91	94.42	93.27	sp|P02768|ALBU_HUMAN	Albumin OS=Homo sapiens OX=9606 GN=ALB PE=1 SV=2	0.000869447	99	MDDFAAFVEKCCKADDKETCFAEEGKK	Delta:H(2)C(2)(K)@10; Propionamide(C)@11; Propionamide(C)@12; Propionamide(C)@20		cleaved V-M@N-term; missed K-C@10; missed K-A@13; missed K-E@17; missed K-K@26	-0.00633369	3296.44	550.415	3296.45	550.416	6	14	3.1.1.761.4	43.6985	15502.7	14417.2	43.98	1.33	2264.99
2	320.34	320.3	94.91	94.42	93.27	sp|P02768|ALBU_HUMAN	Albumin OS=Homo sapiens OX=9606 GN=ALB PE=1 SV=2	0.000869447	99	SLHTLFGD			cleaved D-K@C-term	0.00111221	888.435	445.225	888.434	445.224	2	9	2.1.1.537.4	30.8061	17729.1	7427.38	30.68	0.17	2487.02
2	320.34	320.3	94.91	94.42	93.27	sp|P02768|ALBU_HUMAN	Albumin OS=Homo sapiens OX=9606 GN=ALB PE=1 SV=2	0.000434506	99	CIAEVENDEMPADLPSLAADFVESK	Propionamide(C)@1; HexNAc(1)dHex(1)(N)@7	HexNAc(1)dHex(1)(N)@319	cleaved H-C@N-term	-0.0295613	3112.37	1038.46	3112.4	1038.47	3	17	3.1.1.892.17	51.2812	849.66	818.68	51.23	0.52	5897.63
2	320.34	320.3	94.91	94.42	93.27	sp|P02768|ALBU_HUMAN	Albumin OS=Homo sapiens OX=9606 GN=ALB PE=1 SV=2	0.000434506	99	LVAASQAAL	Hep(Q)@6	Hep(Q)@604	cleaved L-G@C-term	0.0222585	1034.57	518.293	1034.55	518.282	2	10	2.1.1.649.10	37.2512	4284.07	2744.76	37.36	0.34	2823
2	320.34	320.3	94.91	94.42	93.27	sp|P02768|ALBU_HUMAN	Albumin OS=Homo sapiens OX=9606 GN=ALB PE=1 SV=2	0.000434506	99	SALEVDETYVPKEFNAETFTFHADICTLSEKER	Carbamyl@N-term; Delta:H(2)C(2)(K)@12; Propionamide(C)@26		cleaved F-S@N-term; missed K-E@12; missed K-E@31	0.0322959	3958.89	660.822	3958.86	660.817	6	22	5.1.1.679.26	38.9259	3524.4	1901.32	39.02	0.12	25596.8
2	320.34	320.3	94.91	94.42	93.27	sp|P02768|ALBU_HUMAN	Albumin OS=Homo sapiens OX=9606 GN=ALB PE=1 SV=2	0.0186345	98.89	RLVRPEVDVMCTAFHDNEETFLK	Propionamide(C)@11		cleaved P-R@N-term; missed R-L@1	0.000969274	2819.37	705.851	2819.37	705.851	4	13	2.1.1.639.22	36.6967	1011.32	927.47	36.67	0.23	1759.8
2	320.34	320.3	94.91	94.42	93.27	sp|P02768|ALBU_HUMAN	Albumin OS=Homo sapiens OX=9606 GN=ALB PE=1 SV=2	1.88606	98.88	YLYEIARR			missed R-R@7	0.00332351	1082.59	361.871	1082.59	361.87	3	7	2.1.1.338.2	19.3687	28929.4	17536.9	19.48	0.23	1688.53
2	320.34	320.3	94.91	94.42	93.27	sp|P02768|ALBU_HUMAN	Albumin OS=Homo sapiens OX=9606 GN=ALB PE=1 SV=2	0.0296531	98.77	QEPERNECFLQH	Gln->pyro-Glu@N-term; Propionamide(C)@8		cleaved H-K@C-term; missed R-N@5	0.00131165	1582.68	792.35	1582.68	792.349	2	10	2.1.1.377.69	21.6558	560.96	525.07	21.61	0.12	1253.11
2	320.34	320.3	94.91	94.42	93.27	sp|P02768|ALBU_HUMAN	Albumin OS=Homo sapiens OX=9606 GN=ALB PE=1 SV=2	0.00261361	98.59	DKLCTVATLR	Propionamide(C)@4		cleaved G-D@N-term; missed K-L@2	0.000111412	1189.65	595.832	1189.65	595.832	2	12	3.1.1.353.41	20.2508	951.43	947.84	20.27	0.4	1366.79
2	320.34	320.3	94.91	94.42	93.27	sp|P02768|ALBU_HUMAN	Albumin OS=Homo sapiens OX=9606 GN=ALB PE=1 SV=2	0.000434506	98.26	TCVADESAENCDKSLHTLFGD	Propionamide(C)@2; Propionamide(C)@11		cleaved D-K@C-term; missed K-S@13	0.00187476	2396.03	799.683	2396.03	799.683	3	13	2.1.1.568.28	32.6221	471.72	447.68	32.64	0.11	1539.72
2	320.34	320.3	94.91	94.42	93.27	sp|P02768|ALBU_HUMAN	Albumin OS=Homo sapiens OX=9606 GN=ALB PE=1 SV=2	0.0227338	98.18	HPYFYAPEL			cleaved L-L@C-term	0.000641189	1135.53	568.774	1135.53	568.774	2	9	1.1.1.683.5	39.3522	149.55	118.11	39.42	0.23	1258.08
2	320.34	320.3	94.91	94.42	93.27	sp|P02768|ALBU_HUMAN	Albumin OS=Homo sapiens OX=9606 GN=ALB PE=1 SV=2	0.0414361	98.16	GDKLCTVATLR	Propionamide(C)@5		cleaved F-G@N-term; missed K-L@3	-0.000684603	1246.67	624.342	1246.67	624.342	2	12	3.1.1.351.34	20.1296	1931.58	1332.04	20.21	0.23	1244
2	320.34	320.3	94.91	94.42	93.27	sp|P02768|ALBU_HUMAN	Albumin OS=Homo sapiens OX=9606 GN=ALB PE=1 SV=2	0.112946	98	RMPCAEDYL	Propionamide(C)@4		cleaved L-S@C-term; missed R-M@1	0.00982308	1167.52	584.765	1167.51	584.76	2	11	1.1.1.522.15	30.1185	335.68	268	30.03	0.23	944.521
2	320.34	320.3	94.91	94.42	93.27	sp|P02768|ALBU_HUMAN	Albumin OS=Homo sapiens OX=9606 GN=ALB PE=1 SV=2	0.0347983	97.66	AEFAEVSKL			cleaved L-V@C-term; missed K-L@8	0.00160905	992.519	497.267	992.518	497.266	2	9	3.1.1.503.7	28.8426	2477.52	507.44	29.29	0.23	1181.59
2	320.34	320.3	94.91	94.42	93.27	sp|P02768|ALBU_HUMAN	Albumin OS=Homo sapiens OX=9606 GN=ALB PE=1 SV=2	1.61979	97.61	YTKKVPQVSTPTLVEVSR			missed K-K@3; missed K-V@4	-0.00527644	2031.13	678.051	2031.14	678.053	3	12	3.1.1.452.55	25.9496	3628.34	3400.05	25.97	0.12	4508.36
2	320.34	320.3	94.91	94.42	93.27	sp|P02768|ALBU_HUMAN	Albumin OS=Homo sapiens OX=9606 GN=ALB PE=1 SV=2	0.0154727	97.31	GDLLECADDRADLAK	Propionamide(C)@6		cleaved H-G@N-term; missed R-A@10	0.0193299	1674.81	559.277	1674.79	559.27	3	11	3.1.1.385.42	22.0782	840.47	815.63	22.06	0.17	3096.01
2	320.34	320.3	94.91	94.42	93.27	sp|P02768|ALBU_HUMAN	Albumin OS=Homo sapiens OX=9606 GN=ALB PE=1 SV=2	1.4437	97.15	AACLLPKLDELRDEGK	Propionamide(C)@3		missed K-L@7; missed R-D@12	-0.00290608	1840.97	461.25	1840.97	461.25	4	8	3.1.1.563.4	32.291	5060.19	4938.6	32.28	0.12	1289.58
2	320.34	320.3	94.91	94.42	93.27	sp|P02768|ALBU_HUMAN	Albumin OS=Homo sapiens OX=9606 GN=ALB PE=1 SV=2	1.35655	96.47	LVTDLTK				0.000510661	788.465	395.24	788.464	395.239	2	8	2.1.1.301.2	17.2453	9632.55	6444.96	17.36	0.23	634.408
2	320.34	320.3	94.91	94.42	93.27	sp|P02768|ALBU_HUMAN	Albumin OS=Homo sapiens OX=9606 GN=ALB PE=1 SV=2	0.00656376	96.43	TLVEVSR			cleaved P-T@N-term	0.000284441	802.455	803.462	802.455	803.462	1	11	2.1.1.498.40	28.6073	80.2297	80.2297			2809.41
2	320.34	320.3	94.91	94.42	93.27	sp|P02768|ALBU_HUMAN	Albumin OS=Homo sapiens OX=9606 GN=ALB PE=1 SV=2	0.0277972	96.27	DDKETCFAEEGKK	Propionamide(C)@6		cleaved A-D@N-term; missed K-E@3; missed K-K@12	-0.00188155	1569.7	524.239	1569.7	524.24	3	8	3.1.1.154.9	8.818	228.24	204.03	8.89	0.34	113.889
2	320.34	320.3	94.91	94.42	93.27	sp|P02768|ALBU_HUMAN	Albumin OS=Homo sapiens OX=9606 GN=ALB PE=1 SV=2	0.00130485	95.8	MDDFAAFVEK			cleaved V-M@N-term	-0.000445396	1171.52	1172.53	1171.52	1172.53	1	17	2.1.1.754.24	43.3457	30.1744	30.1744			30138.3
2	320.34	320.3	94.91	94.42	93.27	sp|P02768|ALBU_HUMAN	Albumin OS=Homo sapiens OX=9606 GN=ALB PE=1 SV=2	0.00174067	95.77	EVDETYVPK			cleaved L-E@N-term	0.002382	1078.52	540.268	1078.52	540.266	2	8	6.1.1.297.14	17.0062	776.3	700.42	17.03	0.17	294.402
2	320.34	320.3	94.91	94.42	93.27	sp|P02768|ALBU_HUMAN	Albumin OS=Homo sapiens OX=9606 GN=ALB PE=1 SV=2	0.000434506	95.43	GEYKFQNAL			cleaved L-G@N-term; cleaved L-L@C-term; missed K-F@4	0.00179426	1068.53	535.27	1068.52	535.269	2	10	1.1.1.463.13	26.6984	590.45	506.49	26.74	0.17	2124.33
3	281.57	281.56	52.91	51.62	51.15	sp|P12111|CO6A3_HUMAN	Collagen alpha-3(VI) chain OS=Homo sapiens OX=9606 GN=COL6A3 PE=1 SV=5	2	99	AAPLQGMLPGLLAPLR				0.0106907	1616.95	809.484	1616.94	809.479	2	17	3.1.1.923.21	53.0268	721.07	654.36	53	0.12	7299.71
3	281.57	281.56	52.91	51.62	51.15	sp|P12111|CO6A3_HUMAN	Collagen alpha-3(VI) chain OS=Homo sapiens OX=9606 GN=COL6A3 PE=1 SV=5	2	99	ACNLDVILGFDGSR	Propionamide(C)@2			-0.001719	1549.75	775.884	1549.76	775.885	2	19	2.1.1.763.18	43.8347	1508.88	1034.1	43.98	0.35	3447.76
3	281.57	281.56	52.91	51.62	51.15	sp|P12111|CO6A3_HUMAN	Collagen alpha-3(VI) chain OS=Homo sapiens OX=9606 GN=COL6A3 PE=1 SV=5	2	99	ACNLDVILGFDGSRDQNVFVAQK	Propionamide(C)@2		missed R-D@14	0.00849571	2579.29	860.77	2579.28	860.767	3	18	2.1.1.778.22	44.7159	47.4922	47.4922			1905.98
3	281.57	281.56	52.91	51.62	51.15	sp|P12111|CO6A3_HUMAN	Collagen alpha-3(VI) chain OS=Homo sapiens OX=9606 GN=COL6A3 PE=1 SV=5	2	99	ADIVFLLDGSINFR				-0.00102163	1578.84	790.427	1578.84	790.428	2	15	2.1.1.922.34	52.9883	924.43	899.99	52.96	0.12	6374.21
3	281.57	281.56	52.91	51.62	51.15	sp|P12111|CO6A3_HUMAN	Collagen alpha-3(VI) chain OS=Homo sapiens OX=9606 GN=COL6A3 PE=1 SV=5	2	99	AELQHIATDDNLVFTVPEFR				0.00235396	2314.16	772.394	2314.16	772.394	3	24	1.1.1.812.4	46.7372	47.22	36.28	46.68	0.17	3764.19
3	281.57	281.56	52.91	51.62	51.15	sp|P12111|CO6A3_HUMAN	Collagen alpha-3(VI) chain OS=Homo sapiens OX=9606 GN=COL6A3 PE=1 SV=5	2	99	ALEFVAR				0.00145207	804.451	403.233	804.449	403.232	2	8	3.1.1.418.2	23.9541	6288.97	1721.16	24.12	0.23	937.867
3	281.57	281.56	52.91	51.62	51.15	sp|P12111|CO6A3_HUMAN	Collagen alpha-3(VI) chain OS=Homo sapiens OX=9606 GN=COL6A3 PE=1 SV=5	2	99	ALGFAGGELANIGLALDFVVENHFTR	Deamidated(N)@11			-0.00935107	2731.39	911.47	2731.4	911.473	3	18	2.1.1.924.33	53.1136	998.45	788.63	53.03	0.17	9277.49
3	281.57	281.56	52.91	51.62	51.15	sp|P12111|CO6A3_HUMAN	Collagen alpha-3(VI) chain OS=Homo sapiens OX=9606 GN=COL6A3 PE=1 SV=5	2	99	ALILVGLER				0.00137115	982.619	492.317	982.617	492.316	2	13	2.1.1.698.2	40.065	21354.2	9614.3	39.94	0.17	8148.69
3	281.57	281.56	52.91	51.62	51.15	sp|P12111|CO6A3_HUMAN	Collagen alpha-3(VI) chain OS=Homo sapiens OX=9606 GN=COL6A3 PE=1 SV=5	2	99	ALNLGYALDYAQR				0.000781246	1466.75	734.384	1466.75	734.383	2	20	2.1.1.687.27	39.4601	11842.7	2953.71	39.61	0.17	3879.37
3	281.57	281.56	52.91	51.62	51.15	sp|P12111|CO6A3_HUMAN	Collagen alpha-3(VI) chain OS=Homo sapiens OX=9606 GN=COL6A3 PE=1 SV=5	2	99	DGVPGGPGETGKNGGFGR	Deamidated(N)@13		missed K-N@12	0.000883536	1658.77	553.929	1658.76	553.929	3	14	1.1.1.283.23	16.3223	34230.6	28737	16.4	0.17	1279.79
3	281.57	281.56	52.91	51.62	51.15	sp|P12111|CO6A3_HUMAN	Collagen alpha-3(VI) chain OS=Homo sapiens OX=9606 GN=COL6A3 PE=1 SV=5	2	99	DIIFLLDGSANVGK				-0.00730831	1460.78	731.397	1460.79	731.401	2	17	1.1.1.875.3	49.975	28.3	10.55	49.81	0.17	1237.59
3	281.57	281.56	52.91	51.62	51.15	sp|P12111|CO6A3_HUMAN	Collagen alpha-3(VI) chain OS=Homo sapiens OX=9606 GN=COL6A3 PE=1 SV=5	2	99	DILFLFDGSANLVGQFPVVR				0.00217872	2206.18	1104.1	2206.18	1104.1	2	17	2.1.1.924.47	53.1271	2350.2	2336.64	53.08	0.11	4823
3	281.57	281.56	52.91	51.62	51.15	sp|P12111|CO6A3_HUMAN	Collagen alpha-3(VI) chain OS=Homo sapiens OX=9606 GN=COL6A3 PE=1 SV=5	2	99	DQNVFVAQK				-0.0149339	1047.52	524.767	1047.53	524.775	2	10	1.1.1.285.9	16.4229	926.88	427.52	16.76	0.64	627.814
3	281.57	281.56	52.91	51.62	51.15	sp|P12111|CO6A3_HUMAN	Collagen alpha-3(VI) chain OS=Homo sapiens OX=9606 GN=COL6A3 PE=1 SV=5	2	99	DSFQEVLR				0.000914184	992.494	497.254	992.493	497.254	2	13	1.1.1.471.12	27.1571	70054.7	68451.2	27.14	0.17	20773.9
3	281.57	281.56	52.91	51.62	51.15	sp|P12111|CO6A3_HUMAN	Collagen alpha-3(VI) chain OS=Homo sapiens OX=9606 GN=COL6A3 PE=1 SV=5	2	99	DVVFLIDGSQSAGPEFQYVR				0.00260433	2226.1	1114.06	2226.1	1114.06	2	26	2.1.1.847.23	48.6949	1970.19	1922.2	48.7	0.12	11228.5
3	281.57	281.56	52.91	51.62	51.15	sp|P12111|CO6A3_HUMAN	Collagen alpha-3(VI) chain OS=Homo sapiens OX=9606 GN=COL6A3 PE=1 SV=5	2	99	DVVFLLDGSEGVR				0.0032469	1404.73	703.371	1404.72	703.37	2	16	2.1.1.752.21	43.2081	2137.94	1902.95	43.24	0.12	6051.65
3	281.57	281.56	52.91	51.62	51.15	sp|P12111|CO6A3_HUMAN	Collagen alpha-3(VI) chain OS=Homo sapiens OX=9606 GN=COL6A3 PE=1 SV=5	2	99	EFRELPNIEER			missed R-E@3	-0.00189477	1430.71	477.912	1430.72	477.912	3	10	1.1.1.452.9	26.0566	2967.31	2473.11	26.1	0.12	943.405
3	281.57	281.56	52.91	51.62	51.15	sp|P12111|CO6A3_HUMAN	Collagen alpha-3(VI) chain OS=Homo sapiens OX=9606 GN=COL6A3 PE=1 SV=5	2	99	ELPNIEER				0.00021057	998.503	500.259	998.503	500.259	2	10	2.1.1.357.13	20.4714	83447.7	37641.9	20.35	0.17	5680.26
3	281.57	281.56	52.91	51.62	51.15	sp|P12111|CO6A3_HUMAN	Collagen alpha-3(VI) chain OS=Homo sapiens OX=9606 GN=COL6A3 PE=1 SV=5	2	99	ELPSLEQK				0.000631834	942.503	472.259	942.502	472.258	2	9	1.1.1.334.15	19.2562	175104	26395	19.42	0.17	2646.06
3	281.57	281.56	52.91	51.62	51.15	sp|P12111|CO6A3_HUMAN	Collagen alpha-3(VI) chain OS=Homo sapiens OX=9606 GN=COL6A3 PE=1 SV=5	2	99	EVQVFEITENSAK				-0.00619701	1492.73	747.375	1492.74	747.378	2	15	4.1.1.567.34	32.5725	447.82	434.71	32.58	0.23	1238.16
3	281.57	281.56	52.91	51.62	51.15	sp|P12111|CO6A3_HUMAN	Collagen alpha-3(VI) chain OS=Homo sapiens OX=9606 GN=COL6A3 PE=1 SV=5	2	99	EVYTFASEPNDVFFK				-0.00186638	1791.83	896.924	1791.84	896.925	2	20	2.1.1.746.34	42.8801	1168.76	1111.24	42.89	0.17	3535.84
3	281.57	281.56	52.91	51.62	51.15	sp|P12111|CO6A3_HUMAN	Collagen alpha-3(VI) chain OS=Homo sapiens OX=9606 GN=COL6A3 PE=1 SV=5	2	99	FAQVIRSSGIVSLGVGDR			missed R-S@6	-0.00210804	1860.02	621.014	1860.02	621.015	3	18	1.1.1.624.5	35.965	97.54	83.7	35.94	0.23	1759.24
3	281.57	281.56	52.91	51.62	51.15	sp|P12111|CO6A3_HUMAN	Collagen alpha-3(VI) chain OS=Homo sapiens OX=9606 GN=COL6A3 PE=1 SV=5	2	99	FDEHQSKPEILNLVK				-0.00181519	1795.94	599.656	1795.95	599.656	3	23	1.1.1.556.13	32.07	6736.02	3113.05	32.21	0.23	2508.82
3	281.57	281.56	52.91	51.62	51.15	sp|P12111|CO6A3_HUMAN	Collagen alpha-3(VI) chain OS=Homo sapiens OX=9606 GN=COL6A3 PE=1 SV=5	2	99	FDEHQSKPEILNLVKR			missed K-R@15	-0.00147218	1952.05	489.019	1952.05	489.019	4	25	1.1.1.482.4	27.7839	15709.6	14691.4	27.83	0.17	8007.78
3	281.57	281.56	52.91	51.62	51.15	sp|P12111|CO6A3_HUMAN	Collagen alpha-3(VI) chain OS=Homo sapiens OX=9606 GN=COL6A3 PE=1 SV=5	2	99	GAQGPAGPAGPPGLIGEQGISGPR	Oxidation(P)@12	Oxidation(P)@2239		0.000430514	2156.1	719.707	2156.1	719.706	3	29	1.1.1.535.18	30.869	771.91	733.74	30.89	0.17	1323.42
3	281.57	281.56	52.91	51.62	51.15	sp|P12111|CO6A3_HUMAN	Collagen alpha-3(VI) chain OS=Homo sapiens OX=9606 GN=COL6A3 PE=1 SV=5	2	99	GDSIDQCALIQSIK	Propionamide(C)@7			-0.00632899	1560.78	781.395	1560.78	781.398	2	16	4.1.1.623.41	35.8032	1172.23	1151.99	35.81	0.17	1277.42
3	281.57	281.56	52.91	51.62	51.15	sp|P12111|CO6A3_HUMAN	Collagen alpha-3(VI) chain OS=Homo sapiens OX=9606 GN=COL6A3 PE=1 SV=5	2	99	GDSIDQCALIQSIKDK	Propionamide(C)@7		missed K-D@14	-0.00521933	1803.9	602.307	1803.9	602.308	3	20	1.1.1.563.13	32.4757	1273.68	911.43	32.55	0.17	1250.44
3	281.57	281.56	52.91	51.62	51.15	sp|P12111|CO6A3_HUMAN	Collagen alpha-3(VI) chain OS=Homo sapiens OX=9606 GN=COL6A3 PE=1 SV=5	2	99	GFESKVDAILNR			missed K-V@5	0.000571001	1347.72	450.246	1347.71	450.245	3	16	1.1.1.543.5	31.3013	8543.78	1554.9	31.51	0.17	866.677
3	281.57	281.56	52.91	51.62	51.15	sp|P12111|CO6A3_HUMAN	Collagen alpha-3(VI) chain OS=Homo sapiens OX=9606 GN=COL6A3 PE=1 SV=5	2	99	GFMYDRPLR	Oxidation(M)@3			0.00265497	1169.57	390.863	1169.57	390.862	3	9	1.1.1.328.2	18.8998	166001	84416.8	18.78	0.17	5919.39
3	281.57	281.56	52.91	51.62	51.15	sp|P12111|CO6A3_HUMAN	Collagen alpha-3(VI) chain OS=Homo sapiens OX=9606 GN=COL6A3 PE=1 SV=5	2	99	GLEYIMQSHLTK	Oxidation(M)@6			-0.0037722	1434.71	718.364	1434.72	718.366	2	9	1.1.1.385.44	22.2257	423.35	396.52	22.3	0.4	540.222
3	281.57	281.56	52.91	51.62	51.15	sp|P12111|CO6A3_HUMAN	Collagen alpha-3(VI) chain OS=Homo sapiens OX=9606 GN=COL6A3 PE=1 SV=5	2	99	GNRGDSIDQCALIQSIK	Propionamide(C)@10		missed R-G@3	-0.00380242	1887.94	630.322	1887.95	630.323	3	21	1.1.1.541.15	31.2134	2215.91	1841.91	31.29	0.17	2703.53
3	281.57	281.56	52.91	51.62	51.15	sp|P12111|CO6A3_HUMAN	Collagen alpha-3(VI) chain OS=Homo sapiens OX=9606 GN=COL6A3 PE=1 SV=5	2	99	HIVLKPPTIVTQVIEVNKR			missed K-R@18	-0.00511279	2183.31	546.835	2183.32	546.836	4	21	1.1.1.673.3	38.753	973.34	228.71	38.92	0.17	976.113
3	281.57	281.56	52.91	51.62	51.15	sp|P12111|CO6A3_HUMAN	Collagen alpha-3(VI) chain OS=Homo sapiens OX=9606 GN=COL6A3 PE=1 SV=5	2	99	IASNSATAFR				0.0015189	1036.53	519.273	1036.53	519.272	2	9	1.1.1.243.5	13.9896	643.37	612.34	14.04	0.35	275.185
3	281.57	281.56	52.91	51.62	51.15	sp|P12111|CO6A3_HUMAN	Collagen alpha-3(VI) chain OS=Homo sapiens OX=9606 GN=COL6A3 PE=1 SV=5	2	99	IAVAQYSDDVK				-0.00649445	1207.6	604.808	1207.61	604.812	2	16	3.1.1.366.33	20.9894	1474.83	1397.88	21.02	0.29	1730.39
3	281.57	281.56	52.91	51.62	51.15	sp|P12111|CO6A3_HUMAN	Collagen alpha-3(VI) chain OS=Homo sapiens OX=9606 GN=COL6A3 PE=1 SV=5	2	99	IAVAQYSDDVKVESR			missed K-V@11	-0.00309314	1678.85	560.624	1678.85	560.625	3	17	3.1.1.393.37	22.5413	14955.6	11067.8	22.62	0.17	5635.15
3	281.57	281.56	52.91	51.62	51.15	sp|P12111|CO6A3_HUMAN	Collagen alpha-3(VI) chain OS=Homo sapiens OX=9606 GN=COL6A3 PE=1 SV=5	2	99	IDGSQSAGPEFQYVR			cleaved L-I@N-term	-0.000408821	1652.78	827.397	1652.78	827.397	2	22	1.1.1.471.36	27.1945	1025.87	1012.29	27.2	0.17	1450.09
3	281.57	281.56	52.91	51.62	51.15	sp|P12111|CO6A3_HUMAN	Collagen alpha-3(VI) chain OS=Homo sapiens OX=9606 GN=COL6A3 PE=1 SV=5	2	99	IEDGVLQFLVLLVAGR				0.00015237	1741.01	871.514	1741.01	871.514	2	24	2.1.1.929.9	53.4124	1041.91	814.9	53.37	0.11	2848.97
3	281.57	281.56	52.91	51.62	51.15	sp|P12111|CO6A3_HUMAN	Collagen alpha-3(VI) chain OS=Homo sapiens OX=9606 GN=COL6A3 PE=1 SV=5	2	99	IEDGVPQHLVLVLGGK				3.07517e-05	1672.95	558.658	1672.95	558.658	3	17	2.1.1.708.3	40.6428	29803.9	4709.62	40.46	0.12	3335.47
3	281.57	281.56	52.91	51.62	51.15	sp|P12111|CO6A3_HUMAN	Collagen alpha-3(VI) chain OS=Homo sapiens OX=9606 GN=COL6A3 PE=1 SV=5	2	99	IEEGVPQFLVLISSGK				-0.000659244	1714.95	858.482	1714.95	858.483	2	15	2.1.1.922.61	53.0038	1303.91	1284.95	53.01	0.12	8028.11
3	281.57	281.56	52.91	51.62	51.15	sp|P12111|CO6A3_HUMAN	Collagen alpha-3(VI) chain OS=Homo sapiens OX=9606 GN=COL6A3 PE=1 SV=5	2	99	IEEGVPQFLVLISSGKSDDEVDDPAVELK			missed K-S@16	0.0250597	3127.61	1043.54	3127.58	1043.53	3	24	1.1.1.936.74	52.9928	10657.3	10656.5	52.91	0.12	14949
3	281.57	281.56	52.91	51.62	51.15	sp|P12111|CO6A3_HUMAN	Collagen alpha-3(VI) chain OS=Homo sapiens OX=9606 GN=COL6A3 PE=1 SV=5	2	99	IGDLHPQIVNLLK				0.00108095	1458.86	487.293	1458.86	487.293	3	18	2.1.1.689.3	39.5477	8426.11	1764.5	39.72	0.17	1321.56
3	281.57	281.56	52.91	51.62	51.15	sp|P12111|CO6A3_HUMAN	Collagen alpha-3(VI) chain OS=Homo sapiens OX=9606 GN=COL6A3 PE=1 SV=5	2	99	IIDELNVKPEGTR				-6.03981e-05	1482.8	742.409	1482.8	742.409	2	17	1.1.1.404.35	23.3174	10608	4610.45	23.45	0.17	1609.94
3	281.57	281.56	52.91	51.62	51.15	sp|P12111|CO6A3_HUMAN	Collagen alpha-3(VI) chain OS=Homo sapiens OX=9606 GN=COL6A3 PE=1 SV=5	2	99	ISLSPEYVFSVSTFR				-0.000546638	1730.89	866.451	1730.89	866.451	2	12	3.1.1.907.8	52.1237	519.66	336.28	52.04	0.17	2665.2
3	281.57	281.56	52.91	51.62	51.15	sp|P12111|CO6A3_HUMAN	Collagen alpha-3(VI) chain OS=Homo sapiens OX=9606 GN=COL6A3 PE=1 SV=5	2	99	ITEGVPQLLIVLTADR				-0.00371403	1737	869.507	1737	869.509	2	21	2.1.1.923.49	53.0533	9075.82	9063.36	53.02	0.12	17455.6
3	281.57	281.56	52.91	51.62	51.15	sp|P12111|CO6A3_HUMAN	Collagen alpha-3(VI) chain OS=Homo sapiens OX=9606 GN=COL6A3 PE=1 SV=5	2	99	KADIVFLLDGSINFR			missed K-A@1	-0.000458025	1706.94	569.986	1706.94	569.986	3	17	3.1.1.886.2	50.8892	1328.22	636.51	51	0.17	692.176
3	281.57	281.56	52.91	51.62	51.15	sp|P12111|CO6A3_HUMAN	Collagen alpha-3(VI) chain OS=Homo sapiens OX=9606 GN=COL6A3 PE=1 SV=5	2	99	KADIVFLLDGSINFRR			missed K-A@1; missed R-R@15	-0.00553066	1863.03	622.018	1863.04	622.019	3	15	2.1.1.770.5	44.2207	269.7	257.57	44.21	0.11	3537.5
3	281.57	281.56	52.91	51.62	51.15	sp|P12111|CO6A3_HUMAN	Collagen alpha-3(VI) chain OS=Homo sapiens OX=9606 GN=COL6A3 PE=1 SV=5	2	99	KMKPLDGSALYTGSALDFVR			missed K-M@1	0.000417308	2168.13	543.04	2168.13	543.04	4	17	1.1.1.693.2	39.8891	488.95	394.56	39.94	0.17	1710.3
3	281.57	281.56	52.91	51.62	51.15	sp|P12111|CO6A3_HUMAN	Collagen alpha-3(VI) chain OS=Homo sapiens OX=9606 GN=COL6A3 PE=1 SV=5	2	99	KVAVFFSNTPTR			missed K-V@1	-0.00454142	1365.74	456.253	1365.74	456.254	3	13	5.1.1.455.8	26.0097	5667.42	5122.35	26.06	0.12	2588.55
3	281.57	281.56	52.91	51.62	51.15	sp|P12111|CO6A3_HUMAN	Collagen alpha-3(VI) chain OS=Homo sapiens OX=9606 GN=COL6A3 PE=1 SV=5	2	99	LDQRVPQIAFVITGGK			missed R-V@4	-0.000280649	1740.99	581.337	1740.99	581.337	3	18	1.1.1.733.6	42.2014	83.48	82.05	42.22	0.17	1085.65
3	281.57	281.56	52.91	51.62	51.15	sp|P12111|CO6A3_HUMAN	Collagen alpha-3(VI) chain OS=Homo sapiens OX=9606 GN=COL6A3 PE=1 SV=5	2	99	LLASTRYPPPAVESDAADIVFLIDSSEGVRPDGFAHIR			missed R-Y@6	0.012526	4081.1	817.228	4081.09	817.225	5	14	1.1.1.1293.11	57.0194	434.2	215.76	56.96	0.23	457.644
3	281.57	281.56	52.91	51.62	51.15	sp|P12111|CO6A3_HUMAN	Collagen alpha-3(VI) chain OS=Homo sapiens OX=9606 GN=COL6A3 PE=1 SV=5	2	99	LLPYIVGVAQR				-0.000906482	1227.73	614.874	1227.73	614.874	2	18	1.1.1.705.6	40.597	466.42	396.1	40.63	0.17	2863.96
3	281.57	281.56	52.91	51.62	51.15	sp|P12111|CO6A3_HUMAN	Collagen alpha-3(VI) chain OS=Homo sapiens OX=9606 GN=COL6A3 PE=1 SV=5	2	99	LLTPITTLTSEQIQK				0.000366413	1684.96	843.488	1684.96	843.488	2	17	2.1.1.719.27	41.3083	21181.9	528.12	40.87	0.17	2355.74
3	281.57	281.56	52.91	51.62	51.15	sp|P12111|CO6A3_HUMAN	Collagen alpha-3(VI) chain OS=Homo sapiens OX=9606 GN=COL6A3 PE=1 SV=5	2	99	LLVLITGGK				-0.00056729	912.6	457.307	912.601	457.308	2	12	3.1.1.622.3	35.6852	1852.8	1342.56	35.74	0.17	1343.51
3	281.57	281.56	52.91	51.62	51.15	sp|P12111|CO6A3_HUMAN	Collagen alpha-3(VI) chain OS=Homo sapiens OX=9606 GN=COL6A3 PE=1 SV=5	2	99	LMHLEFGR	Oxidation(M)@2			-0.00100218	1017.51	509.76	1017.51	509.761	2	11	1.1.1.344.21	19.8355	28488.3	24953.9	19.65	0.35	2965.32
3	281.57	281.56	52.91	51.62	51.15	sp|P12111|CO6A3_HUMAN	Collagen alpha-3(VI) chain OS=Homo sapiens OX=9606 GN=COL6A3 PE=1 SV=5	2	99	LNLLDLDYELAEQLDNIAEK				-0.00757341	2331.18	1166.6	2331.18	1166.6	2	15	3.1.1.924.44	53.1171	594.75	594.75	53.07	0.11	3989.44
3	281.57	281.56	52.91	51.62	51.15	sp|P12111|CO6A3_HUMAN	Collagen alpha-3(VI) chain OS=Homo sapiens OX=9606 GN=COL6A3 PE=1 SV=5	2	99	LQPVLQPLPSPGVGGK				0.002916	1585.92	793.968	1585.92	793.967	2	16	4.1.1.644.33	37.013	995.07	959.72	37.02	0.17	1379.37
3	281.57	281.56	52.91	51.62	51.15	sp|P12111|CO6A3_HUMAN	Collagen alpha-3(VI) chain OS=Homo sapiens OX=9606 GN=COL6A3 PE=1 SV=5	2	99	LQPVLQPLPSPGVGGKR			missed K-R@16	-0.003247	1742.02	581.68	1742.02	581.681	3	19	1.1.1.562.11	32.4059	2272.48	1485.8	32.5	0.23	2789.73
3	281.57	281.56	52.91	51.62	51.15	sp|P12111|CO6A3_HUMAN	Collagen alpha-3(VI) chain OS=Homo sapiens OX=9606 GN=COL6A3 PE=1 SV=5	2	99	LSDAGITPLFLTR				0.00109486	1402.78	702.399	1402.78	702.398	2	16	3.1.1.799.7	45.8925	5640.38	1141.94	46.05	0.17	2436.97
3	281.57	281.56	52.91	51.62	51.15	sp|P12111|CO6A3_HUMAN	Collagen alpha-3(VI) chain OS=Homo sapiens OX=9606 GN=COL6A3 PE=1 SV=5	2	99	LVDFLSR				-0.00244103	848.473	425.244	848.476	425.245	2	8	1.1.1.569.2	32.786	2169.61	1200.57	32.9	0.23	1030.53
3	281.57	281.56	52.91	51.62	51.15	sp|P12111|CO6A3_HUMAN	Collagen alpha-3(VI) chain OS=Homo sapiens OX=9606 GN=COL6A3 PE=1 SV=5	2	99	LVDKSTELNEEPLMR			missed K-S@4	-0.00263262	1772.9	591.972	1772.9	591.973	3	15	1.1.1.454.15	26.1806	7731.27	7044.16	26.16	0.17	3359.11
3	281.57	281.56	52.91	51.62	51.15	sp|P12111|CO6A3_HUMAN	Collagen alpha-3(VI) chain OS=Homo sapiens OX=9606 GN=COL6A3 PE=1 SV=5	2	99	LVDYLDVGFDTTR				-0.00517773	1512.74	757.378	1512.75	757.38	2	16	2.1.1.745.17	42.7985	952.01	346.99	43	0.52	2278.36
3	281.57	281.56	52.91	51.62	51.15	sp|P12111|CO6A3_HUMAN	Collagen alpha-3(VI) chain OS=Homo sapiens OX=9606 GN=COL6A3 PE=1 SV=5	2	99	MKPLDGSALYTGSALDFVR				0.00927743	2040.04	681.022	2040.04	681.019	3	23	4.1.1.776.9	44.5902	849.45	718.86	44.63	0.17	1283.38
3	281.57	281.56	52.91	51.62	51.15	sp|P12111|CO6A3_HUMAN	Collagen alpha-3(VI) chain OS=Homo sapiens OX=9606 GN=COL6A3 PE=1 SV=5	2	99	MRDVVLSIVNDLTIAESNCPR	Oxidation(M)@1; Propionamide(C)@19		missed R-D@2	-0.00423961	2431.22	811.413	2431.22	811.414	3	22	4.1.1.905.15	52.0555	156.89	152.26	52.01	0.23	768.205
3	281.57	281.56	52.91	51.62	51.15	sp|P12111|CO6A3_HUMAN	Collagen alpha-3(VI) chain OS=Homo sapiens OX=9606 GN=COL6A3 PE=1 SV=5	2	99	NADPAELEQIVLSPAFILAAESLPK				0.0102978	2635.42	1318.72	2635.41	1318.71	2	22	2.1.1.925.33	53.1914	1015.68	1015.68	53.14	0.11	2305.62
3	281.57	281.56	52.91	51.62	51.15	sp|P12111|CO6A3_HUMAN	Collagen alpha-3(VI) chain OS=Homo sapiens OX=9606 GN=COL6A3 PE=1 SV=5	2	99	NADQEELVK				0.000216472	1044.51	523.262	1044.51	523.262	2	6	1.1.1.205.8	11.8169	219.75	204.56	11.73	0.58	95.8877
3	281.57	281.56	52.91	51.62	51.15	sp|P12111|CO6A3_HUMAN	Collagen alpha-3(VI) chain OS=Homo sapiens OX=9606 GN=COL6A3 PE=1 SV=5	2	99	NIDRTELQTITND			cleaved D-P@C-term; missed R-T@4	-0.000480576	1531.75	766.881	1531.75	766.881	2	18	1.1.1.445.34	25.6864	16249.4	6673.97	25.81	0.12	2982.49
3	281.57	281.56	52.91	51.62	51.15	sp|P12111|CO6A3_HUMAN	Collagen alpha-3(VI) chain OS=Homo sapiens OX=9606 GN=COL6A3 PE=1 SV=5	2	99	NIDRTELQTITNDPR			missed R-T@4	-0.000618458	1784.9	595.974	1784.9	595.974	3	22	1.1.1.417.31	24.0586	157306	137530	24.09	0.17	17797.1
3	281.57	281.56	52.91	51.62	51.15	sp|P12111|CO6A3_HUMAN	Collagen alpha-3(VI) chain OS=Homo sapiens OX=9606 GN=COL6A3 PE=1 SV=5	2	99	NIDSEEVGKIASNSATAFR	Deamidated(N)@13		missed K-I@9	-0.00368527	2008.97	670.663	2008.97	670.664	3	17	1.1.1.495.21	28.5589	1724.33	1673.26	28.58	0.17	1583.12
3	281.57	281.56	52.91	51.62	51.15	sp|P12111|CO6A3_HUMAN	Collagen alpha-3(VI) chain OS=Homo sapiens OX=9606 GN=COL6A3 PE=1 SV=5	2	99	NILVSSAGSR				-0.000636952	1002.55	502.28	1002.55	502.28	2	11	1.1.1.292.13	16.8314	1463.68	1259.33	16.87	0.29	678.657
3	281.57	281.56	52.91	51.62	51.15	sp|P12111|CO6A3_HUMAN	Collagen alpha-3(VI) chain OS=Homo sapiens OX=9606 GN=COL6A3 PE=1 SV=5	2	99	NLQVALTSK				-0.000756918	972.56	487.287	972.56	487.287	2	11	3.1.1.382.9	21.8877	17948.5	3839.25	22.05	0.17	1850.95
3	281.57	281.56	52.91	51.62	51.15	sp|P12111|CO6A3_HUMAN	Collagen alpha-3(VI) chain OS=Homo sapiens OX=9606 GN=COL6A3 PE=1 SV=5	2	99	NMRSQHPYVLTEDTLK			missed R-S@3	-0.00395173	1930.95	644.658	1930.96	644.66	3	15	1.1.1.388.29	22.3855	5096.51	4309.05	22.31	0.29	2331.45
3	281.57	281.56	52.91	51.62	51.15	sp|P12111|CO6A3_HUMAN	Collagen alpha-3(VI) chain OS=Homo sapiens OX=9606 GN=COL6A3 PE=1 SV=5	2	99	NNLFTSSAGYR				0.00164704	1228.59	615.3	1228.58	615.299	2	16	1.1.1.423.26	24.4005	84236.2	56568.7	24.49	0.12	21323
3	281.57	281.56	52.91	51.62	51.15	sp|P12111|CO6A3_HUMAN	Collagen alpha-3(VI) chain OS=Homo sapiens OX=9606 GN=COL6A3 PE=1 SV=5	2	99	QDVVNAVR	Gln->pyro-Glu@N-term			-0.00221588	882.454	883.461	882.456	883.463	1	11	2.1.1.369.52	21.2002	102.937	102.937			2273.88
3	281.57	281.56	52.91	51.62	51.15	sp|P12111|CO6A3_HUMAN	Collagen alpha-3(VI) chain OS=Homo sapiens OX=9606 GN=COL6A3 PE=1 SV=5	2	99	QFGVAPFTIAR				0.00180932	1205.66	603.836	1205.66	603.835	2	15	1.1.1.698.4	40.195	660.58	316	40.29	0.17	1861.46
3	281.57	281.56	52.91	51.62	51.15	sp|P12111|CO6A3_HUMAN	Collagen alpha-3(VI) chain OS=Homo sapiens OX=9606 GN=COL6A3 PE=1 SV=5	2	99	QIIDAINK				0.000987505	913.524	457.769	913.523	457.769	2	9	1.1.1.342.7	19.7115	109588	18044.3	19.88	0.17	2655.53
3	281.57	281.56	52.91	51.62	51.15	sp|P12111|CO6A3_HUMAN	Collagen alpha-3(VI) chain OS=Homo sapiens OX=9606 GN=COL6A3 PE=1 SV=5	2	99	QIIDAINKVVYK	Gln->pyro-Glu@N-term		missed K-V@8	-0.00084445	1385.79	693.903	1385.79	693.903	2	15	2.1.1.771.13	44.2959	363.87	349.3	44.28	0.17	1963.75
3	281.57	281.56	52.91	51.62	51.15	sp|P12111|CO6A3_HUMAN	Collagen alpha-3(VI) chain OS=Homo sapiens OX=9606 GN=COL6A3 PE=1 SV=5	2	99	QINVGNALEYVSR				-2.80041e-05	1461.76	731.886	1461.76	731.886	2	20	2.1.1.657.19	37.7241	9701.8	9211.72	37.7	0.17	30347.3
3	281.57	281.56	52.91	51.62	51.15	sp|P12111|CO6A3_HUMAN	Collagen alpha-3(VI) chain OS=Homo sapiens OX=9606 GN=COL6A3 PE=1 SV=5	2	99	QLGTVQQVISER				-0.00219593	1356.73	679.374	1356.74	679.375	2	20	1.1.1.490.26	28.2826	26996.8	5611.45	28.47	0.23	5449.63
3	281.57	281.56	52.91	51.62	51.15	sp|P12111|CO6A3_HUMAN	Collagen alpha-3(VI) chain OS=Homo sapiens OX=9606 GN=COL6A3 PE=1 SV=5	2	99	QLINALQINNTAVGHALVLPAGR	Deamidated(N)@9; Deamidated(N)@10			-0.00158983	2384.32	795.779	2384.32	795.78	3	17	4.1.1.809.16	46.5195	319.71	226.97	46.42	0.29	1169.89
3	281.57	281.56	52.91	51.62	51.15	sp|P12111|CO6A3_HUMAN	Collagen alpha-3(VI) chain OS=Homo sapiens OX=9606 GN=COL6A3 PE=1 SV=5	2	99	QLTLLGGPTPNTGAALEFVLR				-0.0073279	2167.19	1084.6	2167.2	1084.61	2	13	2.1.1.922.83	53.0167	1326.86	1318.29	53.01	0.12	5645.27
3	281.57	281.56	52.91	51.62	51.15	sp|P12111|CO6A3_HUMAN	Collagen alpha-3(VI) chain OS=Homo sapiens OX=9606 GN=COL6A3 PE=1 SV=5	2	99	QQSLETAMSFVAR	Deamidated(Q)@1; Oxidation(M)@8			0.00424029	1483.7	742.858	1483.7	742.856	2	16	1.1.1.478.26	27.59	646.12	624.43	27.55	0.23	1147.17
3	281.57	281.56	52.91	51.62	51.15	sp|P12111|CO6A3_HUMAN	Collagen alpha-3(VI) chain OS=Homo sapiens OX=9606 GN=COL6A3 PE=1 SV=5	2	99	QSGVVPFIFQAK	Gln->pyro-Glu@N-term			0.00895754	1302.71	1303.71	1302.7	1303.7	1	18	1.1.1.928.4	52.5325	4.03122	4.03122			3180.58
3	281.57	281.56	52.91	51.62	51.15	sp|P12111|CO6A3_HUMAN	Collagen alpha-3(VI) chain OS=Homo sapiens OX=9606 GN=COL6A3 PE=1 SV=5	2	99	RDSFQEVLR			missed R-D@1	0.000831885	1148.59	575.305	1148.59	575.304	2	14	1.1.1.364.29	20.9996	89823.4	50183.9	21.09	0.17	10660.9
3	281.57	281.56	52.91	51.62	51.15	sp|P12111|CO6A3_HUMAN	Collagen alpha-3(VI) chain OS=Homo sapiens OX=9606 GN=COL6A3 PE=1 SV=5	2	99	RDVVFLIDGSQSAGPEFQYVR			missed R-D@1	-0.0338217	2382.16	795.062	2382.2	795.073	3	22	2.1.1.738.25	42.4171	578.27	573.18	42.43	0.52	3513.26
3	281.57	281.56	52.91	51.62	51.15	sp|P12111|CO6A3_HUMAN	Collagen alpha-3(VI) chain OS=Homo sapiens OX=9606 GN=COL6A3 PE=1 SV=5	2	99	SDDEVDDPAVELK				-0.00139502	1430.64	716.327	1430.64	716.328	2	21	1.1.1.429.34	24.7588	13854.6	5812.23	24.89	0.23	2546.65
3	281.57	281.56	52.91	51.62	51.15	sp|P12111|CO6A3_HUMAN	Collagen alpha-3(VI) chain OS=Homo sapiens OX=9606 GN=COL6A3 PE=1 SV=5	2	99	SDILGHLR				0.000180841	909.503	455.759	909.503	455.759	2	11	1.1.1.378.6	21.7877	12934.6	7139.72	21.89	0.17	1999.94
3	281.57	281.56	52.91	51.62	51.15	sp|P12111|CO6A3_HUMAN	Collagen alpha-3(VI) chain OS=Homo sapiens OX=9606 GN=COL6A3 PE=1 SV=5	2	99	SFGLGAQAASR			cleaved F-S@N-term	-0.00251747	1063.54	532.777	1063.54	532.778	2	13	1.1.1.342.22	19.7225	11648.5	9394.32	19.65	0.17	2392.99
3	281.57	281.56	52.91	51.62	51.15	sp|P12111|CO6A3_HUMAN	Collagen alpha-3(VI) chain OS=Homo sapiens OX=9606 GN=COL6A3 PE=1 SV=5	2	99	SGFPLLK				0.00143719	760.45	381.232	760.448	381.231	2	11	1.1.1.571.2	32.9002	14014.4	13990.7	32.9	0.23	5862.25
3	281.57	281.56	52.91	51.62	51.15	sp|P12111|CO6A3_HUMAN	Collagen alpha-3(VI) chain OS=Homo sapiens OX=9606 GN=COL6A3 PE=1 SV=5	2	99	SLDEISQPAQELK				0.00157352	1456.74	729.379	1456.74	729.378	2	21	1.1.1.465.26	26.8454	13813.8	4881.28	26.97	0.17	2686.13
3	281.57	281.56	52.91	51.62	51.15	sp|P12111|CO6A3_HUMAN	Collagen alpha-3(VI) chain OS=Homo sapiens OX=9606 GN=COL6A3 PE=1 SV=5	2	99	SLDEISQPAQELKR			missed K-R@13	-0.000936805	1612.84	538.621	1612.84	538.621	3	13	3.1.1.405.16	23.2153	13067.6	12835.9	23.21	0.17	2141.7
3	281.57	281.56	52.91	51.62	51.15	sp|P12111|CO6A3_HUMAN	Collagen alpha-3(VI) chain OS=Homo sapiens OX=9606 GN=COL6A3 PE=1 SV=5	2	99	SLETAMSFVAR			cleaved Q-S@N-term	-0.00302459	1210.6	606.307	1210.6	606.308	2	14	4.1.1.659.19	37.8522	2241.25	2147.67	37.83	0.23	1214.94
3	281.57	281.56	52.91	51.62	51.15	sp|P12111|CO6A3_HUMAN	Collagen alpha-3(VI) chain OS=Homo sapiens OX=9606 GN=COL6A3 PE=1 SV=5	2	99	SQAPVLDAIR				0.00140428	1068.59	535.304	1068.59	535.304	2	16	1.1.1.500.7	28.8255	32963.4	25615.9	28.76	0.12	15298.6
3	281.57	281.56	52.91	51.62	51.15	sp|P12111|CO6A3_HUMAN	Collagen alpha-3(VI) chain OS=Homo sapiens OX=9606 GN=COL6A3 PE=1 SV=5	2	99	SQAPVLDAIRR			missed R-R@10	-0.000128323	1224.69	409.238	1224.69	409.239	3	7	3.1.1.414.5	23.7253	5279.26	3803.04	23.78	0.17	1226.03
3	281.57	281.56	52.91	51.62	51.15	sp|P12111|CO6A3_HUMAN	Collagen alpha-3(VI) chain OS=Homo sapiens OX=9606 GN=COL6A3 PE=1 SV=5	2	99	SQHPYVLTEDTLK				0.00297735	1529.78	510.933	1529.77	510.931	3	17	1.1.1.426.10	24.5566	219758	111714	24.43	0.17	7169.98
3	281.57	281.56	52.91	51.62	51.15	sp|P12111|CO6A3_HUMAN	Collagen alpha-3(VI) chain OS=Homo sapiens OX=9606 GN=COL6A3 PE=1 SV=5	2	99	SSGIVSLGVGDR				0.00207984	1145.61	573.81	1145.6	573.809	2	20	1.1.1.474.14	27.343	64542.9	40244.7	27.48	0.23	12065.9
3	281.57	281.56	52.91	51.62	51.15	sp|P12111|CO6A3_HUMAN	Collagen alpha-3(VI) chain OS=Homo sapiens OX=9606 GN=COL6A3 PE=1 SV=5	2	99	SSIMAFAIGNK	Oxidation(M)@4			-0.000506243	1153.58	577.797	1153.58	577.797	2	18	1.1.1.486.17	28.035	4746.29	3519.58	28.12	0.29	2888.76
3	281.57	281.56	52.91	51.62	51.15	sp|P12111|CO6A3_HUMAN	Collagen alpha-3(VI) chain OS=Homo sapiens OX=9606 GN=COL6A3 PE=1 SV=5	2	99	STELNEEPLMR				-0.00281658	1317.62	659.818	1317.62	659.819	2	14	1.1.1.444.28	25.6213	1288.02	1249.39	25.64	0.17	1289.23
3	281.57	281.56	52.91	51.62	51.15	sp|P12111|CO6A3_HUMAN	Collagen alpha-3(VI) chain OS=Homo sapiens OX=9606 GN=COL6A3 PE=1 SV=5	2	99	SVEDAQDVSLALTQR				-0.00115561	1630.82	816.415	1630.82	816.415	2	23	4.1.1.553.42	31.7687	4000.77	3741.7	31.79	0.17	2864.83
3	281.57	281.56	52.91	51.62	51.15	sp|P12111|CO6A3_HUMAN	Collagen alpha-3(VI) chain OS=Homo sapiens OX=9606 GN=COL6A3 PE=1 SV=5	2	99	SVHNGAPAPVSGEKDVVFLLDGSEGVR	Deamidated(N)@4		missed K-D@14	-0.00103945	2736.37	685.1	2736.37	685.1	4	21	2.1.1.712.13	40.8836	6884.98	5230.72	40.81	0.34	4132.98
3	281.57	281.56	52.91	51.62	51.15	sp|P12111|CO6A3_HUMAN	Collagen alpha-3(VI) chain OS=Homo sapiens OX=9606 GN=COL6A3 PE=1 SV=5	2	99	SVLLDKIK			missed K-I@6	0.00017696	914.58	458.297	914.58	458.297	2	11	4.1.1.399.10	22.8645	13724	7060.94	22.74	0.17	2719.7
3	281.57	281.56	52.91	51.62	51.15	sp|P12111|CO6A3_HUMAN	Collagen alpha-3(VI) chain OS=Homo sapiens OX=9606 GN=COL6A3 PE=1 SV=5	2	99	TELQTITNDPR				-0.000252881	1286.65	644.33	1286.65	644.331	2	14	1.1.1.338.40	19.5042	33759.6	16563.7	19.41	0.17	3635.02
3	281.57	281.56	52.91	51.62	51.15	sp|P12111|CO6A3_HUMAN	Collagen alpha-3(VI) chain OS=Homo sapiens OX=9606 GN=COL6A3 PE=1 SV=5	2	99	TMFSLDTYSTK				0.00102044	1292.6	647.306	1292.6	647.305	2	15	1.1.1.576.13	33.218	1023.68	627.71	33.3	0.17	1787.84
3	281.57	281.56	52.91	51.62	51.15	sp|P12111|CO6A3_HUMAN	Collagen alpha-3(VI) chain OS=Homo sapiens OX=9606 GN=COL6A3 PE=1 SV=5	2	99	TRPEFYLNSYMNK				0.00615098	1661.79	554.938	1661.79	554.936	3	17	1.1.1.533.6	30.7302	10003.5	9988.02	30.72	0.17	2791.87
3	281.57	281.56	52.91	51.62	51.15	sp|P12111|CO6A3_HUMAN	Collagen alpha-3(VI) chain OS=Homo sapiens OX=9606 GN=COL6A3 PE=1 SV=5	2	99	TRPEFYLNSYMNKQDVVNAVR	Oxidation(M)@11		missed K-Q@13	-0.0029775	2559.25	640.82	2559.25	640.821	4	20	1.1.1.517.13	29.827	1101.89	952.36	29.86	0.17	1001.33
3	281.57	281.56	52.91	51.62	51.15	sp|P12111|CO6A3_HUMAN	Collagen alpha-3(VI) chain OS=Homo sapiens OX=9606 GN=COL6A3 PE=1 SV=5	2	99	VAVFFSNTPTR				-0.00113416	1237.64	619.83	1237.65	619.83	2	14	4.1.1.548.31	31.4679	18033.7	4202.99	31.66	0.23	1370.82
3	281.57	281.56	52.91	51.62	51.15	sp|P12111|CO6A3_HUMAN	Collagen alpha-3(VI) chain OS=Homo sapiens OX=9606 GN=COL6A3 PE=1 SV=5	2	99	VAVIQFSDDPK				-0.000399562	1217.63	609.822	1217.63	609.822	2	17	1.1.1.502.20	28.9707	2566.91	623.01	29.16	0.23	1385.79
3	281.57	281.56	52.91	51.62	51.15	sp|P12111|CO6A3_HUMAN	Collagen alpha-3(VI) chain OS=Homo sapiens OX=9606 GN=COL6A3 PE=1 SV=5	2	99	VAVIQFSDDPKVEFLLNAHSSK			missed K-V@11	-0.00423569	2443.27	611.825	2443.27	611.826	4	20	1.1.1.746.3	42.9387	134.74	112.67	42.97	0.17	994.773
3	281.57	281.56	52.91	51.62	51.15	sp|P12111|CO6A3_HUMAN	Collagen alpha-3(VI) chain OS=Homo sapiens OX=9606 GN=COL6A3 PE=1 SV=5	2	99	VAVIQFSDDPKVEFLLNAHSSKDEVQNAVQR			missed K-V@11; missed K-D@22	-0.00506396	3482.77	697.562	3482.78	697.563	5	23	2.1.1.701.24	40.2626	27502.3	20165.4	40.34	0.17	7438.57
3	281.57	281.56	52.91	51.62	51.15	sp|P12111|CO6A3_HUMAN	Collagen alpha-3(VI) chain OS=Homo sapiens OX=9606 GN=COL6A3 PE=1 SV=5	2	99	VAVVQYSDR				-0.00181886	1035.53	518.774	1035.53	518.775	2	9	1.1.1.276.7	15.8973	1992.17	1251.22	15.72	0.29	443.003
3	281.57	281.56	52.91	51.62	51.15	sp|P12111|CO6A3_HUMAN	Collagen alpha-3(VI) chain OS=Homo sapiens OX=9606 GN=COL6A3 PE=1 SV=5	2	99	VAVVTYNNEVTTEIR				0.00293856	1706.89	854.451	1706.88	854.449	2	21	1.1.1.528.24	30.4675	15900.2	2676.43	30.65	0.17	2700.64
3	281.57	281.56	52.91	51.62	51.15	sp|P12111|CO6A3_HUMAN	Collagen alpha-3(VI) chain OS=Homo sapiens OX=9606 GN=COL6A3 PE=1 SV=5	2	99	VEFLLNAHSSKDEVQNAVQR			missed K-D@11	0.00355727	2283.16	762.062	2283.16	762.061	3	27	1.1.1.484.23	27.9403	468.37	441.34	27.96	0.17	1636
3	281.57	281.56	52.91	51.62	51.15	sp|P12111|CO6A3_HUMAN	Collagen alpha-3(VI) chain OS=Homo sapiens OX=9606 GN=COL6A3 PE=1 SV=5	2	99	VFAVGVR				-0.00194359	746.442	374.228	746.444	374.229	2	8	3.1.1.386.2	22.1135	2834.97	2147.81	22.17	0.17	720.508
3	281.57	281.56	52.91	51.62	51.15	sp|P12111|CO6A3_HUMAN	Collagen alpha-3(VI) chain OS=Homo sapiens OX=9606 GN=COL6A3 PE=1 SV=5	2	99	VGNVQELSELSEQVLETLHDAMHETLCPGVTDAAK	Propionamide(C)@27			-0.0153009	3833.83	959.465	3833.85	959.469	4	32	2.1.1.923.68	53.0662	8231.3	8231.2	53.03	0.12	16989.1
3	281.57	281.56	52.91	51.62	51.15	sp|P12111|CO6A3_HUMAN	Collagen alpha-3(VI) chain OS=Homo sapiens OX=9606 GN=COL6A3 PE=1 SV=5	2	99	VGVVQFSDEPR				-0.00210296	1231.62	616.816	1231.62	616.817	2	18	1.1.1.450.25	25.9599	7179.12	4671.73	26.05	0.23	3353.31
3	281.57	281.56	52.91	51.62	51.15	sp|P12111|CO6A3_HUMAN	Collagen alpha-3(VI) chain OS=Homo sapiens OX=9606 GN=COL6A3 PE=1 SV=5	2	99	VGVVQFSNDVFPEFYLK				0.0126649	1987.02	994.518	1987.01	994.512	2	22	1.1.1.936.68	52.9888	8319.36	8314.56	52.91	0.12	19109.7
3	281.57	281.56	52.91	51.62	51.15	sp|P12111|CO6A3_HUMAN	Collagen alpha-3(VI) chain OS=Homo sapiens OX=9606 GN=COL6A3 PE=1 SV=5	2	99	VLISSGKSDDEVDDPAVELK			cleaved L-V@N-term; missed K-S@7	-0.000889913	2115.06	706.026	2115.06	706.027	3	26	1.1.1.517.15	29.83	2173.99	1976.74	29.85	0.12	3508.28
3	281.57	281.56	52.91	51.62	51.15	sp|P12111|CO6A3_HUMAN	Collagen alpha-3(VI) chain OS=Homo sapiens OX=9606 GN=COL6A3 PE=1 SV=5	2	99	VNHFVPEAGSR				-0.00220363	1211.6	404.875	1211.6	404.876	3	8	1.1.1.225.4	12.9485	341.85	269.83	13	0.23	505.942
3	281.57	281.56	52.91	51.62	51.15	sp|P12111|CO6A3_HUMAN	Collagen alpha-3(VI) chain OS=Homo sapiens OX=9606 GN=COL6A3 PE=1 SV=5	2	99	VPQIAFVITGGK				0.00189843	1228.72	615.367	1228.72	615.366	2	16	2.1.1.723.4	41.5069	19343.5	3687.46	41.68	0.23	3974.54
3	281.57	281.56	52.91	51.62	51.15	sp|P12111|CO6A3_HUMAN	Collagen alpha-3(VI) chain OS=Homo sapiens OX=9606 GN=COL6A3 PE=1 SV=5	2	99	VSVVANTPSGPVEAFDFDEYQPEMLEK				-0.00405166	2997.39	1000.14	2997.4	1000.14	3	19	2.1.1.856.22	49.2145	2842.26	2747.39	49.23	0.17	1997.94
3	281.57	281.56	52.91	51.62	51.15	sp|P12111|CO6A3_HUMAN	Collagen alpha-3(VI) chain OS=Homo sapiens OX=9606 GN=COL6A3 PE=1 SV=5	2	99	VVESLDVGQDR				0.001507	1215.61	608.813	1215.61	608.812	2	16	1.1.1.342.37	19.734	189253	34946.2	19.93	0.17	5467.67
3	281.57	281.56	52.91	51.62	51.15	sp|P12111|CO6A3_HUMAN	Collagen alpha-3(VI) chain OS=Homo sapiens OX=9606 GN=COL6A3 PE=1 SV=5	2	99	VVIHFTDGADGDLADLHR				-0.00222231	1949.96	488.497	1949.96	488.497	4	13	4.1.1.575.5	32.9956	11486.2	9299.04	33.05	0.12	645.718
3	281.57	281.56	52.91	51.62	51.15	sp|P12111|CO6A3_HUMAN	Collagen alpha-3(VI) chain OS=Homo sapiens OX=9606 GN=COL6A3 PE=1 SV=5	2	99	YIAYLVR				-0.000474528	896.511	449.263	896.512	449.263	2	8	1.1.1.519.4	29.916	2183.91	1063.57	29.79	0.23	606.892
3	281.57	281.56	52.91	51.62	51.15	sp|P12111|CO6A3_HUMAN	Collagen alpha-3(VI) chain OS=Homo sapiens OX=9606 GN=COL6A3 PE=1 SV=5	2	99	YPPPAVESDAADIVFLIDSSEGVRPDGFAHIR				0.0195871	3439.72	860.938	3439.7	860.933	4	29	1.1.1.936.51	52.9774	7941.74	7939.06	52.91	0.12	43717.7
3	281.57	281.56	52.91	51.62	51.15	sp|P12111|CO6A3_HUMAN	Collagen alpha-3(VI) chain OS=Homo sapiens OX=9606 GN=COL6A3 PE=1 SV=5	1.95861	99	KQCDWFQGDQPTK	Propionamide(C)@3		missed K-Q@1	0.00185902	1650.75	551.257	1650.75	551.256	3	9	1.1.1.348.26	20.0723	2057.62	1790.16	20.11	0.17	945.572
3	281.57	281.56	52.91	51.62	51.15	sp|P12111|CO6A3_HUMAN	Collagen alpha-3(VI) chain OS=Homo sapiens OX=9606 GN=COL6A3 PE=1 SV=5	1.92082	99	VRNGFLMR	Deamidated(N)@3		missed R-N@2	-0.00396493	992.519	497.267	992.523	497.269	2	12	4.1.1.372.14	21.3167	4226.46	3819.48	21.18	0.4	1037.33
3	281.57	281.56	52.91	51.62	51.15	sp|P12111|CO6A3_HUMAN	Collagen alpha-3(VI) chain OS=Homo sapiens OX=9606 GN=COL6A3 PE=1 SV=5	1.92082	99	YGVVALK				-0.00069994	748.448	375.231	748.448	375.231	2	9	1.1.1.381.2	21.9574	10954.5	6791.52	22.06	0.17	4282.37
3	281.57	281.56	52.91	51.62	51.15	sp|P12111|CO6A3_HUMAN	Collagen alpha-3(VI) chain OS=Homo sapiens OX=9606 GN=COL6A3 PE=1 SV=5	1.61979	99	ALDTSEGVNQDTFGR			cleaved F-A@N-term	-0.0081601	1608.73	805.372	1608.74	805.376	2	12	3.1.1.387.51	22.2145	619.85	240.75	22.11	0.12	856.646
3	281.57	281.56	52.91	51.62	51.15	sp|P12111|CO6A3_HUMAN	Collagen alpha-3(VI) chain OS=Homo sapiens OX=9606 GN=COL6A3 PE=1 SV=5	1.37675	99	NGFLMR	Deamidated(N)@1			0.00222737	737.355	369.685	737.353	369.684	2	8	1.1.1.433.2	24.9516	7030.9	2806.07	25.07	0.17	884.885
3	281.57	281.56	52.91	51.62	51.15	sp|P12111|CO6A3_HUMAN	Collagen alpha-3(VI) chain OS=Homo sapiens OX=9606 GN=COL6A3 PE=1 SV=5	1.3279	99	LIDGSQSAGPEFQYVR			cleaved F-L@N-term	-0.00283281	1765.86	883.938	1765.86	883.939	2	26	1.1.1.545.20	31.4567	524.02	516.52	31.46	0.17	2646.68
3	281.57	281.56	52.91	51.62	51.15	sp|P12111|CO6A3_HUMAN	Collagen alpha-3(VI) chain OS=Homo sapiens OX=9606 GN=COL6A3 PE=1 SV=5	1.22915	99	LVLLVAGR			cleaved F-L@N-term	0.000234381	839.559	420.787	839.559	420.787	2	11	1.1.1.596.2	34.3396	210.47	205.9	34.33	0.17	517.795
3	281.57	281.56	52.91	51.62	51.15	sp|P12111|CO6A3_HUMAN	Collagen alpha-3(VI) chain OS=Homo sapiens OX=9606 GN=COL6A3 PE=1 SV=5	1.22185	99	TGAALEFVLR			cleaved N-T@N-term	-0.0019677	1075.6	538.808	1075.6	538.809	2	13	1.1.1.707.5	40.7143	61.08	50.34	40.63	0.17	648.735
3	281.57	281.56	52.91	51.62	51.15	sp|P12111|CO6A3_HUMAN	Collagen alpha-3(VI) chain OS=Homo sapiens OX=9606 GN=COL6A3 PE=1 SV=5	1.20066	99	FDGSANLVGQFPVVR			cleaved L-F@N-term	-0.00203437	1604.83	803.422	1604.83	803.423	2	25	1.1.1.724.5	41.6899	64.94	48.69	41.6	0.23	2521.9
3	281.57	281.56	52.91	51.62	51.15	sp|P12111|CO6A3_HUMAN	Collagen alpha-3(VI) chain OS=Homo sapiens OX=9606 GN=COL6A3 PE=1 SV=5	1.20066	99	TRPEFYLNSY			cleaved Y-M@C-term	0.00218125	1288.61	645.313	1288.61	645.312	2	13	1.1.1.566.17	32.653	721.03	660.1	32.67	0.23	1914.26
3	281.57	281.56	52.91	51.62	51.15	sp|P12111|CO6A3_HUMAN	Collagen alpha-3(VI) chain OS=Homo sapiens OX=9606 GN=COL6A3 PE=1 SV=5	1.01773	99	AVAIPTFR			cleaved F-A@N-term	-0.000538218	873.507	437.761	873.507	437.761	2	8	1.1.1.551.3	31.7576	230.1	175	31.81	0.17	356.47
3	281.57	281.56	52.91	51.62	51.15	sp|P12111|CO6A3_HUMAN	Collagen alpha-3(VI) chain OS=Homo sapiens OX=9606 GN=COL6A3 PE=1 SV=5	0.943095	99	IEDGVPQHLVL			cleaved L-V@C-term	-0.00283484	1218.66	610.336	1218.66	610.338	2	16	1.1.1.649.7	37.402	245.55	202.96	37.48	0.23	1164.25
3	281.57	281.56	52.91	51.62	51.15	sp|P12111|CO6A3_HUMAN	Collagen alpha-3(VI) chain OS=Homo sapiens OX=9606 GN=COL6A3 PE=1 SV=5	0.756962	99	VAVIQFSDD			cleaved D-P@C-term	0.00086686	992.482	993.49	992.482	993.489	1	13	1.1.1.579.20	33.4063	4.03122	4.03122			1873.15
3	281.57	281.56	52.91	51.62	51.15	sp|P12111|CO6A3_HUMAN	Collagen alpha-3(VI) chain OS=Homo sapiens OX=9606 GN=COL6A3 PE=1 SV=5	0.554396	99	GDLHPQIVNLLK			cleaved I-G@N-term	-0.00104704	1345.77	673.893	1345.77	673.893	2	13	1.1.1.702.5	40.431	196.52	177.86	40.46	0.11	1520.55
3	281.57	281.56	52.91	51.62	51.15	sp|P12111|CO6A3_HUMAN	Collagen alpha-3(VI) chain OS=Homo sapiens OX=9606 GN=COL6A3 PE=1 SV=5	0.496209	99	IHFTDGADGDLADLHR			cleaved V-I@N-term	0.000185591	1751.82	584.948	1751.82	584.948	3	19	1.1.1.566.12	32.6405	771.94	697.94	32.66	0.17	986.664
3	281.57	281.56	52.91	51.62	51.15	sp|P12111|CO6A3_HUMAN	Collagen alpha-3(VI) chain OS=Homo sapiens OX=9606 GN=COL6A3 PE=1 SV=5	0.474955	99	ITEGVPQLL			cleaved L-I@C-term	0.000223982	968.555	969.562	968.554	969.562	1	11	1.1.1.740.4	42.6208	4.03122	4.03122			1269.64
3	281.57	281.56	52.91	51.62	51.15	sp|P12111|CO6A3_HUMAN	Collagen alpha-3(VI) chain OS=Homo sapiens OX=9606 GN=COL6A3 PE=1 SV=5	0.392545	99	FALDTSEGVNQDTFGR			cleaved A-F@N-term	-0.00681675	1755.8	878.907	1755.81	878.91	2	26	1.1.1.567.19	32.7203	488.2	484.85	32.72	0.17	2315.02
3	281.57	281.56	52.91	51.62	51.15	sp|P12111|CO6A3_HUMAN	Collagen alpha-3(VI) chain OS=Homo sapiens OX=9606 GN=COL6A3 PE=1 SV=5	0.340084	99	PTDEFFLKDFSTK			cleaved D-P@N-term; missed K-D@8	0.00186722	1573.77	525.597	1573.77	525.596	3	11	1.1.1.656.3	37.7797	133.31	129	37.82	0.17	474.236
3	281.57	281.56	52.91	51.62	51.15	sp|P12111|CO6A3_HUMAN	Collagen alpha-3(VI) chain OS=Homo sapiens OX=9606 GN=COL6A3 PE=1 SV=5	0.312471	99	QFGVAPF			cleaved F-T@C-term	0.00438197	764.39	765.397	764.386	765.393	1	9	1.1.1.715.9	41.1784	4.03122	4.03122			2081.04
3	281.57	281.56	52.91	51.62	51.15	sp|P12111|CO6A3_HUMAN	Collagen alpha-3(VI) chain OS=Homo sapiens OX=9606 GN=COL6A3 PE=1 SV=5	0.304518	99	IEEGVPQFL			cleaved L-V@C-term	0.0053065	1030.54	1031.55	1030.53	1031.54	1	11	1.1.1.767.4	44.1647	4.03122	4.03122			575.53
3	281.57	281.56	52.91	51.62	51.15	sp|P12111|CO6A3_HUMAN	Collagen alpha-3(VI) chain OS=Homo sapiens OX=9606 GN=COL6A3 PE=1 SV=5	0.258848	99	AGITPLFLTR			cleaved D-A@N-term	-0.0007279	1087.64	544.826	1087.64	544.827	2	12	1.1.1.737.2	42.4081	49.13	47.62	42.51	0.29	505.448
3	281.57	281.56	52.91	51.62	51.15	sp|P12111|CO6A3_HUMAN	Collagen alpha-3(VI) chain OS=Homo sapiens OX=9606 GN=COL6A3 PE=1 SV=5	0.250264	99	QIIDAINKVVY			cleaved Y-K@C-term; missed K-V@8	-0.00197869	1274.72	638.368	1274.72	638.369	2	16	1.1.1.676.8	38.9341	172.09	166.54	38.92	0.17	2319.66
3	281.57	281.56	52.91	51.62	51.15	sp|P12111|CO6A3_HUMAN	Collagen alpha-3(VI) chain OS=Homo sapiens OX=9606 GN=COL6A3 PE=1 SV=5	0.187755	99	TGSALDFVR			cleaved Y-T@N-term	-0.000124301	964.498	483.256	964.498	483.256	2	12	1.1.1.502.8	28.9438	1531.95	707.02	29.05	0.17	942.736
3	281.57	281.56	52.91	51.62	51.15	sp|P12111|CO6A3_HUMAN	Collagen alpha-3(VI) chain OS=Homo sapiens OX=9606 GN=COL6A3 PE=1 SV=5	0.187087	99	GPKGETGDLGPMGVPGRDGVPGGPGETGK	Galactosyl(K)@3; Oxidation(M)@12	Galactosyl(K)@2170	missed K-G@3; missed R-D@17	-0.012856	2869.33	718.339	2869.34	718.342	4	13	1.1.1.343.46	19.8	2559.84	2425.48	19.82	0.17	891.152
3	281.57	281.56	52.91	51.62	51.15	sp|P12111|CO6A3_HUMAN	Collagen alpha-3(VI) chain OS=Homo sapiens OX=9606 GN=COL6A3 PE=1 SV=5	0.187087	99	VFIPAEFR			cleaved L-V@N-term	0.000708689	977.534	489.774	977.533	489.774	2	9	1.1.1.631.3	36.3516	472.99	357.22	36.4	0.17	1004.22
3	281.57	281.56	52.91	51.62	51.15	sp|P12111|CO6A3_HUMAN	Collagen alpha-3(VI) chain OS=Homo sapiens OX=9606 GN=COL6A3 PE=1 SV=5	0.127261	99	GDPGNPGQDSQERGPKGETGDLGPMGVPGRDGVPGGPGETGK	Glucosylgalactosyl(K)@16; Oxidation(M)@25	Glucosylgalactosyl(K)@2170	missed R-G@13; missed K-G@16; missed R-D@30	-0.00200706	4368.95	874.797	4368.95	874.798	5	14	1.1.1.338.58	19.5192	6001.49	5967.54	19.52	0.17	1596.51
3	281.57	281.56	52.91	51.62	51.15	sp|P12111|CO6A3_HUMAN	Collagen alpha-3(VI) chain OS=Homo sapiens OX=9606 GN=COL6A3 PE=1 SV=5	0.108463	99	RTELQTITNDPR			cleaved D-R@N-term; missed R-T@1	0.00650877	1442.75	481.925	1442.75	481.923	3	9	1.1.1.292.9	16.8279	671.72	669.97	16.82	0.46	698.605
3	281.57	281.56	52.91	51.62	51.15	sp|P12111|CO6A3_HUMAN	Collagen alpha-3(VI) chain OS=Homo sapiens OX=9606 GN=COL6A3 PE=1 SV=5	0.078834	99	VGQFPVVR			cleaved L-V@N-term	-0.000278084	900.518	451.266	900.518	451.266	2	9	1.1.1.429.4	24.7244	953.94	643.23	24.83	0.17	626.324
3	281.57	281.56	52.91	51.62	51.15	sp|P12111|CO6A3_HUMAN	Collagen alpha-3(VI) chain OS=Homo sapiens OX=9606 GN=COL6A3 PE=1 SV=5	0.0783135	99	GPIGSIGPKGIPGEDGYR	Glucosylgalactosyl(K)@9	Glucosylgalactosyl(K)@2052	missed K-G@9	-0.000720903	2109.01	704.011	2109.01	704.011	3	17	1.1.1.458.25	26.4292	24234.6	8723.46	26.56	0.12	2212.54
3	281.57	281.56	52.91	51.62	51.15	sp|P12111|CO6A3_HUMAN	Collagen alpha-3(VI) chain OS=Homo sapiens OX=9606 GN=COL6A3 PE=1 SV=5	0.0660069	99	ADTVRPEFY			cleaved Y-A@N-term; cleaved Y-F@C-term	0.00057787	1096.52	549.267	1096.52	549.267	2	11	1.1.1.454.7	26.1721	1645.39	414.17	25.99	0.23	735.973
3	281.57	281.56	52.91	51.62	51.15	sp|P12111|CO6A3_HUMAN	Collagen alpha-3(VI) chain OS=Homo sapiens OX=9606 GN=COL6A3 PE=1 SV=5	0.0604807	99	YELAEQLDNIAEK			cleaved D-Y@N-term	-0.0050843	1534.75	768.38	1534.75	768.383	2	23	1.1.1.608.13	35.061	301.78	290.51	35.08	0.17	2106.99
3	281.57	281.56	52.91	51.62	51.15	sp|P12111|CO6A3_HUMAN	Collagen alpha-3(VI) chain OS=Homo sapiens OX=9606 GN=COL6A3 PE=1 SV=5	0.0428718	99	GDRGPIGSIGPKGIPGEDGYR	Glucosylgalactosyl(K)@12	Glucosylgalactosyl(K)@2052	missed R-G@3; missed K-G@12	-0.000467709	2437.16	610.297	2437.16	610.297	4	14	1.1.1.427.18	24.63	129258	49982	24.48	0.17	2595.26
3	281.57	281.56	52.91	51.62	51.15	sp|P12111|CO6A3_HUMAN	Collagen alpha-3(VI) chain OS=Homo sapiens OX=9606 GN=COL6A3 PE=1 SV=5	0.0419142	99	GNSGPPGIVGQKGDPGYPGPAGPK	Oxidation(P)@6; Oxidation(P)@15; Oxidation(P)@23	Oxidation(P)@2349; Oxidation(P)@2358; Oxidation(P)@2366	missed K-G@12	-0.00692877	2251.08	751.367	2251.09	751.37	3	13	1.1.1.292.45	16.8638	1092.71	1021.3	16.88	0.23	838.406
3	281.57	281.56	52.91	51.62	51.15	sp|P12111|CO6A3_HUMAN	Collagen alpha-3(VI) chain OS=Homo sapiens OX=9606 GN=COL6A3 PE=1 SV=5	0.0385789	99	DTSEGVNQDTFGR			cleaved L-D@N-term	-0.000149757	1424.62	713.316	1424.62	713.316	2	10	1.1.1.269.18	15.5101	2913.72	1412.02	15.61	0.17	464.5
3	281.57	281.56	52.91	51.62	51.15	sp|P12111|CO6A3_HUMAN	Collagen alpha-3(VI) chain OS=Homo sapiens OX=9606 GN=COL6A3 PE=1 SV=5	0.0357404	99	AVAQYSDDVKVESR			cleaved I-A@N-term; missed K-V@10	-0.00315413	1565.77	783.89	1565.77	783.892	2	11	1.1.1.398.53	22.9813	1240.73	1221.5	22.99	0.17	556.58
3	281.57	281.56	52.91	51.62	51.15	sp|P12111|CO6A3_HUMAN	Collagen alpha-3(VI) chain OS=Homo sapiens OX=9606 GN=COL6A3 PE=1 SV=5	0.0310503	99	GPKGETGDLGPMGVPGR	Glucosylgalactosyl(K)@3	Glucosylgalactosyl(K)@2170	missed K-G@3	-0.00364792	1963.9	655.641	1963.9	655.642	3	14	2.1.1.361.40	20.7285	12005	11119.1	20.69	0.23	3725.15
3	281.57	281.56	52.91	51.62	51.15	sp|P12111|CO6A3_HUMAN	Collagen alpha-3(VI) chain OS=Homo sapiens OX=9606 GN=COL6A3 PE=1 SV=5	0.0136762	99	DLTIAESNCPR	Propionamide(C)@9		cleaved N-D@N-term	-0.00736537	1288.6	645.308	1288.61	645.311	2	12	5.1.1.359.49	20.5302	710.21	598.95	20.48	0.4	710.526
3	281.57	281.56	52.91	51.62	51.15	sp|P12111|CO6A3_HUMAN	Collagen alpha-3(VI) chain OS=Homo sapiens OX=9606 GN=COL6A3 PE=1 SV=5	0.00966115	99	IMNSFGPSAATPAPPGVDTPPPSRPEKK	Oxidation(M)@2; Hex(1)HexNAc(1)NeuAc(1)(T)@11	Hex(1)HexNAc(1)NeuAc(1)(T)@1619	missed K-K@27	-0.00497308	3517.66	880.423	3517.67	880.424	4	17	1.1.1.378.57	21.8272	12862	8674.86	21.9	0.17	1416.52
3	281.57	281.56	52.91	51.62	51.15	sp|P12111|CO6A3_HUMAN	Collagen alpha-3(VI) chain OS=Homo sapiens OX=9606 GN=COL6A3 PE=1 SV=5	0.00612308	99	VVIHFTDGADGD			cleaved D-L@C-term	-0.000350748	1244.57	623.291	1244.57	623.291	2	14	1.1.1.465.15	26.8229	374.72	309.97	26.74	0.46	846.32
3	281.57	281.56	52.91	51.62	51.15	sp|P12111|CO6A3_HUMAN	Collagen alpha-3(VI) chain OS=Homo sapiens OX=9606 GN=COL6A3 PE=1 SV=5	0.00524307	99	GSQSAGPEFQYVR			cleaved D-G@N-term	-0.00587761	1424.66	713.339	1424.67	713.341	2	13	1.1.1.416.44	24.0109	1507.65	1464.1	24.02	0.17	897.887
3	281.57	281.56	52.91	51.62	51.15	sp|P12111|CO6A3_HUMAN	Collagen alpha-3(VI) chain OS=Homo sapiens OX=9606 GN=COL6A3 PE=1 SV=5	0.00305076	99	RGNSGPPGIVGQKGDPGYPGPAGPK	Oxidation(P)@7; Glucosylgalactosyl(K)@13	Oxidation(P)@2349; Glucosylgalactosyl(K)@2355	missed R-G@1; missed K-G@13	-0.0011843	2715.3	679.832	2715.3	679.832	4	11	1.1.1.292.39	16.8563	27577.9	4830.95	16.69	0.17	735.694
3	281.57	281.56	52.91	51.62	51.15	sp|P12111|CO6A3_HUMAN	Collagen alpha-3(VI) chain OS=Homo sapiens OX=9606 GN=COL6A3 PE=1 SV=5	0.00261361	99	GDPGNPGQDSQERGPKGETGDLGPMGVPGR	Oxidation(P)@3; Glucosylgalactosyl(K)@16	Oxidation(P)@2157; Glucosylgalactosyl(K)@2170	missed R-G@13; missed K-G@16	0.000682394	3317.46	830.372	3317.46	830.372	4	16	2.1.1.343.67	19.7026	11067.1	5689.55	19.78	0.17	1892.2
3	281.57	281.56	52.91	51.62	51.15	sp|P12111|CO6A3_HUMAN	Collagen alpha-3(VI) chain OS=Homo sapiens OX=9606 GN=COL6A3 PE=1 SV=5	0.000434506	99	FFSNTPTRASPQLREAVLKLSDAGITPLFLTR			cleaved V-F@N-term; missed R-A@8; missed R-E@14; missed K-L@19	-9.00654	3536.93	708.393	3545.94	710.194	5	11	1.1.1.892.3	50.8383	4.03122	4.03122			850.609
3	281.57	281.56	52.91	51.62	51.15	sp|P12111|CO6A3_HUMAN	Collagen alpha-3(VI) chain OS=Homo sapiens OX=9606 GN=COL6A3 PE=1 SV=5	0.0510982	98.96	GFMYDRPL	Oxidation(M)@3		cleaved L-R@C-term	0.0010402	1013.47	507.74	1013.46	507.739	2	9	1.1.1.466.11	26.8716	709.54	702.68	26.91	0.17	565.917
3	281.57	281.56	52.91	51.62	51.15	sp|P12111|CO6A3_HUMAN	Collagen alpha-3(VI) chain OS=Homo sapiens OX=9606 GN=COL6A3 PE=1 SV=5	1.88606	98.88	VVESLDVGQDRVR			missed R-V@11	0.00161627	1470.78	491.267	1470.78	491.267	3	9	1.1.1.356.12	20.5217	200190	87096.6	20.63	0.17	3221.02
3	281.57	281.56	52.91	51.62	51.15	sp|P12111|CO6A3_HUMAN	Collagen alpha-3(VI) chain OS=Homo sapiens OX=9606 GN=COL6A3 PE=1 SV=5	1.65758	98.62	TNFPYVR				-0.00165437	895.453	448.734	895.455	448.735	2	7	1.1.1.424.2	24.4331	4382.2	3681.11	24.49	0.35	1150.04
3	281.57	281.56	52.91	51.62	51.15	sp|P12111|CO6A3_HUMAN	Collagen alpha-3(VI) chain OS=Homo sapiens OX=9606 GN=COL6A3 PE=1 SV=5	1.72125	98.46	LPIGTQQIR				0.000673432	1024.6	513.309	1024.6	513.309	2	8	1.1.1.398.13	22.9473	783.2	762.35	22.94	0.12	1065.34
3	281.57	281.56	52.91	51.62	51.15	sp|P12111|CO6A3_HUMAN	Collagen alpha-3(VI) chain OS=Homo sapiens OX=9606 GN=COL6A3 PE=1 SV=5	0.158641	98.34	ISLSPEYVF			cleaved F-S@C-term	0.000161167	1053.54	1054.55	1053.54	1054.55	1	10	1.1.1.858.3	49.0022	4.03122	4.03122			1593.98
3	281.57	281.56	52.91	51.62	51.15	sp|P12111|CO6A3_HUMAN	Collagen alpha-3(VI) chain OS=Homo sapiens OX=9606 GN=COL6A3 PE=1 SV=5	0.274905	97.96	ADTVRPEFYFNTHPTK			cleaved Y-A@N-term	-0.000864693	1921.93	641.651	1921.93	641.651	3	13	1.1.1.469.20	27.0672	976.39	552.05	26.97	0.12	930.398
3	281.57	281.56	52.91	51.62	51.15	sp|P12111|CO6A3_HUMAN	Collagen alpha-3(VI) chain OS=Homo sapiens OX=9606 GN=COL6A3 PE=1 SV=5	0.00348834	97.81	VIHFTDGADGDLADLHR			cleaved V-V@N-term	-0.00371059	1850.89	617.97	1850.89	617.971	3	12	1.1.1.566.14	32.6455	766.75	739.27	32.66	0.17	1228.25
3	281.57	281.56	52.91	51.62	51.15	sp|P12111|CO6A3_HUMAN	Collagen alpha-3(VI) chain OS=Homo sapiens OX=9606 GN=COL6A3 PE=1 SV=5	0.033389	97.59	ISSGKSDDEVDDPAVELK			cleaved L-I@N-term; missed K-S@5	0.00323729	1902.91	635.31	1902.91	635.309	3	10	1.1.1.388.26	22.3825	9082.41	8269.77	22.36	0.12	1071.76
3	281.57	281.56	52.91	51.62	51.15	sp|P12111|CO6A3_HUMAN	Collagen alpha-3(VI) chain OS=Homo sapiens OX=9606 GN=COL6A3 PE=1 SV=5	1.5376	97.54	LVFTVR				0.00268438	733.451	367.733	733.449	367.732	2	7	1.1.1.486.2	28.009	29786.6	19654.2	27.89	0.17	4105.53
3	281.57	281.56	52.91	51.62	51.15	sp|P12111|CO6A3_HUMAN	Collagen alpha-3(VI) chain OS=Homo sapiens OX=9606 GN=COL6A3 PE=1 SV=5	0.000869447	97.45	LNLLDLD			cleaved D-Y@C-term	0.00620669	814.45	815.457	814.444	815.451	1	10	1.1.1.819.4	47.1375	4.03122	4.03122			1305.91
3	281.57	281.56	52.91	51.62	51.15	sp|P12111|CO6A3_HUMAN	Collagen alpha-3(VI) chain OS=Homo sapiens OX=9606 GN=COL6A3 PE=1 SV=5	0.0101054	96.57	SVHNGAPAPVSGEKDVVF	Deamidated(N)@4		cleaved F-L@C-term; missed K-D@14	-0.00192718	1809.89	604.303	1809.89	604.304	3	12	1.1.1.506.18	29.1944	503.82	424.55	29.16	0.35	833.231
3	281.57	281.56	52.91	51.62	51.15	sp|P12111|CO6A3_HUMAN	Collagen alpha-3(VI) chain OS=Homo sapiens OX=9606 GN=COL6A3 PE=1 SV=5	1.25181	95.94	GNRGDSIDQCALIQSIKDK	Propionamide(C)@10		missed R-G@3; missed K-D@17	-0.00110557	2131.07	533.774	2131.07	533.775	4	11	1.1.1.502.14	28.9557	627.26	507.34	28.88	0.17	721.783
3	281.57	281.56	52.91	51.62	51.15	sp|P12111|CO6A3_HUMAN	Collagen alpha-3(VI) chain OS=Homo sapiens OX=9606 GN=COL6A3 PE=1 SV=5	0.0423927	95.62	LLDGSINFR			cleaved F-L@N-term	8.59391e-05	1033.56	517.785	1033.56	517.785	2	11	1.1.1.562.8	32.3959	3512.68	1357.17	32.5	0.17	3290.38
3	281.57	281.56	52.91	51.62	51.15	sp|P12111|CO6A3_HUMAN	Collagen alpha-3(VI) chain OS=Homo sapiens OX=9606 GN=COL6A3 PE=1 SV=5	1.30103	95.55	LLPSFVSSENAFYLSPDIR				0.0144079	2154.11	1078.06	2154.1	1078.06	2	22	1.1.1.935.15	52.9332	729.87	717.45	52.93	0.12	9424.36
4	235.3	235.3	75.05	74.2	72.94	sp|P01024|CO3_HUMAN	Complement C3 OS=Homo sapiens OX=9606 GN=C3 PE=1 SV=2	2	99	AAVYHHFISDGVR				0.000422552	1470.74	491.253	1470.74	491.253	3	13	1.1.1.323.12	18.6175	150286	12760.5	18.32	0.12	1732.11
4	235.3	235.3	75.05	74.2	72.94	sp|P01024|CO3_HUMAN	Complement C3 OS=Homo sapiens OX=9606 GN=C3 PE=1 SV=2	2	99	ACEPGVDYVYK	Propionamide(C)@2			-0.00317669	1313.59	657.804	1313.6	657.805	2	15	5.1.1.412.30	23.5652	5603.49	5163.98	23.53	0.29	4020.32
4	235.3	235.3	75.05	74.2	72.94	sp|P01024|CO3_HUMAN	Complement C3 OS=Homo sapiens OX=9606 GN=C3 PE=1 SV=2	2	99	AGDFLEANYMNLQR	Oxidation(M)@10			-0.000362715	1656.76	829.385	1656.76	829.386	2	17	4.1.1.572.38	32.8643	3714.17	2543.74	32.76	0.23	1649.05
4	235.3	235.3	75.05	74.2	72.94	sp|P01024|CO3_HUMAN	Complement C3 OS=Homo sapiens OX=9606 GN=C3 PE=1 SV=2	2	99	AKDQLTCNKFDLK	Propionamide(C)@7		missed K-D@2; missed K-F@9	0.00180469	1593.82	532.281	1593.82	532.28	3	12	1.1.1.322.22	18.5686	39332	33376	18.5	0.17	3278.23
4	235.3	235.3	75.05	74.2	72.94	sp|P01024|CO3_HUMAN	Complement C3 OS=Homo sapiens OX=9606 GN=C3 PE=1 SV=2	2	99	ALLALLQLK			cleaved Y-A@N-term	0.000961765	981.66	491.837	981.659	491.837	2	15	4.1.1.890.2	51.1466	1841.61	1115.68	51.03	0.23	486.975
4	235.3	235.3	75.05	74.2	72.94	sp|P01024|CO3_HUMAN	Complement C3 OS=Homo sapiens OX=9606 GN=C3 PE=1 SV=2	2	99	APSTWLTAYVVK				0.00153115	1334.73	668.37	1334.72	668.369	2	21	2.1.1.729.8	41.8655	6279.41	1521.28	42.02	0.17	2515.73
4	235.3	235.3	75.05	74.2	72.94	sp|P01024|CO3_HUMAN	Complement C3 OS=Homo sapiens OX=9606 GN=C3 PE=1 SV=2	2	99	AVLYNYR				-0.000543753	897.47	449.742	897.471	449.743	2	8	1.1.1.337.5	19.4216	40181.8	6799.51	19.24	0.17	1264.84
4	235.3	235.3	75.05	74.2	72.94	sp|P01024|CO3_HUMAN	Complement C3 OS=Homo sapiens OX=9606 GN=C3 PE=1 SV=2	2	99	AYYENSPQQVFSTEFEVK				0.000706347	2165	1083.51	2165	1083.5	2	21	2.1.1.697.41	40.0568	6903.34	6720.36	40.07	0.17	10172
4	235.3	235.3	75.05	74.2	72.94	sp|P01024|CO3_HUMAN	Complement C3 OS=Homo sapiens OX=9606 GN=C3 PE=1 SV=2	2	99	CAEENCFIQK	Propionamide(C)@1; Propionamide(C)@6			0.00111305	1325.58	663.795	1325.57	663.794	2	17	1.1.1.295.36	17.0267	68079.2	40301.4	17.11	0.17	6822.43
4	235.3	235.3	75.05	74.2	72.94	sp|P01024|CO3_HUMAN	Complement C3 OS=Homo sapiens OX=9606 GN=C3 PE=1 SV=2	2	99	DAPDHQELNLDVSLQLPSR				0.00166755	2146.07	716.363	2146.07	716.362	3	24	2.1.1.702.22	40.3254	30596.3	4343.28	40.06	0.23	6394.22
4	235.3	235.3	75.05	74.2	72.94	sp|P01024|CO3_HUMAN	Complement C3 OS=Homo sapiens OX=9606 GN=C3 PE=1 SV=2	2	99	DFDFVPPVVR				0.00270364	1189.62	595.815	1189.61	595.814	2	11	2.1.1.777.2	44.6153	23330.6	10122.8	44.49	0.17	8265.88
4	235.3	235.3	75.05	74.2	72.94	sp|P01024|CO3_HUMAN	Complement C3 OS=Homo sapiens OX=9606 GN=C3 PE=1 SV=2	2	99	DICEEQVNSLPGSITK	Propionamide(C)@3			0.00419979	1802.88	902.445	1802.87	902.443	2	24	1.1.1.526.20	30.3571	6150.61	5277.56	30.42	0.17	13585.9
4	235.3	235.3	75.05	74.2	72.94	sp|P01024|CO3_HUMAN	Complement C3 OS=Homo sapiens OX=9606 GN=C3 PE=1 SV=2	2	99	DSCVGSLVVK	Propionamide(C)@3			0.000524107	1076.55	539.284	1076.55	539.284	2	15	1.1.1.420.12	24.2123	17549.4	12443.3	24.31	0.17	3655.74
4	235.3	235.3	75.05	74.2	72.94	sp|P01024|CO3_HUMAN	Complement C3 OS=Homo sapiens OX=9606 GN=C3 PE=1 SV=2	2	99	DSITTWEILAVSMSDK	Oxidation(M)@13			0.00168867	1810.87	906.441	1810.87	906.44	2	14	5.1.1.839.12	48.1596	300.95	294.15	48.18	0.46	1781.65
4	235.3	235.3	75.05	74.2	72.94	sp|P01024|CO3_HUMAN	Complement C3 OS=Homo sapiens OX=9606 GN=C3 PE=1 SV=2	2	99	DSITTWEILAVSMSDKK			missed K-K@16	-0.00155251	1922.96	641.995	1922.97	641.996	3	13	3.1.1.888.5	51.009	1123.46	605.66	51.11	0.12	1009.88
4	235.3	235.3	75.05	74.2	72.94	sp|P01024|CO3_HUMAN	Complement C3 OS=Homo sapiens OX=9606 GN=C3 PE=1 SV=2	2	99	DTWVEHWPEEDECQDEENQK	Propionamide(C)@13			-0.000552308	2616.03	873.019	2616.03	873.019	3	21	1.1.1.518.21	29.9032	3630.26	371.42	29.68	0.17	1552.13
4	235.3	235.3	75.05	74.2	72.94	sp|P01024|CO3_HUMAN	Complement C3 OS=Homo sapiens OX=9606 GN=C3 PE=1 SV=2	2	99	EDIPPADLSDQVPDTESETR				0.000879642	2213	1107.51	2213	1107.51	2	24	2.1.1.501.29	28.7803	1004.63	191.17	29.19	0.52	965.677
4	235.3	235.3	75.05	74.2	72.94	sp|P01024|CO3_HUMAN	Complement C3 OS=Homo sapiens OX=9606 GN=C3 PE=1 SV=2	2	99	EGVQKEDIPPADLSDQVPDTESETR			missed K-E@5	-0.00102991	2754.28	919.101	2754.28	919.102	3	31	1.1.1.479.24	27.65	9376.34	8919.12	27.72	0.23	10135.3
4	235.3	235.3	75.05	74.2	72.94	sp|P01024|CO3_HUMAN	Complement C3 OS=Homo sapiens OX=9606 GN=C3 PE=1 SV=2	2	99	ENEGFTVTAEGK				0.000522632	1280.59	641.302	1280.59	641.302	2	11	1.1.1.315.35	18.1748	25924.6	17816.6	18.09	0.23	1409.73
4	235.3	235.3	75.05	74.2	72.94	sp|P01024|CO3_HUMAN	Complement C3 OS=Homo sapiens OX=9606 GN=C3 PE=1 SV=2	2	99	EPGQDLVVLPLSITTDFIPSFR				-0.00199423	2443.3	1222.66	2443.3	1222.66	2	13	6.1.1.923.27	53.1295	1232.51	1159.24	53.04	0.12	632.801
4	235.3	235.3	75.05	74.2	72.94	sp|P01024|CO3_HUMAN	Complement C3 OS=Homo sapiens OX=9606 GN=C3 PE=1 SV=2	2	99	EVVADSVWVDVK				-0.0011106	1344.69	673.353	1344.69	673.354	2	18	4.1.1.636.31	36.5485	9055.68	7427.56	36.5	0.17	3297.01
4	235.3	235.3	75.05	74.2	72.94	sp|P01024|CO3_HUMAN	Complement C3 OS=Homo sapiens OX=9606 GN=C3 PE=1 SV=2	2	99	EVVADSVWVDVKDSCVGSLVVK	Propionamide(C)@15		missed K-D@12	-0.000327992	2403.24	802.086	2403.24	802.086	3	25	2.1.1.796.18	45.7346	906.14	822.51	45.76	0.12	3919.37
4	235.3	235.3	75.05	74.2	72.94	sp|P01024|CO3_HUMAN	Complement C3 OS=Homo sapiens OX=9606 GN=C3 PE=1 SV=2	2	99	EYVLPSFEVIVEPTEK				-0.000235732	1877.97	939.99	1877.97	939.99	2	16	3.1.1.876.10	50.3385	1110.94	222.69	50.13	0.23	1380.83
4	235.3	235.3	75.05	74.2	72.94	sp|P01024|CO3_HUMAN	Complement C3 OS=Homo sapiens OX=9606 GN=C3 PE=1 SV=2	2	99	FVTNPDGSPAYR			cleaved V-F@N-term	0.00058485	1322.63	662.32	1322.63	662.32	2	14	1.1.1.327.48	18.8774	5544.59	5340.76	18.89	0.17	1630.28
4	235.3	235.3	75.05	74.2	72.94	sp|P01024|CO3_HUMAN	Complement C3 OS=Homo sapiens OX=9606 GN=C3 PE=1 SV=2	2	99	FVTVQATFGTQVVEK				-0.00150984	1652.88	827.445	1652.88	827.446	2	20	4.1.1.643.33	36.9558	6318.49	821.95	36.5	0.23	1147.33
4	235.3	235.3	75.05	74.2	72.94	sp|P01024|CO3_HUMAN	Complement C3 OS=Homo sapiens OX=9606 GN=C3 PE=1 SV=2	2	99	FYYIYNEK	Deamidated(N)@6			0.0014782	1139.52	570.767	1139.52	570.766	2	9	6.1.1.519.8	29.7811	1028.99	994.44	29.7	0.4	400.702
4	235.3	235.3	75.05	74.2	72.94	sp|P01024|CO3_HUMAN	Complement C3 OS=Homo sapiens OX=9606 GN=C3 PE=1 SV=2	2	99	GLEVTITAR				0.000728086	958.545	480.28	958.545	480.28	2	11	6.1.1.472.5	27.0591	5321.63	2163.65	26.93	0.17	792.175
4	235.3	235.3	75.05	74.2	72.94	sp|P01024|CO3_HUMAN	Complement C3 OS=Homo sapiens OX=9606 GN=C3 PE=1 SV=2	2	99	GLSSDFWGEKPNLSYIIGK			cleaved W-G@N-term	0.00100546	2110.07	704.365	2110.07	704.365	3	22	3.1.1.805.10	46.2399	1559.74	1323.11	46.28	0.12	4674.02
4	235.3	235.3	75.05	74.2	72.94	sp|P01024|CO3_HUMAN	Complement C3 OS=Homo sapiens OX=9606 GN=C3 PE=1 SV=2	2	99	GQGTLSVVTMYHAK				-0.00229864	1490.75	746.384	1490.76	746.385	2	21	1.1.1.474.20	27.3545	2019.04	1582.57	27.43	0.29	1428.88
4	235.3	235.3	75.05	74.2	72.94	sp|P01024|CO3_HUMAN	Complement C3 OS=Homo sapiens OX=9606 GN=C3 PE=1 SV=2	2	99	GYTQQLAFR				-0.000325872	1082.55	542.283	1082.55	542.283	2	13	3.1.1.423.25	24.2566	25713.7	14692.4	24.35	0.12	5127.9
4	235.3	235.3	75.05	74.2	72.94	sp|P01024|CO3_HUMAN	Complement C3 OS=Homo sapiens OX=9606 GN=C3 PE=1 SV=2	2	99	HQQTVTIPPK				-0.00296354	1147.63	574.823	1147.64	574.825	2	8	4.1.1.237.9	13.5659	125.06	122.05	13.58	0.8	122.929
4	235.3	235.3	75.05	74.2	72.94	sp|P01024|CO3_HUMAN	Complement C3 OS=Homo sapiens OX=9606 GN=C3 PE=1 SV=2	2	99	IHWESASLLR				-0.000464328	1210.65	606.33	1210.65	606.33	2	15	4.1.1.550.24	31.5799	13014.7	12814.9	31.55	0.17	6539.79
4	235.3	235.3	75.05	74.2	72.94	sp|P01024|CO3_HUMAN	Complement C3 OS=Homo sapiens OX=9606 GN=C3 PE=1 SV=2	2	99	ILLQGTPVAQMTEDAVDAER				0.00654918	2156.09	1079.05	2156.08	1079.05	2	25	2.1.1.781.21	44.8894	45.0992	45.0992			2438.36
4	235.3	235.3	75.05	74.2	72.94	sp|P01024|CO3_HUMAN	Complement C3 OS=Homo sapiens OX=9606 GN=C3 PE=1 SV=2	2	99	ILLQGTPVAQMTEDAVDAERLK			missed R-L@20	-0.000176371	2397.26	800.093	2397.26	800.093	3	23	3.1.1.808.13	46.4237	1471.12	1265.56	46.45	0.17	4382.88
4	235.3	235.3	75.05	74.2	72.94	sp|P01024|CO3_HUMAN	Complement C3 OS=Homo sapiens OX=9606 GN=C3 PE=1 SV=2	2	99	IPIEDGSGEVVLSR	Dehydrated(S)@7	Dehydrated(S)@297		0.00243137	1451.76	726.889	1451.76	726.888	2	17	1.1.1.539.12	31.1026	226.63	218.58	31.12	0.23	1570.63
4	235.3	235.3	75.05	74.2	72.94	sp|P01024|CO3_HUMAN	Complement C3 OS=Homo sapiens OX=9606 GN=C3 PE=1 SV=2	2	99	IPIEDGSGEVVLSRK	Lys-loss@C-term		missed R-K@14	-0.00169815	1469.77	735.893	1469.77	735.894	2	23	1.1.1.513.15	29.6032	920.01	607.82	29.73	0.17	1854.23
4	235.3	235.3	75.05	74.2	72.94	sp|P01024|CO3_HUMAN	Complement C3 OS=Homo sapiens OX=9606 GN=C3 PE=1 SV=2	2	99	ISLPESLK				0.000782474	885.518	443.766	885.517	443.766	2	12	1.1.1.514.2	29.6231	14608.4	10323	29.51	0.17	4852.6
4	235.3	235.3	75.05	74.2	72.94	sp|P01024|CO3_HUMAN	Complement C3 OS=Homo sapiens OX=9606 GN=C3 PE=1 SV=2	2	99	IWDVVEK				0.000623675	887.476	444.745	887.475	444.745	2	9	1.1.1.448.7	25.8255	26819	5098.45	25.99	0.17	712.152
4	235.3	235.3	75.05	74.2	72.94	sp|P01024|CO3_HUMAN	Complement C3 OS=Homo sapiens OX=9606 GN=C3 PE=1 SV=2	2	99	IWDVVEKADIGCTPGSGK	Propionamide(C)@12		missed K-A@7	-0.00240459	1944.96	649.327	1944.96	649.328	3	24	1.1.1.556.14	32.072	1008.03	915.45	32.09	0.11	2198.72
4	235.3	235.3	75.05	74.2	72.94	sp|P01024|CO3_HUMAN	Complement C3 OS=Homo sapiens OX=9606 GN=C3 PE=1 SV=2	2	99	KGYTQQLAFR			missed K-G@1	-0.000933741	1210.64	606.33	1210.65	606.33	2	16	1.1.1.342.36	19.7335	31819.5	30317.1	19.76	0.17	3761.2
4	235.3	235.3	75.05	74.2	72.94	sp|P01024|CO3_HUMAN	Complement C3 OS=Homo sapiens OX=9606 GN=C3 PE=1 SV=2	2	99	KHYLMWGLSSDFWGEKPNLSYIIGK			missed K-H@1	-0.000887905	2968.49	743.131	2968.49	743.131	4	26	2.1.1.874.10	50.2221	1219.73	1107.55	50.26	0.23	1760.6
4	235.3	235.3	75.05	74.2	72.94	sp|P01024|CO3_HUMAN	Complement C3 OS=Homo sapiens OX=9606 GN=C3 PE=1 SV=2	2	99	KQELSEAEQATR	Formyl(K)@1		missed K-Q@1	-0.00247948	1416.68	709.348	1416.68	709.35	2	12	1.1.1.315.48	18.1853	890.31	834.25	18.2	0.69	614.113
4	235.3	235.3	75.05	74.2	72.94	sp|P01024|CO3_HUMAN	Complement C3 OS=Homo sapiens OX=9606 GN=C3 PE=1 SV=2	2	99	KVEGTAFVIFGIQDGEQ			cleaved Q-R@C-term; missed K-V@1	0.00146037	1836.93	919.471	1836.93	919.47	2	18	4.1.1.811.13	46.6307	409.39	403.23	46.59	0.4	1040.58
4	235.3	235.3	75.05	74.2	72.94	sp|P01024|CO3_HUMAN	Complement C3 OS=Homo sapiens OX=9606 GN=C3 PE=1 SV=2	2	99	KVEGTAFVIFGIQDGEQR			missed K-V@1	-0.0035229	1993.02	665.348	1993.03	665.35	3	16	2.1.1.711.11	40.8271	5502.15	1301.79	41.04	0.29	2408.69
4	235.3	235.3	75.05	74.2	72.94	sp|P01024|CO3_HUMAN	Complement C3 OS=Homo sapiens OX=9606 GN=C3 PE=1 SV=2	2	99	KVLLDGVQNPR			missed K-V@1	0.00355422	1237.72	413.58	1237.71	413.579	3	13	1.1.1.328.3	18.9008	79869.4	3571.61	18.5	0.17	1284.73
4	235.3	235.3	75.05	74.2	72.94	sp|P01024|CO3_HUMAN	Complement C3 OS=Homo sapiens OX=9606 GN=C3 PE=1 SV=2	2	99	LDKACEPGVDYVYK	Propionamide(C)@5		missed K-A@3	-0.00146828	1669.8	557.607	1669.8	557.608	3	12	1.1.1.394.33	22.7298	13686.3	11777.7	22.76	0.12	1470.76
4	235.3	235.3	75.05	74.2	72.94	sp|P01024|CO3_HUMAN	Complement C3 OS=Homo sapiens OX=9606 GN=C3 PE=1 SV=2	2	99	LESEETMVLEAHDAQGDVPVTVTVHDFPGK	Oxidation(M)@7			-0.00249532	3265.54	817.393	3265.54	817.393	4	33	1.1.1.627.9	36.1614	312.39	283.42	36.21	0.17	6696.74
4	235.3	235.3	75.05	74.2	72.94	sp|P01024|CO3_HUMAN	Complement C3 OS=Homo sapiens OX=9606 GN=C3 PE=1 SV=2	2	99	LESEETMVLEAHDAQGDVPVTVTVHDFPGKK			missed K-K@30	-0.00726508	3377.64	676.535	3377.65	676.536	5	23	1.1.1.630.7	36.3134	1339.68	1142.2	36.34	0.17	2222.57
4	235.3	235.3	75.05	74.2	72.94	sp|P01024|CO3_HUMAN	Complement C3 OS=Homo sapiens OX=9606 GN=C3 PE=1 SV=2	2	99	LMNIFLK				0.00130847	877.511	439.763	877.51	439.762	2	9	4.1.1.717.2	41.1748	8967.38	541.24	40.77	0.17	222.229
4	235.3	235.3	75.05	74.2	72.94	sp|P01024|CO3_HUMAN	Complement C3 OS=Homo sapiens OX=9606 GN=C3 PE=1 SV=2	2	99	LPYSVVR				0.000356049	832.481	417.248	832.481	417.248	2	9	4.1.1.399.6	22.8605	21779.3	13620.5	22.74	0.17	2903.14
4	235.3	235.3	75.05	74.2	72.94	sp|P01024|CO3_HUMAN	Complement C3 OS=Homo sapiens OX=9606 GN=C3 PE=1 SV=2	2	99	LSINTHPSQKPLSITVR				-0.000345206	1890.07	473.524	1890.07	473.524	4	13	1.1.1.463.6	26.6894	30010.4	20116.2	26.79	0.17	2819.81
4	235.3	235.3	75.05	74.2	72.94	sp|P01024|CO3_HUMAN	Complement C3 OS=Homo sapiens OX=9606 GN=C3 PE=1 SV=2	2	99	LVAYYTLIGASGQR				0.0014188	1510.82	756.415	1510.81	756.414	2	18	2.1.1.663.23	38.0754	5546.22	2137.28	38.22	0.17	4135.17
4	235.3	235.3	75.05	74.2	72.94	sp|P01024|CO3_HUMAN	Complement C3 OS=Homo sapiens OX=9606 GN=C3 PE=1 SV=2	2	99	MVFQALAQYQK	Oxidation(M)@1		cleaved F-M@N-term	0.00778908	1341.68	671.849	1341.68	671.845	2	17	1.1.1.516.15	29.7798	1076.47	730.46	30.02	0.35	1797.68
4	235.3	235.3	75.05	74.2	72.94	sp|P01024|CO3_HUMAN	Complement C3 OS=Homo sapiens OX=9606 GN=C3 PE=1 SV=2	2	99	NNNEKDMALTAFVLISLQEAK	Oxidation(M)@7		missed K-D@5	0.00241332	2364.2	789.075	2364.2	789.074	3	24	2.1.1.916.8	52.6406	3474.29	1752.66	52.74	0.17	5315.01
4	235.3	235.3	75.05	74.2	72.94	sp|P01024|CO3_HUMAN	Complement C3 OS=Homo sapiens OX=9606 GN=C3 PE=1 SV=2	2	99	NTLIIYLDK				-0.000622146	1091.62	546.818	1091.62	546.819	2	11	4.1.1.668.5	38.3555	4678.12	1774.43	38.23	0.17	789.27
4	235.3	235.3	75.05	74.2	72.94	sp|P01024|CO3_HUMAN	Complement C3 OS=Homo sapiens OX=9606 GN=C3 PE=1 SV=2	2	99	NTLIIYLDKVSHSEDDCLAFK	Propionamide(C)@17		missed K-V@9	-0.00078298	2494.24	832.421	2494.24	832.421	3	27	2.1.1.767.38	44.0787	10457.2	10190	44.09	0.12	27477.3
4	235.3	235.3	75.05	74.2	72.94	sp|P01024|CO3_HUMAN	Complement C3 OS=Homo sapiens OX=9606 GN=C3 PE=1 SV=2	2	99	NTMILEICTR	Oxidation(M)@3; Propionamide(C)@8			0.000780664	1279.63	640.821	1279.63	640.82	2	15	1.1.1.500.16	28.8444	1124.88	914.34	28.93	0.23	1409.18
4	235.3	235.3	75.05	74.2	72.94	sp|P01024|CO3_HUMAN	Complement C3 OS=Homo sapiens OX=9606 GN=C3 PE=1 SV=2	2	99	QGALELIKK	Gln->pyro-Glu@N-term		missed K-K@8	-0.00134043	981.585	491.8	981.586	491.8	2	11	5.1.1.563.8	32.2305	9590.68	4062.2	32.51	0.23	1837.5
4	235.3	235.3	75.05	74.2	72.94	sp|P01024|CO3_HUMAN	Complement C3 OS=Homo sapiens OX=9606 GN=C3 PE=1 SV=2	2	99	QKPDGVFQEDAPVIHQEMIGGLR	Gln->pyro-Glu@N-term			0.000284889	2546.26	849.76	2546.26	849.76	3	32	2.1.1.695.40	39.9351	10997.4	10449.6	39.95	0.17	14128.7
4	235.3	235.3	75.05	74.2	72.94	sp|P01024|CO3_HUMAN	Complement C3 OS=Homo sapiens OX=9606 GN=C3 PE=1 SV=2	2	99	QLYNVEATSYALLALLQLK				-0.000786649	2150.2	1076.11	2150.2	1076.11	2	23	4.1.1.924.21	53.1589	139.33	139.33	53.11	0.11	3155.04
4	235.3	235.3	75.05	74.2	72.94	sp|P01024|CO3_HUMAN	Complement C3 OS=Homo sapiens OX=9606 GN=C3 PE=1 SV=2	2	99	QPSSAFAAFVK	Gln->pyro-Glu@N-term			0.00306623	1134.57	1135.58	1134.57	1135.58	1	18	1.1.1.777.5	44.7368	4.03122	4.03122			5036.76
4	235.3	235.3	75.05	74.2	72.94	sp|P01024|CO3_HUMAN	Complement C3 OS=Homo sapiens OX=9606 GN=C3 PE=1 SV=2	2	99	QPVPGQQMTLK	Gln->pyro-Glu@N-term			0.00130424	1208.62	1209.63	1208.62	1209.63	1	15	1.1.1.509.24	29.3852	6.10494	6.10494			1795.57
4	235.3	235.3	75.05	74.2	72.94	sp|P01024|CO3_HUMAN	Complement C3 OS=Homo sapiens OX=9606 GN=C3 PE=1 SV=2	2	99	RIPIEDGSGEVVLSR			missed R-I@1	-0.00251815	1625.87	542.964	1625.87	542.965	3	20	1.1.1.495.12	28.545	29071.6	1711.99	28.29	0.17	1126.8
4	235.3	235.3	75.05	74.2	72.94	sp|P01024|CO3_HUMAN	Complement C3 OS=Homo sapiens OX=9606 GN=C3 PE=1 SV=2	2	99	RIPIEDGSGEVVLSRK			missed R-I@1; missed R-K@15	-0.00458994	1753.96	585.662	1753.97	585.664	3	18	1.1.1.417.28	24.0566	7947.73	7180.89	24.09	0.12	3220.1
4	235.3	235.3	75.05	74.2	72.94	sp|P01024|CO3_HUMAN	Complement C3 OS=Homo sapiens OX=9606 GN=C3 PE=1 SV=2	2	99	SDDKVTLEERLDK			missed K-V@4; missed R-L@10	-0.00140837	1546.78	516.601	1546.78	516.602	3	13	1.1.1.298.18	17.1822	21830.3	20553.8	17.16	0.17	3294.72
4	235.3	235.3	75.05	74.2	72.94	sp|P01024|CO3_HUMAN	Complement C3 OS=Homo sapiens OX=9606 GN=C3 PE=1 SV=2	2	99	SEETKENEGFTVTAEGK			missed K-E@5	0.000403035	1854.85	619.29	1854.85	619.29	3	13	1.1.1.281.17	16.2014	96643.3	11654.2	15.72	0.23	963.299
4	235.3	235.3	75.05	74.2	72.94	sp|P01024|CO3_HUMAN	Complement C3 OS=Homo sapiens OX=9606 GN=C3 PE=1 SV=2	2	99	SEFPESWLWNVEDLKEPPK			missed K-E@15	0.00259408	2329.13	777.384	2329.13	777.383	3	19	3.1.1.860.12	49.4254	561.27	507.08	49.5	0.52	2172.34
4	235.3	235.3	75.05	74.2	72.94	sp|P01024|CO3_HUMAN	Complement C3 OS=Homo sapiens OX=9606 GN=C3 PE=1 SV=2	2	99	SEFPESWLWNVEDLKEPPKNGISTK	Deamidated(N)@20		missed K-E@15; missed K-N@19	-0.00297998	2930.43	733.615	2930.43	733.616	4	19	3.1.1.811.8	46.5898	726.13	502.57	46.68	0.17	1953.43
4	235.3	235.3	75.05	74.2	72.94	sp|P01024|CO3_HUMAN	Complement C3 OS=Homo sapiens OX=9606 GN=C3 PE=1 SV=2	2	99	SGIPIVTSPYQIHFTK				0.00114631	1786.96	596.662	1786.96	596.661	3	14	2.1.1.700.2	40.1803	22097.4	11528	40.06	0.17	1300.97
4	235.3	235.3	75.05	74.2	72.94	sp|P01024|CO3_HUMAN	Complement C3 OS=Homo sapiens OX=9606 GN=C3 PE=1 SV=2	2	99	SGQSEDRQPVPGQQMTLK			missed R-Q@7	-0.000211288	1984.96	662.662	1984.96	662.662	3	22	1.1.1.316.37	18.2355	113232	93654	18.2	0.17	14634.9
4	235.3	235.3	75.05	74.2	72.94	sp|P01024|CO3_HUMAN	Complement C3 OS=Homo sapiens OX=9606 GN=C3 PE=1 SV=2	2	99	SGQSEDRQPVPGQQMTLKIEGDHGAR	Oxidation(M)@15		missed R-Q@7; missed K-I@18	-0.00453578	2836.35	568.277	2836.35	568.278	5	12	1.1.1.271.15	15.6233	12176.5	11322	15.6	0.12	1021.15
4	235.3	235.3	75.05	74.2	72.94	sp|P01024|CO3_HUMAN	Complement C3 OS=Homo sapiens OX=9606 GN=C3 PE=1 SV=2	2	99	SITTDFIPSFR			cleaved L-S@N-term	-0.000243505	1282.66	642.335	1282.66	642.335	2	13	5.1.1.763.8	43.7502	2658.02	1454.26	43.85	0.17	1901.85
4	235.3	235.3	75.05	74.2	72.94	sp|P01024|CO3_HUMAN	Complement C3 OS=Homo sapiens OX=9606 GN=C3 PE=1 SV=2	2	99	SLYVSATVILHSGSDMVQAER				0.000771538	2262.13	755.051	2262.13	755.051	3	24	2.1.1.738.17	42.4031	4252.65	2160.59	42.49	0.17	3906
4	235.3	235.3	75.05	74.2	72.94	sp|P01024|CO3_HUMAN	Complement C3 OS=Homo sapiens OX=9606 GN=C3 PE=1 SV=2	2	99	SNLDEDIIAEENIVSR				0.00140898	1815.89	908.951	1815.89	908.95	2	22	2.1.1.687.39	39.4786	22713.5	1206.48	39.02	0.17	2306.65
4	235.3	235.3	75.05	74.2	72.94	sp|P01024|CO3_HUMAN	Complement C3 OS=Homo sapiens OX=9606 GN=C3 PE=1 SV=2	2	99	SPMYSIITPNILR			cleaved G-S@N-term	0.00311822	1503.82	752.915	1503.81	752.913	2	16	3.1.1.817.9	46.9322	222.48	213.15	46.91	0.29	1957.92
4	235.3	235.3	75.05	74.2	72.94	sp|P01024|CO3_HUMAN	Complement C3 OS=Homo sapiens OX=9606 GN=C3 PE=1 SV=2	2	99	SPQQVFSTEFEVK			cleaved N-S@N-term	0.000361828	1524.75	763.38	1524.75	763.38	2	16	5.1.1.618.41	35.4316	2746.18	2569.47	35.45	0.17	2069.97
4	235.3	235.3	75.05	74.2	72.94	sp|P01024|CO3_HUMAN	Complement C3 OS=Homo sapiens OX=9606 GN=C3 PE=1 SV=2	2	99	SSLSVPYVIVPLK				0.000249666	1400.83	701.421	1400.83	701.421	2	12	3.1.1.840.10	48.2636	1170.39	402.18	48.12	0.17	2511.02
4	235.3	235.3	75.05	74.2	72.94	sp|P01024|CO3_HUMAN	Complement C3 OS=Homo sapiens OX=9606 GN=C3 PE=1 SV=2	2	99	SSLSVPYVIVPLKTGLQEVEVK			missed K-T@13	0.00182774	2384.36	795.793	2384.36	795.793	3	21	3.1.1.888.16	51.0414	2011.51	1920.52	51.05	0.12	6660.21
4	235.3	235.3	75.05	74.2	72.94	sp|P01024|CO3_HUMAN	Complement C3 OS=Homo sapiens OX=9606 GN=C3 PE=1 SV=2	2	99	SYTVAIAGYALAQMGR	Oxidation(M)@14			0.00373014	1686.84	844.429	1686.84	844.427	2	22	2.1.1.659.49	37.8616	6195.78	5778.02	37.93	0.17	15521.5
4	235.3	235.3	75.05	74.2	72.94	sp|P01024|CO3_HUMAN	Complement C3 OS=Homo sapiens OX=9606 GN=C3 PE=1 SV=2	2	99	TELRPGETLNVNFLLR				0.00122058	1871.03	624.683	1871.03	624.683	3	19	2.1.1.753.5	43.2429	709.54	598.76	43.3	0.17	1816.47
4	235.3	235.3	75.05	74.2	72.94	sp|P01024|CO3_HUMAN	Complement C3 OS=Homo sapiens OX=9606 GN=C3 PE=1 SV=2	2	99	TFISPIK				0.00152491	804.476	403.245	804.475	403.245	2	10	2.1.1.457.3	26.213	42083.8	16668.9	26.32	0.12	3471.86
4	235.3	235.3	75.05	74.2	72.94	sp|P01024|CO3_HUMAN	Complement C3 OS=Homo sapiens OX=9606 GN=C3 PE=1 SV=2	2	99	TGLQEVEVK				0.000489115	1001.54	501.777	1001.54	501.777	2	13	1.1.1.327.13	18.8494	108862	16195.5	19.01	0.17	1550.72
4	235.3	235.3	75.05	74.2	72.94	sp|P01024|CO3_HUMAN	Complement C3 OS=Homo sapiens OX=9606 GN=C3 PE=1 SV=2	2	99	TIYTPGSTVLYR				-0.000237897	1369.72	685.869	1369.72	685.869	2	16	1.1.1.549.17	31.6731	14313.1	4364.87	31.81	0.17	5672.69
4	235.3	235.3	75.05	74.2	72.94	sp|P01024|CO3_HUMAN	Complement C3 OS=Homo sapiens OX=9606 GN=C3 PE=1 SV=2	2	99	TMQALPYSTVGNSNNYLHLSVLR	Oxidation(M)@2			-0.000313355	2593.3	865.439	2593.3	865.439	3	26	2.1.1.717.34	41.205	9100.17	8783.25	41.22	0.12	8167.2
4	235.3	235.3	75.05	74.2	72.94	sp|P01024|CO3_HUMAN	Complement C3 OS=Homo sapiens OX=9606 GN=C3 PE=1 SV=2	2	99	TVMVNIENPEGIPVK				-0.00220255	1638.86	820.439	1638.87	820.44	2	17	4.1.1.650.34	37.3605	3170.14	2643.03	37.42	0.17	2675.11
4	235.3	235.3	75.05	74.2	72.94	sp|P01024|CO3_HUMAN	Complement C3 OS=Homo sapiens OX=9606 GN=C3 PE=1 SV=2	2	99	VELLHNPAFCSLATTK	Propionamide(C)@10			-0.00305107	1813.94	605.653	1813.94	605.654	3	15	4.1.1.636.19	36.5346	5708.02	5017.71	36.57	0.17	1291.72
4	235.3	235.3	75.05	74.2	72.94	sp|P01024|CO3_HUMAN	Complement C3 OS=Homo sapiens OX=9606 GN=C3 PE=1 SV=2	2	99	VHQYFNVELIQPGAVK				-0.00228978	1840.98	614.668	1840.98	614.668	3	14	4.1.1.679.20	39.0139	20571.6	2077.16	38.75	0.23	1062.44
4	235.3	235.3	75.05	74.2	72.94	sp|P01024|CO3_HUMAN	Complement C3 OS=Homo sapiens OX=9606 GN=C3 PE=1 SV=2	2	99	VLLDGVQNPR				-0.000114167	1109.62	555.817	1109.62	555.817	2	14	3.1.1.398.28	22.8225	5942.29	5523.4	22.86	0.12	5000.87
4	235.3	235.3	75.05	74.2	72.94	sp|P01024|CO3_HUMAN	Complement C3 OS=Homo sapiens OX=9606 GN=C3 PE=1 SV=2	2	99	VPVAVQGEDTVQSLTQGDGVAK				0.00164676	2197.12	1099.57	2197.12	1099.57	2	24	4.1.1.603.47	34.6565	962.77	840.85	34.61	0.12	844.501
4	235.3	235.3	75.05	74.2	72.94	sp|P01024|CO3_HUMAN	Complement C3 OS=Homo sapiens OX=9606 GN=C3 PE=1 SV=2	2	99	VQLSNDFDEYIMAIEQTIK				-0.000824601	2256.1	1129.06	2256.1	1129.06	2	15	2.1.1.923.81	53.0737	3721.76	3670.76	53.02	0.12	5428.66
4	235.3	235.3	75.05	74.2	72.94	sp|P01024|CO3_HUMAN	Complement C3 OS=Homo sapiens OX=9606 GN=C3 PE=1 SV=2	2	99	VRVELLHNPAFCSLATTK	Propionamide(C)@12; Lys-loss@C-term		missed R-V@2	-0.000902244	1941.01	648.012	1941.01	648.012	3	16	4.1.1.698.12	40.0938	3412.65	1491.12	40.2	0.17	1211.08
4	235.3	235.3	75.05	74.2	72.94	sp|P01024|CO3_HUMAN	Complement C3 OS=Homo sapiens OX=9606 GN=C3 PE=1 SV=2	2	99	VSHSEDDCLAFK	Propionamide(C)@8			-0.00327888	1420.63	474.549	1420.63	474.55	3	13	4.1.1.323.10	18.4931	1375.99	1339.45	18.48	0.17	590.957
4	235.3	235.3	75.05	74.2	72.94	sp|P01024|CO3_HUMAN	Complement C3 OS=Homo sapiens OX=9606 GN=C3 PE=1 SV=2	2	99	VVLVAVDK				-0.00292299	841.524	421.769	841.527	421.771	2	8	3.1.1.415.4	23.7838	4804.47	3664.21	23.67	0.17	775.272
4	235.3	235.3	75.05	74.2	72.94	sp|P01024|CO3_HUMAN	Complement C3 OS=Homo sapiens OX=9606 GN=C3 PE=1 SV=2	2	99	VVLVAVDKGVFVLN			cleaved N-K@C-term; missed K-G@8	0.000330806	1470.88	736.448	1470.88	736.448	2	20	4.1.1.860.9	49.4507	307.82	265.43	49.53	0.23	825.279
4	235.3	235.3	75.05	74.2	72.94	sp|P01024|CO3_HUMAN	Complement C3 OS=Homo sapiens OX=9606 GN=C3 PE=1 SV=2	2	99	VVLVAVDKGVFVLNK			missed K-G@8	0.000369836	1598.98	533.999	1598.98	533.999	3	15	1.1.1.733.4	42.1914	110.05	102.03	42.12	0.17	241.844
4	235.3	235.3	75.05	74.2	72.94	sp|P01024|CO3_HUMAN	Complement C3 OS=Homo sapiens OX=9606 GN=C3 PE=1 SV=2	2	99	VVLVSLQSGYLFIQTDK				-0.000877483	1909.06	955.535	1909.06	955.535	2	23	4.1.1.906.13	52.1182	1632.83	1244.95	52.18	0.23	2419.16
4	235.3	235.3	75.05	74.2	72.94	sp|P01024|CO3_HUMAN	Complement C3 OS=Homo sapiens OX=9606 GN=C3 PE=1 SV=2	2	99	VYAYYNLEESCTR	Propionamide(C)@11			0.00150093	1680.75	841.381	1680.75	841.38	2	20	1.1.1.489.27	28.2289	6818.07	2911.68	28.35	0.17	3003.28
4	235.3	235.3	75.05	74.2	72.94	sp|P01024|CO3_HUMAN	Complement C3 OS=Homo sapiens OX=9606 GN=C3 PE=1 SV=2	2	99	WEDPGKQLYNVEATSYALLALLQLK			missed K-Q@6	0.00568019	2862.52	955.181	2862.52	955.18	3	23	2.1.1.924.37	53.1166	1287.91	1221.01	53.08	0.11	7439.79
4	235.3	235.3	75.05	74.2	72.94	sp|P01024|CO3_HUMAN	Complement C3 OS=Homo sapiens OX=9606 GN=C3 PE=1 SV=2	2	99	YELDKAFSDR			missed K-A@5	0.00215518	1242.59	415.204	1242.59	415.203	3	10	2.1.1.380.2	21.7855	7999.2	7958.39	21.79	0.11	2846.39
4	235.3	235.3	75.05	74.2	72.94	sp|P01024|CO3_HUMAN	Complement C3 OS=Homo sapiens OX=9606 GN=C3 PE=1 SV=2	2	99	YFKPGMPFDLMVFVTNPDGSPAYR	Oxidation(M)@11			0.0102609	2764.31	922.445	2764.3	922.442	3	14	1.1.1.932.4	52.7538	2189.95	19.09	52.91	0.12	10828.4
4	235.3	235.3	75.05	74.2	72.94	sp|P01024|CO3_HUMAN	Complement C3 OS=Homo sapiens OX=9606 GN=C3 PE=1 SV=2	2	99	YISKYELDKAFSDR			missed K-Y@4; missed K-A@9	-0.0062306	1733.86	578.959	1733.86	578.961	3	17	2.1.1.442.23	25.3701	5195.53	4493.23	25.34	0.17	2596.78
4	235.3	235.3	75.05	74.2	72.94	sp|P01024|CO3_HUMAN	Complement C3 OS=Homo sapiens OX=9606 GN=C3 PE=1 SV=2	2	99	YRGDQDATMSILDISMMTGFAPDTDDLK	Oxidation(M)@9; Oxidation(M)@16; Oxidation(M)@17		missed R-G@2	0.0261657	3154.4	1052.47	3154.38	1052.47	3	25	2.1.1.739.29	42.4799	984.79	978.59	42.43	0.23	3490.15
4	235.3	235.3	75.05	74.2	72.94	sp|P01024|CO3_HUMAN	Complement C3 OS=Homo sapiens OX=9606 GN=C3 PE=1 SV=2	2	99	YYTYLIMNK				0.000702477	1207.6	604.805	1207.59	604.805	2	12	5.1.1.597.29	34.2035	11287.2	10767	34.18	0.23	7247.53
4	235.3	235.3	75.05	74.2	72.94	sp|P01024|CO3_HUMAN	Complement C3 OS=Homo sapiens OX=9606 GN=C3 PE=1 SV=2	1.95861	99	QPSSAFAAFVKR	Gln->pyro-Glu@N-term		missed K-R@11	-0.00993279	1290.66	646.338	1290.67	646.343	2	12	5.1.1.679.23	38.9234	1254.27	1220.96	38.91	0.23	2681.25
4	235.3	235.3	75.05	74.2	72.94	sp|P01024|CO3_HUMAN	Complement C3 OS=Homo sapiens OX=9606 GN=C3 PE=1 SV=2	1.95861	99	WLILEK				0.00304478	800.483	401.249	800.48	401.247	2	7	2.1.1.598.2	34.3132	37281.1	19105.3	34.38	0.12	1888.65
4	235.3	235.3	75.05	74.2	72.94	sp|P01024|CO3_HUMAN	Complement C3 OS=Homo sapiens OX=9606 GN=C3 PE=1 SV=2	1.72125	99	DQLTCNKFDLK	Propionamide(C)@5		missed K-F@7	-0.000188001	1394.69	698.35	1394.69	698.35	2	11	2.1.1.386.56	22.1746	610.7	608.19	22.18	0.17	2223.47
4	235.3	235.3	75.05	74.2	72.94	sp|P01024|CO3_HUMAN	Complement C3 OS=Homo sapiens OX=9606 GN=C3 PE=1 SV=2	1.61979	99	GVFVLNKK	Deamidated(N)@6		missed K-K@7	-0.00268163	904.535	453.275	904.538	453.276	2	9	5.1.1.368.11	21.0105	336.14	333.52	21	0.69	1042.73
4	235.3	235.3	75.05	74.2	72.94	sp|P01024|CO3_HUMAN	Complement C3 OS=Homo sapiens OX=9606 GN=C3 PE=1 SV=2	1.52288	99	VVLVAVDKGVF			cleaved F-V@C-term; missed K-G@8	0.0035128	1144.69	573.352	1144.69	573.35	2	18	1.1.1.735.3	42.2947	1615.96	626.68	42.17	0.11	3294.07
4	235.3	235.3	75.05	74.2	72.94	sp|P01024|CO3_HUMAN	Complement C3 OS=Homo sapiens OX=9606 GN=C3 PE=1 SV=2	1.30103	99	NNNEKDMALTAF			cleaved F-V@C-term; missed K-D@5	0.000165709	1366.62	684.317	1366.62	684.317	2	17	1.1.1.557.18	32.1458	255.77	251.41	32.15	0.23	986.619
4	235.3	235.3	75.05	74.2	72.94	sp|P01024|CO3_HUMAN	Complement C3 OS=Homo sapiens OX=9606 GN=C3 PE=1 SV=2	1.284	99	PIVTSPYQIHFTK			cleaved I-P@N-term	-0.00129355	1529.82	765.919	1529.82	765.919	2	20	1.1.1.706.9	40.6701	116.54	110.23	40.68	0.11	1171.01
4	235.3	235.3	75.05	74.2	72.94	sp|P01024|CO3_HUMAN	Complement C3 OS=Homo sapiens OX=9606 GN=C3 PE=1 SV=2	1.25964	99	YFKPGMPFDL			cleaved L-M@C-term	0.00458993	1213.59	607.802	1213.58	607.799	2	15	1.1.1.825.2	47.4391	92.2	89.67	47.43	0.11	1110.57
4	235.3	235.3	75.05	74.2	72.94	sp|P01024|CO3_HUMAN	Complement C3 OS=Homo sapiens OX=9606 GN=C3 PE=1 SV=2	1.23657	99	TELRPGETLNVNF			cleaved F-L@C-term	0.00156405	1488.76	745.387	1488.76	745.386	2	16	1.1.1.641.8	36.9487	581.38	380.76	37.03	0.11	3774.8
4	235.3	235.3	75.05	74.2	72.94	sp|P01024|CO3_HUMAN	Complement C3 OS=Homo sapiens OX=9606 GN=C3 PE=1 SV=2	0.931814	99	STVGNSNNYLHLSVLR			cleaved Y-S@N-term	-0.00861829	1772.91	591.977	1772.92	591.98	3	14	5.1.1.600.23	34.3742	6514.61	5335.9	34.41	0.17	2364.84
4	235.3	235.3	75.05	74.2	72.94	sp|P01024|CO3_HUMAN	Complement C3 OS=Homo sapiens OX=9606 GN=C3 PE=1 SV=2	0.806875	99	KVEGTAFVIF			cleaved F-G@C-term; missed K-V@1	0.00156417	1109.61	555.814	1109.61	555.813	2	9	5.1.1.805.3	46.1679	227.64	218.34	46.16	0.23	462.774
4	235.3	235.3	75.05	74.2	72.94	sp|P01024|CO3_HUMAN	Complement C3 OS=Homo sapiens OX=9606 GN=C3 PE=1 SV=2	0.716699	99	VLISLQEAK			cleaved F-V@N-term	-0.00146486	999.595	500.805	999.596	500.806	2	11	5.1.1.509.10	29.124	16412.6	8945.84	29	0.23	2960.21
4	235.3	235.3	75.05	74.2	72.94	sp|P01024|CO3_HUMAN	Complement C3 OS=Homo sapiens OX=9606 GN=C3 PE=1 SV=2	0.665546	99	YLDETEQWEK			cleaved H-Y@N-term	0.00411822	1339.6	670.806	1339.59	670.804	2	10	1.1.1.400.52	23.0903	1778.19	1684.66	23.05	0.17	1396.53
4	235.3	235.3	75.05	74.2	72.94	sp|P01024|CO3_HUMAN	Complement C3 OS=Homo sapiens OX=9606 GN=C3 PE=1 SV=2	0.642065	99	VFQALAQYQK			cleaved M-V@N-term	-0.00406844	1194.64	598.325	1194.64	598.327	2	14	5.1.1.459.33	26.2632	1895.41	1370.88	26.34	0.23	1647.04
4	235.3	235.3	75.05	74.2	72.94	sp|P01024|CO3_HUMAN	Complement C3 OS=Homo sapiens OX=9606 GN=C3 PE=1 SV=2	0.590067	99	LSINTHPSQKPL			cleaved L-S@C-term	0.000819929	1333.74	445.586	1333.74	445.586	3	12	1.1.1.357.7	20.577	222593	51743.1	20.74	0.17	3015.28
4	235.3	235.3	75.05	74.2	72.94	sp|P01024|CO3_HUMAN	Complement C3 OS=Homo sapiens OX=9606 GN=C3 PE=1 SV=2	0.565431	99	QKPDGVFQEDAPVIHQEM			cleaved M-I@C-term	-0.00388291	2066.97	689.997	2066.97	689.998	3	12	5.1.1.546.47	31.2843	1121.01	1046.32	31.35	0.29	1587.44
4	235.3	235.3	75.05	74.2	72.94	sp|P01024|CO3_HUMAN	Complement C3 OS=Homo sapiens OX=9606 GN=C3 PE=1 SV=2	0.543634	99	AELQCPQPAAR	Propionamide(C)@5; Arg-loss@C-term			0.00155365	1097.52	1098.53	1097.52	1098.52	1	15	5.1.1.316.39	18.06	39.3976	39.3976			624.701
4	235.3	235.3	75.05	74.2	72.94	sp|P01024|CO3_HUMAN	Complement C3 OS=Homo sapiens OX=9606 GN=C3 PE=1 SV=2	0.450997	99	KVHQYFNVELIQPGAVK			cleaved F-K@N-term; missed K-V@1	-0.00118664	1969.08	493.277	1969.08	493.277	4	13	1.1.1.599.3	34.5141	173.9	168.69	34.51	0.17	604.209
4	235.3	235.3	75.05	74.2	72.94	sp|P01024|CO3_HUMAN	Complement C3 OS=Homo sapiens OX=9606 GN=C3 PE=1 SV=2	0.392545	99	VNMGQWK			cleaved L-V@N-term	0.00213546	861.419	431.717	861.417	431.716	2	7	1.1.1.320.4	18.439	2463.32	2145.85	18.49	0.17	1277.41
4	235.3	235.3	75.05	74.2	72.94	sp|P01024|CO3_HUMAN	Complement C3 OS=Homo sapiens OX=9606 GN=C3 PE=1 SV=2	0.383	99	VIVPLKTGLQEVEVK			cleaved Y-V@N-term; missed K-T@6	-0.000923433	1650.99	551.338	1650.99	551.338	3	14	1.1.1.627.4	36.1375	836.18	435.36	36.23	0.11	549.807
4	235.3	235.3	75.05	74.2	72.94	sp|P01024|CO3_HUMAN	Complement C3 OS=Homo sapiens OX=9606 GN=C3 PE=1 SV=2	0.381952	99	AGLTFTSSSGQQTAQR			cleaved D-A@N-term	-0.00914549	1638.79	820.401	1638.8	820.405	2	10	1.1.1.339.65	19.5773	1280.91	1227.9	19.58	0.17	808.807
4	235.3	235.3	75.05	74.2	72.94	sp|P01024|CO3_HUMAN	Complement C3 OS=Homo sapiens OX=9606 GN=C3 PE=1 SV=2	0.330683	99	YTLIGASGQR			cleaved Y-Y@N-term	-0.000814697	1064.56	533.288	1064.56	533.288	2	13	5.1.1.368.31	21.0295	14951.9	14352.1	21	0.17	3652.81
4	235.3	235.3	75.05	74.2	72.94	sp|P01024|CO3_HUMAN	Complement C3 OS=Homo sapiens OX=9606 GN=C3 PE=1 SV=2	0.299296	99	VIFGIQDGEQR			cleaved F-V@N-term	-0.00874468	1260.64	631.326	1260.65	631.33	2	12	6.1.1.513.11	29.4456	388.35	380.44	29.47	0.35	347.826
4	235.3	235.3	75.05	74.2	72.94	sp|P01024|CO3_HUMAN	Complement C3 OS=Homo sapiens OX=9606 GN=C3 PE=1 SV=2	0.274088	99	EILAVSMSDKK			cleaved W-E@N-term; missed K-K@10	-6.10273e-05	1219.65	610.831	1219.65	610.831	2	13	5.1.1.385.35	22.0125	1043.73	832.36	21.92	0.4	775.881
4	235.3	235.3	75.05	74.2	72.94	sp|P01024|CO3_HUMAN	Complement C3 OS=Homo sapiens OX=9606 GN=C3 PE=1 SV=2	0.242604	99	QALAQYQK	Gln->pyro-Glu@N-term		cleaved F-Q@N-term	0.00458467	931.481	932.488	931.476	932.484	1	10	5.1.1.312.47	17.831	70.107	70.107			355.007
4	235.3	235.3	75.05	74.2	72.94	sp|P01024|CO3_HUMAN	Complement C3 OS=Homo sapiens OX=9606 GN=C3 PE=1 SV=2	0.131944	99	SVVRNEQVEIR	Deamidated(N)@5		cleaved Y-S@N-term; missed R-N@4	0.00141518	1328.71	443.909	1328.7	443.909	3	12	4.1.1.288.4	16.4721	934.99	763.24	16.52	0.23	747.786
4	235.3	235.3	75.05	74.2	72.94	sp|P01024|CO3_HUMAN	Complement C3 OS=Homo sapiens OX=9606 GN=C3 PE=1 SV=2	0.0634863	99	KHYLMW	Oxidation(M)@5		cleaved W-G@C-term; missed K-H@1	0.000300159	892.427	447.221	892.427	447.221	2	8	1.1.1.382.9	22.0194	3562.77	3185.15	22.07	0.23	1284.17
4	235.3	235.3	75.05	74.2	72.94	sp|P01024|CO3_HUMAN	Complement C3 OS=Homo sapiens OX=9606 GN=C3 PE=1 SV=2	0.0624821	99	ILRLESEETMVLEAHDAQGDVPVTVTVHDFPGKK	Oxidation(M)@10		cleaved N-I@N-term; missed R-L@3; missed K-K@33	-0.00130182	3775.91	630.325	3775.91	630.325	6	13	1.1.1.647.6	37.2892	175.03	145.61	37.2	0.23	1115.57
4	235.3	235.3	75.05	74.2	72.94	sp|P01024|CO3_HUMAN	Complement C3 OS=Homo sapiens OX=9606 GN=C3 PE=1 SV=2	0.0496351	99	SGIPIVTSPY			cleaved Y-Q@C-term	0.00353791	1032.55	1033.56	1032.55	1033.56	1	12	1.1.1.691.8	39.8207	4.03122	4.03122			2712.49
4	235.3	235.3	75.05	74.2	72.94	sp|P01024|CO3_HUMAN	Complement C3 OS=Homo sapiens OX=9606 GN=C3 PE=1 SV=2	0.0181814	99	RYISKYELDKAFSDR			cleaved D-R@N-term; missed R-Y@1; missed K-Y@5; missed K-A@10	0.0497493	1890.01	473.511	1889.96	473.498	4	13	3.1.1.451.11	25.8579	1417.99	727.36	25.96	0.12	3784.62
4	235.3	235.3	75.05	74.2	72.94	sp|P01024|CO3_HUMAN	Complement C3 OS=Homo sapiens OX=9606 GN=C3 PE=1 SV=2	0.00921732	99	VRVELLHNPAFCSLATT	Propionamide(C)@12		cleaved T-K@C-term; missed R-V@2	-0.00499488	1941.01	648.01	1941.01	648.012	3	12	5.1.1.699.12	40.0675	4482.6	2893.93	39.99	0.17	2352.79
4	235.3	235.3	75.05	74.2	72.94	sp|P01024|CO3_HUMAN	Complement C3 OS=Homo sapiens OX=9606 GN=C3 PE=1 SV=2	0.00656376	99	HLIVTPSGCGE	Propionamide(C)@9		cleaved E-Q@C-term	-0.000143572	1182.57	592.292	1182.57	592.292	2	14	1.1.1.365.39	21.0634	4254.62	2753.36	21.15	0.17	1055.42
4	235.3	235.3	75.05	74.2	72.94	sp|P01024|CO3_HUMAN	Complement C3 OS=Homo sapiens OX=9606 GN=C3 PE=1 SV=2	0.00612308	99	AELQCPQPAA	Propionamide(C)@5		cleaved A-R@C-term	0.000755903	1097.52	1098.53	1097.52	1098.52	1	14	4.1.1.317.34	18.1851	48.6393	48.6393			347.807
4	235.3	235.3	75.05	74.2	72.94	sp|P01024|CO3_HUMAN	Complement C3 OS=Homo sapiens OX=9606 GN=C3 PE=1 SV=2	0.00348834	99	LSDQVPDTESETR			cleaved D-L@N-term	-0.00146922	1475.67	738.843	1475.67	738.844	2	12	1.1.1.262.25	15.1198	729.22	716.02	15.14	0.17	446.798
4	235.3	235.3	75.05	74.2	72.94	sp|P01024|CO3_HUMAN	Complement C3 OS=Homo sapiens OX=9606 GN=C3 PE=1 SV=2	0.00130485	99	QLYNVEATSYALLALLQLKDFDFVPPVVR	Gln->pyro-Glu@N-term; Oxidation(Y)@10; Deamidated(Q)@17	Oxidation(Y)@1235	missed K-D@19	0.0390321	3321.79	1108.27	3321.75	1108.26	3	16	2.1.1.924.48	53.1276	453.27	448.04	53.14	0.11	10119.8
4	235.3	235.3	75.05	74.2	72.94	sp|P01024|CO3_HUMAN	Complement C3 OS=Homo sapiens OX=9606 GN=C3 PE=1 SV=2	0.000434506	99	SPMYSIITPN			cleaved G-S@N-term; cleaved N-I@C-term	-0.00250537	1121.54	1122.55	1121.54	1122.55	1	12	1.1.1.634.11	36.5615	4.03122	4.03122			3202.57
4	235.3	235.3	75.05	74.2	72.94	sp|P01024|CO3_HUMAN	Complement C3 OS=Homo sapiens OX=9606 GN=C3 PE=1 SV=2	0.000434506	99	VEHWPEEDECQDEENQK	Propionamide(C)@10		cleaved W-V@N-term	-0.000289574	2213.88	738.967	2213.88	738.968	3	13	1.1.1.273.26	15.7539	1088.71	1019.17	15.72	0.17	528.328
4	235.3	235.3	75.05	74.2	72.94	sp|P01024|CO3_HUMAN	Complement C3 OS=Homo sapiens OX=9606 GN=C3 PE=1 SV=2	1.79588	98.88	QGALELIK				-0.000466956	870.517	436.266	870.517	436.266	2	8	2.1.1.467.5	26.7869	11123.8	2440.77	26.62	0.17	1410.24
4	235.3	235.3	75.05	74.2	72.94	sp|P01024|CO3_HUMAN	Complement C3 OS=Homo sapiens OX=9606 GN=C3 PE=1 SV=2	1.69897	98.78	GVFVLNK				-0.00136142	775.458	388.736	775.459	388.737	2	8	1.1.1.439.2	25.298	2422.23	1941.67	25.35	0.12	1225.48
4	235.3	235.3	75.05	74.2	72.94	sp|P01024|CO3_HUMAN	Complement C3 OS=Homo sapiens OX=9606 GN=C3 PE=1 SV=2	0.0101054	98.06	GQGTLSVVTMYHA	Oxidation(M)@10		cleaved A-K@C-term	0.00906757	1378.66	690.339	1378.66	690.335	2	12	4.1.1.511.35	29.3465	1344.73	1040.23	29.59	0.58	1204.57
4	235.3	235.3	75.05	74.2	72.94	sp|P01024|CO3_HUMAN	Complement C3 OS=Homo sapiens OX=9606 GN=C3 PE=1 SV=2	0.00524307	97.67	VRVELLHNPAFCSLAT	Propionamide(C)@12		cleaved T-T@C-term; missed R-V@2	-0.000578063	1839.97	614.329	1839.97	614.329	3	12	4.1.1.696.5	39.9722	534.2	508.14	40.02	0.63	906
4	235.3	235.3	75.05	74.2	72.94	sp|P01024|CO3_HUMAN	Complement C3 OS=Homo sapiens OX=9606 GN=C3 PE=1 SV=2	0.0565055	97.48	LHLSVLR			cleaved Y-L@N-term	-0.000306373	836.523	419.269	836.523	419.269	2	8	1.1.1.433.5	24.9531	6286.43	3572.17	25.06	0.17	1402.9
4	235.3	235.3	75.05	74.2	72.94	sp|P01024|CO3_HUMAN	Complement C3 OS=Homo sapiens OX=9606 GN=C3 PE=1 SV=2	0.0385789	96.8	LFIQTDK			cleaved Y-L@N-term	-0.0020755	863.473	432.744	863.475	432.745	2	7	4.1.1.369.8	21.1336	1329.12	1096.53	21.18	0.17	881.821
5	202.86	202.86	39.28	37.49	33.86	sp|P22105|TENX_HUMAN	Tenascin-X OS=Homo sapiens OX=9606 GN=TNXB PE=1 SV=5	2	99	AGQCVCVEGFR	Propionamide(C)@4; Propionamide(C)@6			-0.00119388	1309.59	655.802	1309.59	655.803	2	11	1.1.1.398.39	22.9698	2343.21	1543.11	23.05	0.17	958.154
5	202.86	202.86	39.28	37.49	33.86	sp|P22105|TENX_HUMAN	Tenascin-X OS=Homo sapiens OX=9606 GN=TNXB PE=1 SV=5	2	99	AVAVSGLDPAR				9.74774e-05	1054.58	528.296	1054.58	528.296	2	17	1.1.1.386.12	22.2547	20066.8	18122	22.19	0.23	4056.32
5	202.86	202.86	39.28	37.49	33.86	sp|P22105|TENX_HUMAN	Tenascin-X OS=Homo sapiens OX=9606 GN=TNXB PE=1 SV=5	2	99	AVRVPGHEDGVTISGLEPDHKYK			missed R-V@3; missed K-Y@21	-0.00503741	2503.28	501.663	2503.28	501.664	5	12	1.1.1.396.10	22.829	38309.1	37525.5	22.82	0.17	5273.75
5	202.86	202.86	39.28	37.49	33.86	sp|P22105|TENX_HUMAN	Tenascin-X OS=Homo sapiens OX=9606 GN=TNXB PE=1 SV=5	2	99	CEDGECICDTGYSGDDCGVR	Propionamide(C)@1; Propionamide(C)@6; Propionamide(C)@8; Propionamide(C)@17			0.00320357	2379.87	1190.94	2379.87	1190.94	2	12	1.1.1.367.67	21.1984	1194.02	1192.9	21.15	0.17	405.574
5	202.86	202.86	39.28	37.49	33.86	sp|P22105|TENX_HUMAN	Tenascin-X OS=Homo sapiens OX=9606 GN=TNXB PE=1 SV=5	2	99	CENGVCVCNAGYSGEDCGVR	Propionamide(C)@1; Propionamide(C)@6; Propionamide(C)@8; Propionamide(C)@17			-0.00130339	2317.92	1159.97	2317.92	1159.97	2	15	1.1.1.368.55	21.254	1437.26	1300.96	21.21	0.12	461.864
5	202.86	202.86	39.28	37.49	33.86	sp|P22105|TENX_HUMAN	Tenascin-X OS=Homo sapiens OX=9606 GN=TNXB PE=1 SV=5	2	99	CLCDPGYTGPTCATR	Propionamide(C)@1; Propionamide(C)@3; Propionamide(C)@12			0.00950452	1769.76	885.889	1769.75	885.884	2	17	1.1.1.366.54	21.1381	2946.27	2309	21.09	0.17	858.418
5	202.86	202.86	39.28	37.49	33.86	sp|P22105|TENX_HUMAN	Tenascin-X OS=Homo sapiens OX=9606 GN=TNXB PE=1 SV=5	2	99	CVCDPGYTGDDCGMR	Propionamide(C)@1; Propionamide(C)@3; Propionamide(C)@12			0.00149804	1803.67	902.842	1803.67	902.841	2	14	1.1.1.317.53	18.3071	2614.62	2352.93	18.33	0.17	976.045
5	202.86	202.86	39.28	37.49	33.86	sp|P22105|TENX_HUMAN	Tenascin-X OS=Homo sapiens OX=9606 GN=TNXB PE=1 SV=5	2	99	CVCDPGYTGEDCGTR	Propionamide(C)@1; Propionamide(C)@3; Propionamide(C)@12			0.00161163	1787.69	894.854	1787.69	894.853	2	20	1.1.1.244.26	14.0859	4561.72	4166.51	14.15	0.17	1001.18
5	202.86	202.86	39.28	37.49	33.86	sp|P22105|TENX_HUMAN	Tenascin-X OS=Homo sapiens OX=9606 GN=TNXB PE=1 SV=5	2	99	CVCEDGYSGEDCGVR	Propionamide(C)@1; Propionamide(C)@3; Propionamide(C)@12			-0.00371358	1803.68	902.848	1803.69	902.85	2	19	2.1.1.264.19	15.1559	498.63	474.91	15.11	0.17	317.488
5	202.86	202.86	39.28	37.49	33.86	sp|P22105|TENX_HUMAN	Tenascin-X OS=Homo sapiens OX=9606 GN=TNXB PE=1 SV=5	2	99	CVCNPGFTGEDCGSR	Propionamide(C)@1; Propionamide(C)@3; Propionamide(C)@12			0.00221157	1756.7	879.357	1756.7	879.356	2	15	1.1.1.301.51	17.3861	2495	1890.4	17.45	0.12	666.472
5	202.86	202.86	39.28	37.49	33.86	sp|P22105|TENX_HUMAN	Tenascin-X OS=Homo sapiens OX=9606 GN=TNXB PE=1 SV=5	2	99	CVCNPGFTGEDCGSRR	Propionamide(C)@1; Propionamide(C)@3; Propionamide(C)@12		missed R-R@15	0.000324515	1912.8	638.607	1912.8	638.607	3	9	1.1.1.252.9	14.5154	1660.27	1596.34	14.55	0.17	685.087
5	202.86	202.86	39.28	37.49	33.86	sp|P22105|TENX_HUMAN	Tenascin-X OS=Homo sapiens OX=9606 GN=TNXB PE=1 SV=5	2	99	CVCNPGYTGEDCGVR	Propionamide(C)@1; Propionamide(C)@3; Propionamide(C)@12			0.00115894	1784.73	893.372	1784.73	893.371	2	13	1.1.1.293.37	16.9209	4971.89	4651.98	16.94	0.17	1278.27
5	202.86	202.86	39.28	37.49	33.86	sp|P22105|TENX_HUMAN	Tenascin-X OS=Homo sapiens OX=9606 GN=TNXB PE=1 SV=5	2	99	DAQGQPQAVPVAGDENEVTVPGLDPDRK			missed R-K@27	-0.00232736	2901.41	968.143	2901.41	968.144	3	28	1.1.1.585.18	33.7541	1067.58	1054.3	33.76	0.17	7885.84
5	202.86	202.86	39.28	37.49	33.86	sp|P22105|TENX_HUMAN	Tenascin-X OS=Homo sapiens OX=9606 GN=TNXB PE=1 SV=5	2	99	DAQGQPQAVPVSGDLR				0.00133277	1636.82	819.416	1636.82	819.416	2	15	1.1.1.401.40	23.1491	21457.5	4725.57	22.99	0.17	1104.76
5	202.86	202.86	39.28	37.49	33.86	sp|P22105|TENX_HUMAN	Tenascin-X OS=Homo sapiens OX=9606 GN=TNXB PE=1 SV=5	2	99	DGQPQVVPVAADQR				-0.00276159	1478.75	740.38	1478.75	740.381	2	13	1.1.1.363.50	20.9593	3005.69	2842.53	20.97	0.12	965.467
5	202.86	202.86	39.28	37.49	33.86	sp|P22105|TENX_HUMAN	Tenascin-X OS=Homo sapiens OX=9606 GN=TNXB PE=1 SV=5	2	99	DGQPQVVPVEGPQR				0.00824133	1504.77	753.393	1504.76	753.389	2	16	1.1.1.376.59	21.7112	22440.6	7744.05	21.55	0.17	1711.58
5	202.86	202.86	39.28	37.49	33.86	sp|P22105|TENX_HUMAN	Tenascin-X OS=Homo sapiens OX=9606 GN=TNXB PE=1 SV=5	2	99	DGQPQVVPVEGSLR				-0.00634716	1479.76	740.888	1479.77	740.891	2	16	1.1.1.490.27	28.2851	819.61	587.56	28.23	0.17	1744.13
5	202.86	202.86	39.28	37.49	33.86	sp|P22105|TENX_HUMAN	Tenascin-X OS=Homo sapiens OX=9606 GN=TNXB PE=1 SV=5	2	99	DKDGQPQVVPVAADQR			missed K-D@2	0.000269098	1721.87	574.964	1721.87	574.964	3	11	1.1.1.311.21	17.9325	37907	13636.4	18.08	0.17	1138.33
5	202.86	202.86	39.28	37.49	33.86	sp|P22105|TENX_HUMAN	Tenascin-X OS=Homo sapiens OX=9606 GN=TNXB PE=1 SV=5	2	99	DRDGQPQVVPVAADQR			missed R-D@2	0.000978043	1749.88	584.3	1749.88	584.299	3	12	1.1.1.318.35	18.3448	19277.5	6292.33	18.49	0.12	1973.16
5	202.86	202.86	39.28	37.49	33.86	sp|P22105|TENX_HUMAN	Tenascin-X OS=Homo sapiens OX=9606 GN=TNXB PE=1 SV=5	2	99	DRDGQPQVVPVEGPQR			missed R-D@2	-0.000522434	1775.89	592.971	1775.89	592.971	3	11	1.1.1.331.28	19.0937	35524.3	15707.2	19.19	0.17	1639.35
5	202.86	202.86	39.28	37.49	33.86	sp|P22105|TENX_HUMAN	Tenascin-X OS=Homo sapiens OX=9606 GN=TNXB PE=1 SV=5	2	99	DRDGQPQVVPVEGSLR			missed R-D@2	-0.00113581	1750.9	584.639	1750.9	584.639	3	16	1.1.1.437.26	25.2067	13376.5	11821.5	25.24	0.12	2644.45
5	202.86	202.86	39.28	37.49	33.86	sp|P22105|TENX_HUMAN	Tenascin-X OS=Homo sapiens OX=9606 GN=TNXB PE=1 SV=5	2	99	DRDGRPQVVPVEGPER			missed R-D@2	3.54925e-05	1804.92	602.647	1804.92	602.647	3	11	1.1.1.299.25	17.247	39354.6	31470.8	17.33	0.17	5034.28
5	202.86	202.86	39.28	37.49	33.86	sp|P22105|TENX_HUMAN	Tenascin-X OS=Homo sapiens OX=9606 GN=TNXB PE=1 SV=5	2	99	DRDPNSLLISCAVSYR	Propionamide(C)@11		missed R-D@2	-0.00232003	1878.92	627.315	1878.93	627.316	3	13	1.1.1.614.8	35.3985	505.39	307.16	35.48	0.12	1617.52
5	202.86	202.86	39.28	37.49	33.86	sp|P22105|TENX_HUMAN	Tenascin-X OS=Homo sapiens OX=9606 GN=TNXB PE=1 SV=5	2	99	ELPPHLGELTVAEETSSSLR				-0.00219935	2164.1	722.374	2164.1	722.374	3	20	1.1.1.664.10	38.2764	130.81	102.41	38.22	0.29	1698.23
5	202.86	202.86	39.28	37.49	33.86	sp|P22105|TENX_HUMAN	Tenascin-X OS=Homo sapiens OX=9606 GN=TNXB PE=1 SV=5	2	99	ESEVTVGGLEPGHK				-0.00104364	1437.71	719.862	1437.71	719.862	2	10	1.1.1.329.47	18.9906	3595.01	3248.43	19.06	0.17	1360.48
5	202.86	202.86	39.28	37.49	33.86	sp|P22105|TENX_HUMAN	Tenascin-X OS=Homo sapiens OX=9606 GN=TNXB PE=1 SV=5	2	99	EVSVPGLDPAHR				0.0002703	1275.66	426.226	1275.66	426.226	3	11	1.1.1.436.3	25.1259	5065.12	3062.7	25.01	0.17	1501.71
5	202.86	202.86	39.28	37.49	33.86	sp|P22105|TENX_HUMAN	Tenascin-X OS=Homo sapiens OX=9606 GN=TNXB PE=1 SV=5	2	99	EVTIPDLEPSR				-0.000792134	1254.64	628.33	1254.65	628.33	2	11	1.1.1.574.14	33.1065	918.59	839.01	33.13	0.17	2635.46
5	202.86	202.86	39.28	37.49	33.86	sp|P22105|TENX_HUMAN	Tenascin-X OS=Homo sapiens OX=9606 GN=TNXB PE=1 SV=5	2	99	EVTVQGLEPSR				-0.0019082	1213.63	607.822	1213.63	607.822	2	12	1.1.1.393.29	22.6705	8322.92	4204.43	22.77	0.17	1387.59
5	202.86	202.86	39.28	37.49	33.86	sp|P22105|TENX_HUMAN	Tenascin-X OS=Homo sapiens OX=9606 GN=TNXB PE=1 SV=5	2	99	EVTVQGLEPSRK			missed R-K@11	0.000572842	1341.73	671.87	1341.73	671.87	2	12	1.1.1.319.46	18.4149	4403.43	3414.42	18.49	0.23	990.016
5	202.86	202.86	39.28	37.49	33.86	sp|P22105|TENX_HUMAN	Tenascin-X OS=Homo sapiens OX=9606 GN=TNXB PE=1 SV=5	2	99	EVTVYNLEPER				-0.00181987	1347.67	674.84	1347.67	674.841	2	15	1.1.1.500.18	28.8489	1283.89	1096.49	28.92	0.17	2034.41
5	202.86	202.86	39.28	37.49	33.86	sp|P22105|TENX_HUMAN	Tenascin-X OS=Homo sapiens OX=9606 GN=TNXB PE=1 SV=5	2	99	FDSFTVQYK			cleaved S-F@N-term	-0.00113492	1133.54	567.776	1133.54	567.777	2	10	6.1.1.502.10	28.8011	463.97	439.61	28.83	0.23	256.776
5	202.86	202.86	39.28	37.49	33.86	sp|P22105|TENX_HUMAN	Tenascin-X OS=Homo sapiens OX=9606 GN=TNXB PE=1 SV=5	2	99	FGVPSPSTLEPHPRPLLQR				-0.000922303	2127.16	532.797	2127.16	532.797	4	11	1.1.1.606.4	34.9184	2910.68	1552.79	34.79	0.23	1166.53
5	202.86	202.86	39.28	37.49	33.86	sp|P22105|TENX_HUMAN	Tenascin-X OS=Homo sapiens OX=9606 GN=TNXB PE=1 SV=5	2	99	FLLFGIQDGK				0.000461581	1136.62	569.319	1136.62	569.319	2	16	1.1.1.803.2	46.1963	96.2648	66.7571	46.2822	0.1715	760.186
5	202.86	202.86	39.28	37.49	33.86	sp|P22105|TENX_HUMAN	Tenascin-X OS=Homo sapiens OX=9606 GN=TNXB PE=1 SV=5	2	99	FLLYGLLGGK				-0.000131752	1079.64	540.826	1079.64	540.826	2	12	1.1.1.908.2	51.4113	226.08	130.48	51.5	0.11	687.372
5	202.86	202.86	39.28	37.49	33.86	sp|P22105|TENX_HUMAN	Tenascin-X OS=Homo sapiens OX=9606 GN=TNXB PE=1 SV=5	2	99	FLLYGLLGK				0.00417137	1022.62	512.318	1022.62	512.315	2	14	1.1.1.907.2	51.3417	319.04	89.14	51.2	0.11	367.642
5	202.86	202.86	39.28	37.49	33.86	sp|P22105|TENX_HUMAN	Tenascin-X OS=Homo sapiens OX=9606 GN=TNXB PE=1 SV=5	2	99	FLLYGLSGR				0.000585206	1024.57	513.293	1024.57	513.293	2	11	1.1.1.694.3	39.9584	340.31	189.75	40.05	0.11	524.342
5	202.86	202.86	39.28	37.49	33.86	sp|P22105|TENX_HUMAN	Tenascin-X OS=Homo sapiens OX=9606 GN=TNXB PE=1 SV=5	2	99	FTLFGIANK				0.000525143	1009.56	505.787	1009.56	505.787	2	12	1.1.1.728.2	41.8898	550.17	293.28	41.99	0.11	938.93
5	202.86	202.86	39.28	37.49	33.86	sp|P22105|TENX_HUMAN	Tenascin-X OS=Homo sapiens OX=9606 GN=TNXB PE=1 SV=5	2	99	FVLYGFVGK				0.00279627	1028.57	515.293	1028.57	515.292	2	14	1.1.1.733.2	42.1759	324.8	223.76	42.28	0.17	1009.39
5	202.86	202.86	39.28	37.49	33.86	sp|P22105|TENX_HUMAN	Tenascin-X OS=Homo sapiens OX=9606 GN=TNXB PE=1 SV=5	2	99	FVVSYVSAGNQR	Deamidated(N)@10			-0.00212669	1326.65	664.335	1326.66	664.336	2	17	1.1.1.474.18	27.3495	710.48	656.85	27.38	0.29	1282.21
5	202.86	202.86	39.28	37.49	33.86	sp|P22105|TENX_HUMAN	Tenascin-X OS=Homo sapiens OX=9606 GN=TNXB PE=1 SV=5	2	99	GEESEVTVGGLEPGCK	Propionamide(C)@15			-7.61833e-05	1660.76	831.388	1660.76	831.388	2	20	1.1.1.423.45	24.4235	695.99	690.39	24.43	0.23	797.791
5	202.86	202.86	39.28	37.49	33.86	sp|P22105|TENX_HUMAN	Tenascin-X OS=Homo sapiens OX=9606 GN=TNXB PE=1 SV=5	2	99	GEESEVTVGGLEPGR			cleaved G-G@N-term	-0.000279974	1514.72	758.368	1514.72	758.368	2	21	1.1.1.426.38	24.591	1366.76	1284.14	24.61	0.17	1011.92
5	202.86	202.86	39.28	37.49	33.86	sp|P22105|TENX_HUMAN	Tenascin-X OS=Homo sapiens OX=9606 GN=TNXB PE=1 SV=5	2	99	GFEFSVPFTEMK				-0.00369848	1417.66	709.835	1417.66	709.837	2	16	1.1.1.852.4	48.6591	32.43	31.86	48.66	0.11	1874.91
5	202.86	202.86	39.28	37.49	33.86	sp|P22105|TENX_HUMAN	Tenascin-X OS=Homo sapiens OX=9606 GN=TNXB PE=1 SV=5	2	99	GHGLCEDGVCVCDAGYSGEDCSTR	Propionamide(C)@5; Propionamide(C)@10; Propionamide(C)@12; Propionamide(C)@21			-0.00263602	2716.06	906.361	2716.06	906.361	3	24	1.1.1.406.36	23.4341	4243.61	3909.61	23.45	0.11	2041.47
5	202.86	202.86	39.28	37.49	33.86	sp|P22105|TENX_HUMAN	Tenascin-X OS=Homo sapiens OX=9606 GN=TNXB PE=1 SV=5	2	99	GLAPGQEYQVTVR				-0.00215124	1416.73	709.374	1416.74	709.375	2	20	1.1.1.439.38	25.341	1368.41	956.19	25.41	0.17	3964.03
5	202.86	202.86	39.28	37.49	33.86	sp|P22105|TENX_HUMAN	Tenascin-X OS=Homo sapiens OX=9606 GN=TNXB PE=1 SV=5	2	99	GLKEQCTGGCCPASAQAGTGQTDVR	Propionamide(C)@6; Propionamide(C)@10; Propionamide(C)@11		missed K-E@3	-0.0025193	2650.19	884.403	2650.19	884.404	3	24	1.1.1.243.25	14.03	3057.05	2968.52	14.04	0.12	907.621
5	202.86	202.86	39.28	37.49	33.86	sp|P22105|TENX_HUMAN	Tenascin-X OS=Homo sapiens OX=9606 GN=TNXB PE=1 SV=5	2	99	GPDCAIQTCPGDCR	Propionamide(C)@4; Propionamide(C)@9; Propionamide(C)@13			0.000289738	1647.68	824.848	1647.68	824.847	2	20	1.1.1.259.29	14.9536	2220.55	2066.03	14.97	0.17	648.39
5	202.86	202.86	39.28	37.49	33.86	sp|P22105|TENX_HUMAN	Tenascin-X OS=Homo sapiens OX=9606 GN=TNXB PE=1 SV=5	2	99	GRCEDGECICDTGYSGDDCGVR	Propionamide(C)@3; Propionamide(C)@8; Propionamide(C)@10; Propionamide(C)@19		missed R-C@2	0.00376946	2593	865.34	2592.99	865.339	3	19	1.1.1.321.54	18.5389	3417.47	3215.1	18.56	0.17	1180.84
5	202.86	202.86	39.28	37.49	33.86	sp|P22105|TENX_HUMAN	Tenascin-X OS=Homo sapiens OX=9606 GN=TNXB PE=1 SV=5	2	99	GRCENGVCVCNAGYSGEDCGVR	Propionamide(C)@3; Propionamide(C)@8; Propionamide(C)@10; Propionamide(C)@19		missed R-C@2	-0.00163167	2531.04	844.687	2531.04	844.688	3	17	1.1.1.317.52	18.3061	615.52	598.74	18.31	0.17	898.205
5	202.86	202.86	39.28	37.49	33.86	sp|P22105|TENX_HUMAN	Tenascin-X OS=Homo sapiens OX=9606 GN=TNXB PE=1 SV=5	2	99	GTSWGLPASK				-0.00203622	1002.51	502.263	1002.51	502.264	2	11	1.1.1.417.15	24.0441	5532.05	5301.61	24.03	0.23	1607.12
5	202.86	202.86	39.28	37.49	33.86	sp|P22105|TENX_HUMAN	Tenascin-X OS=Homo sapiens OX=9606 GN=TNXB PE=1 SV=5	2	99	IGGDRNDITLSGLESDHR			missed R-N@5	-0.00683822	1953.94	652.322	1953.95	652.324	3	15	1.1.1.437.32	25.2152	1906.02	1649.57	25.29	0.17	1148.19
5	202.86	202.86	39.28	37.49	33.86	sp|P22105|TENX_HUMAN	Tenascin-X OS=Homo sapiens OX=9606 GN=TNXB PE=1 SV=5	2	99	ILISGLEPSTPYR				-0.00198088	1444.79	723.403	1444.79	723.404	2	18	1.1.1.650.7	37.4522	763.69	326.77	37.59	0.17	3052.86
5	202.86	202.86	39.28	37.49	33.86	sp|P22105|TENX_HUMAN	Tenascin-X OS=Homo sapiens OX=9606 GN=TNXB PE=1 SV=5	2	99	LGELTVTDR				0.00170256	1002.54	502.275	1002.53	502.275	2	12	2.1.1.363.10	20.8141	3462.63	2852.95	20.87	0.12	1928.93
5	202.86	202.86	39.28	37.49	33.86	sp|P22105|TENX_HUMAN	Tenascin-X OS=Homo sapiens OX=9606 GN=TNXB PE=1 SV=5	2	99	LGPISADSTTAPLEK				0.000970088	1498.79	750.402	1498.79	750.401	2	23	1.1.1.506.21	29.2024	2846.48	598.62	29.04	0.17	1151.71
5	202.86	202.86	39.28	37.49	33.86	sp|P22105|TENX_HUMAN	Tenascin-X OS=Homo sapiens OX=9606 GN=TNXB PE=1 SV=5	2	99	LGPLSAEGTTGLAPAGQTSEESRPR				-0.0028304	2481.24	828.088	2481.25	828.089	3	26	1.1.1.492.19	28.3969	4039.21	3176.51	28.46	0.17	6113.7
5	202.86	202.86	39.28	37.49	33.86	sp|P22105|TENX_HUMAN	Tenascin-X OS=Homo sapiens OX=9606 GN=TNXB PE=1 SV=5	2	99	LGVLTVTDTTPDSMR	Oxidation(M)@14			0.00264593	1620.81	811.41	1620.8	811.409	2	24	1.1.1.534.18	30.8243	1202.25	1122.64	30.88	0.17	3888.02
5	202.86	202.86	39.28	37.49	33.86	sp|P22105|TENX_HUMAN	Tenascin-X OS=Homo sapiens OX=9606 GN=TNXB PE=1 SV=5	2	99	LQGLIPGAR				-0.000956545	923.554	462.784	923.555	462.785	2	9	1.1.1.469.5	27.0342	4330.85	2185.27	26.91	0.17	1342.73
5	202.86	202.86	39.28	37.49	33.86	sp|P22105|TENX_HUMAN	Tenascin-X OS=Homo sapiens OX=9606 GN=TNXB PE=1 SV=5	2	99	LQVVPVAANQR				-0.000282705	1193.69	597.851	1193.69	597.851	2	10	1.1.1.423.25	24.4001	14751.7	7735.68	24.54	0.17	2732.22
5	202.86	202.86	39.28	37.49	33.86	sp|P22105|TENX_HUMAN	Tenascin-X OS=Homo sapiens OX=9606 GN=TNXB PE=1 SV=5	2	99	LSQLSVTDVTTSSLR				-0.000372511	1605.86	803.936	1605.86	803.936	2	20	1.1.1.605.16	34.898	1722.64	192.2	34.68	0.17	1705.08
5	202.86	202.86	39.28	37.49	33.86	sp|P22105|TENX_HUMAN	Tenascin-X OS=Homo sapiens OX=9606 GN=TNXB PE=1 SV=5	2	99	MHLLEETTVR	Oxidation(M)@1			0.00402668	1243.63	415.55	1243.62	415.548	3	10	1.1.1.294.3	16.9379	274.55	271.02	16.93	0.17	375.883
5	202.86	202.86	39.28	37.49	33.86	sp|P22105|TENX_HUMAN	Tenascin-X OS=Homo sapiens OX=9606 GN=TNXB PE=1 SV=5	2	99	MHLYGLHEGQR				0.00292275	1339.65	447.557	1339.65	447.556	3	12	1.1.1.290.3	16.7049	41934	14871.1	16.58	0.17	2388.39
5	202.86	202.86	39.28	37.49	33.86	sp|P22105|TENX_HUMAN	Tenascin-X OS=Homo sapiens OX=9606 GN=TNXB PE=1 SV=5	2	99	MHLYGLHEGR				9.10049e-05	1211.59	404.87	1211.59	404.87	3	12	1.1.1.305.2	17.5715	32193.8	10918.5	17.45	0.17	1546.67
5	202.86	202.86	39.28	37.49	33.86	sp|P22105|TENX_HUMAN	Tenascin-X OS=Homo sapiens OX=9606 GN=TNXB PE=1 SV=5	2	99	MNLYGFHGGQR				-0.0018712	1278.59	640.303	1278.59	640.304	2	13	1.1.1.391.32	22.5598	13672.3	12823.3	22.58	0.23	4652.4
5	202.86	202.86	39.28	37.49	33.86	sp|P22105|TENX_HUMAN	Tenascin-X OS=Homo sapiens OX=9606 GN=TNXB PE=1 SV=5	2	99	MRVPEGPGAHEEVLPGDVR	Oxidation(M)@1		missed R-V@2	-0.00503284	2060.01	516.009	2060.01	516.01	4	14	1.1.1.366.12	21.0996	11416.8	11352.7	21.1	0.17	2056.79
5	202.86	202.86	39.28	37.49	33.86	sp|P22105|TENX_HUMAN	Tenascin-X OS=Homo sapiens OX=9606 GN=TNXB PE=1 SV=5	2	99	NDITLSGLESDHR				-0.000464492	1455.69	728.855	1455.7	728.855	2	17	1.1.1.438.43	25.2868	517.2	509.04	25.29	0.17	841.566
5	202.86	202.86	39.28	37.49	33.86	sp|P22105|TENX_HUMAN	Tenascin-X OS=Homo sapiens OX=9606 GN=TNXB PE=1 SV=5	2	99	QRVGPESVVAK	Gln->pyro-Glu@N-term		missed R-V@2	-0.00350407	1151.63	576.82	1151.63	576.822	2	9	1.1.1.331.25	19.0922	4297.67	4296.05	19.07	0.17	1684.49
5	202.86	202.86	39.28	37.49	33.86	sp|P22105|TENX_HUMAN	Tenascin-X OS=Homo sapiens OX=9606 GN=TNXB PE=1 SV=5	2	99	RVGPVSAVGVTAPEEESPDAPLAK			missed R-V@1	-0.00273144	2375.23	792.751	2375.23	792.752	3	25	1.1.1.525.19	30.298	994.39	948.45	30.31	0.12	3108.63
5	202.86	202.86	39.28	37.49	33.86	sp|P22105|TENX_HUMAN	Tenascin-X OS=Homo sapiens OX=9606 GN=TNXB PE=1 SV=5	2	99	SAVITSLDPGR				-0.00199395	1114.6	558.305	1114.6	558.306	2	12	1.1.1.444.12	25.5988	2672.31	2569.39	25.53	0.29	2881.16
5	202.86	202.86	39.28	37.49	33.86	sp|P22105|TENX_HUMAN	Tenascin-X OS=Homo sapiens OX=9606 GN=TNXB PE=1 SV=5	2	99	SAVITSLDPGRK			missed R-K@11	-0.00235003	1242.69	622.353	1242.69	622.354	2	12	1.1.1.357.37	20.5975	8981.55	4846.73	20.51	0.17	1015.14
5	202.86	202.86	39.28	37.49	33.86	sp|P22105|TENX_HUMAN	Tenascin-X OS=Homo sapiens OX=9606 GN=TNXB PE=1 SV=5	2	99	SCPWDCGEGGR	Propionamide(C)@2; Propionamide(C)@6			0.00267365	1307.51	654.76	1307.5	654.758	2	12	1.1.1.285.28	16.4479	5270.44	2949.6	16.53	0.17	2153.21
5	202.86	202.86	39.28	37.49	33.86	sp|P22105|TENX_HUMAN	Tenascin-X OS=Homo sapiens OX=9606 GN=TNXB PE=1 SV=5	2	99	SFVVSSLDPDHK				-0.00232733	1329.65	665.834	1329.66	665.836	2	14	1.1.1.477.17	27.5162	847.54	756.19	27.55	0.23	1871.53
5	202.86	202.86	39.28	37.49	33.86	sp|P22105|TENX_HUMAN	Tenascin-X OS=Homo sapiens OX=9606 GN=TNXB PE=1 SV=5	2	99	SFVVSSLDPDHKYR			missed K-Y@12	-0.00224075	1648.82	550.614	1648.82	550.614	3	10	1.1.1.458.10	26.4033	6965.3	3751.37	26.28	0.17	1445.71
5	202.86	202.86	39.28	37.49	33.86	sp|P22105|TENX_HUMAN	Tenascin-X OS=Homo sapiens OX=9606 GN=TNXB PE=1 SV=5	2	99	SVTVTPLDAGR				-0.000212443	1114.6	558.306	1114.6	558.306	2	9	1.1.1.400.25	23.0683	8990.44	6819.33	23.11	0.17	2261.9
5	202.86	202.86	39.28	37.49	33.86	sp|P22105|TENX_HUMAN	Tenascin-X OS=Homo sapiens OX=9606 GN=TNXB PE=1 SV=5	2	99	TITTMIDGPQDLR	Oxidation(M)@5			-0.000935548	1475.73	738.871	1475.73	738.872	2	19	1.1.1.475.28	27.4177	1331.4	1111.18	27.49	0.29	1361.93
5	202.86	202.86	39.28	37.49	33.86	sp|P22105|TENX_HUMAN	Tenascin-X OS=Homo sapiens OX=9606 GN=TNXB PE=1 SV=5	2	99	TLCSLHGVFDLSR	Propionamide(C)@3			-0.00458732	1517.76	506.928	1517.77	506.929	3	12	1.1.1.635.2	36.5728	317.96	303.03	36.62	0.11	491.54
5	202.86	202.86	39.28	37.49	33.86	sp|P22105|TENX_HUMAN	Tenascin-X OS=Homo sapiens OX=9606 GN=TNXB PE=1 SV=5	2	99	TLSPVLESPR				-8.76996e-05	1097.61	549.811	1097.61	549.811	2	13	1.1.1.449.15	25.8911	8584.1	6541.04	25.81	0.17	1892.22
5	202.86	202.86	39.28	37.49	33.86	sp|P22105|TENX_HUMAN	Tenascin-X OS=Homo sapiens OX=9606 GN=TNXB PE=1 SV=5	2	99	TSDSLLLR				-0.00115386	903.501	452.758	903.503	452.759	2	9	1.1.1.439.7	25.304	4133.7	1491.36	25.12	0.23	721.039
5	202.86	202.86	39.28	37.49	33.86	sp|P22105|TENX_HUMAN	Tenascin-X OS=Homo sapiens OX=9606 GN=TNXB PE=1 SV=5	2	99	TSTIFLNGNR				-0.00180302	1121.58	561.798	1121.58	561.799	2	13	1.1.1.413.24	23.8178	10127.2	3598.55	23.97	0.23	1525.58
5	202.86	202.86	39.28	37.49	33.86	sp|P22105|TENX_HUMAN	Tenascin-X OS=Homo sapiens OX=9606 GN=TNXB PE=1 SV=5	2	99	TVTVEDLEPGKK			missed K-K@11	-0.00189663	1314.7	439.241	1314.7	439.242	3	10	1.1.1.375.3	21.6126	18718.1	11079.3	21.49	0.17	823.057
5	202.86	202.86	39.28	37.49	33.86	sp|P22105|TENX_HUMAN	Tenascin-X OS=Homo sapiens OX=9606 GN=TNXB PE=1 SV=5	2	99	VGGEESEVTVGGLEPGR				0.00167788	1670.81	836.414	1670.81	836.413	2	26	1.1.1.457.34	26.3816	3562.63	2795.14	26.45	0.12	2558.45
5	202.86	202.86	39.28	37.49	33.86	sp|P22105|TENX_HUMAN	Tenascin-X OS=Homo sapiens OX=9606 GN=TNXB PE=1 SV=5	2	99	VGGEESEVTVGGLEPGRK			missed R-K@17	-0.000340775	1798.91	600.643	1798.91	600.643	3	20	1.1.1.388.21	22.377	47172.7	19872.7	22.25	0.17	1955.26
5	202.86	202.86	39.28	37.49	33.86	sp|P22105|TENX_HUMAN	Tenascin-X OS=Homo sapiens OX=9606 GN=TNXB PE=1 SV=5	2	99	VGGKESEVTVGGLEPGHK			missed K-E@4	-0.00396057	1778.91	593.978	1778.92	593.979	3	10	1.1.1.299.24	17.2465	3009.62	2531.45	17.22	0.17	614.9
5	202.86	202.86	39.28	37.49	33.86	sp|P22105|TENX_HUMAN	Tenascin-X OS=Homo sapiens OX=9606 GN=TNXB PE=1 SV=5	2	99	VGPISAVAITAGR				-0.0021358	1210.7	606.358	1210.7	606.359	2	20	1.1.1.573.12	33.0465	350.39	345.77	33.06	0.17	2733.11
5	202.86	202.86	39.28	37.49	33.86	sp|P22105|TENX_HUMAN	Tenascin-X OS=Homo sapiens OX=9606 GN=TNXB PE=1 SV=5	2	99	VRGEESEVTVGGLEPGCK	Propionamide(C)@17		missed R-G@2	-0.00012681	1915.93	639.651	1915.93	639.651	3	14	1.1.1.379.34	21.8694	21070.1	9800.47	21.96	0.17	1246.37
5	202.86	202.86	39.28	37.49	33.86	sp|P22105|TENX_HUMAN	Tenascin-X OS=Homo sapiens OX=9606 GN=TNXB PE=1 SV=5	2	99	VRGEESEVTVGGLEPGR			missed R-G@2	-0.000641542	1769.89	590.971	1769.89	590.971	3	12	1.1.1.381.32	21.9794	25181.4	14927.4	22.07	0.12	1719.19
5	202.86	202.86	39.28	37.49	33.86	sp|P22105|TENX_HUMAN	Tenascin-X OS=Homo sapiens OX=9606 GN=TNXB PE=1 SV=5	2	99	VRGEESEVTVGGLEPGRK			missed R-G@2; missed R-K@17	-0.000936444	1897.98	633.669	1897.99	633.669	3	15	1.1.1.315.31	18.1713	23444.4	20153.9	18.21	0.17	2162.71
5	202.86	202.86	39.28	37.49	33.86	sp|P22105|TENX_HUMAN	Tenascin-X OS=Homo sapiens OX=9606 GN=TNXB PE=1 SV=5	2	99	VRLEILEELVK			missed R-L@2	-0.0028449	1339.8	670.91	1339.81	670.911	2	12	1.1.1.829.2	47.7088	26.616	9.83213	47.5495	0.1716	1124.69
5	202.86	202.86	39.28	37.49	33.86	sp|P22105|TENX_HUMAN	Tenascin-X OS=Homo sapiens OX=9606 GN=TNXB PE=1 SV=5	2	99	VSYQLADGGEPQSVQVDGQAR				-0.00118781	2203.05	1102.53	2203.05	1102.53	2	29	1.1.1.452.33	26.0971	2988.36	2065.42	26.16	0.12	2072.29
5	202.86	202.86	39.28	37.49	33.86	sp|P22105|TENX_HUMAN	Tenascin-X OS=Homo sapiens OX=9606 GN=TNXB PE=1 SV=5	2	99	VVAVTPTTLELGWLRPQAEVDR				-0.0256084	2449.31	817.443	2449.33	817.452	3	14	2.1.1.851.12	48.8961	1513.88	1473.97	48.93	0.17	4257.98
5	202.86	202.86	39.28	37.49	33.86	sp|P22105|TENX_HUMAN	Tenascin-X OS=Homo sapiens OX=9606 GN=TNXB PE=1 SV=5	2	99	YEVTVVSVR				0.000172212	1050.57	526.293	1050.57	526.293	2	12	1.1.1.466.13	26.8751	6989.1	5953.62	26.8	0.17	2818.64
5	202.86	202.86	39.28	37.49	33.86	sp|P22105|TENX_HUMAN	Tenascin-X OS=Homo sapiens OX=9606 GN=TNXB PE=1 SV=5	2	99	YGPLTADGTTAPER				-0.000332299	1447.69	724.854	1447.69	724.854	2	19	1.1.1.359.52	20.7274	9127.19	5231.27	20.85	0.17	1240.17
5	202.86	202.86	39.28	37.49	33.86	sp|P22105|TENX_HUMAN	Tenascin-X OS=Homo sapiens OX=9606 GN=TNXB PE=1 SV=5	2	99	YGPLTADGTTAPERK			missed R-K@14	0.00141391	1575.79	526.271	1575.79	526.27	3	11	1.1.1.287.14	16.5443	29896.4	15859.7	16.42	0.17	1055.88
5	202.86	202.86	39.28	37.49	33.86	sp|P22105|TENX_HUMAN	Tenascin-X OS=Homo sapiens OX=9606 GN=TNXB PE=1 SV=5	2	99	YLVTLYGFSDGK				0.00378273	1361.69	681.852	1361.69	681.851	2	17	1.1.1.729.5	41.9829	113.9	111.96	41.94	0.29	2070.41
5	202.86	202.86	39.28	37.49	33.86	sp|P22105|TENX_HUMAN	Tenascin-X OS=Homo sapiens OX=9606 GN=TNXB PE=1 SV=5	1.95861	99	MNMYGLHDGQR				0.00599942	1320.58	661.295	1320.57	661.292	2	8	1.1.1.331.41	19.1052	1017.54	938.86	19.07	0.29	565.414
5	202.86	202.86	39.28	37.49	33.86	sp|P22105|TENX_HUMAN	Tenascin-X OS=Homo sapiens OX=9606 GN=TNXB PE=1 SV=5	0.111821	99	LQQRPQELGELR			cleaved L-L@N-term	0.00192505	1465.8	489.608	1465.8	489.607	3	9	1.1.1.329.9	18.9611	4257.07	4226.75	18.96	0.17	1295.77
5	202.86	202.86	39.28	37.49	33.86	sp|P22105|TENX_HUMAN	Tenascin-X OS=Homo sapiens OX=9606 GN=TNXB PE=1 SV=5	0.0123337	99	TVPQGSFDSFTVQYK			cleaved W-T@N-term	-0.000347192	1702.82	852.417	1702.82	852.417	2	16	1.1.1.599.14	34.5545	360.37	355.5	34.56	0.17	2143.32
5	202.86	202.86	39.28	37.49	33.86	sp|P22105|TENX_HUMAN	Tenascin-X OS=Homo sapiens OX=9606 GN=TNXB PE=1 SV=5	1.65758	98.62	DLQFSEIR				-0.0043466	1006.5	504.259	1006.51	504.261	2	8	2.1.1.499.4	28.6226	2064.25	2059.02	28.73	0.46	1964.14
[truncated: 9,205 more rows]

## Sheet: SWATH_Peptides
					Relative quantification of peptides in each sample
[truncated: 2,973 more rows]

[truncated: 4 more sheets: SWATH_Peptides norm, SWATH_Proteins norm, SWATH_Proteins norm (pep>2), DEPs]
